# Supplementary material for: Contribution of Rare and Low-Frequency Variants to Multiple Sclerosis Susceptibility in the Italian Continental Population
Source: Front Genet. 2022 Jan 3;12:800262. doi: 10.3389/fgene.2021.800262 (PMC8762330; doi:10.3389/fgene.2021.800262)
Supplement: Supplementary file 2 [file Table3.XLSX]

## Sheet: Table S2
Table S3 – Gene-based summary statistics for the 98 genes in discovery cohort for the 7 filtering scenarios
	Filter MisDisr05									Filter Dam_Disr05									Filter MisDisr01									Filter Dam_Disr01									Filter SynMisDisr_01									Filter Reg_01
Gene	num_var	count_mA_HC	count_mA_MS	freq_mA_HC	freq_mA_MS	ratio_freq_mA	P_WSS	P_CALPHA	P_Hybrid	num_var	count_mA_HC	count_mA_MS	freq_mA_HC	freq_mA_MS	ratio_freq_mA	P_WSS	P_CALPHA	P_Hybrid	num_var	count_mA_HC	count_mA_MS	freq_mA_HC	freq_mA_MS	ratio_freq_mA	P_WSS	P_CALPHA	P_Hybrid	num_var	count_mA_HC	count_mA_MS	freq_mA_HC	freq_mA_MS	ratio_freq_mA	P_WSS	P_CALPHA	P_Hybrid	num_var	count_mA_HC	count_mA_MS	freq_mA_HC	freq_mA_MS	ratio_freq_mA	P_WSS	P_CALPHA	P_Hybrid	num_var	count_mA_HC	count_mA_MS	freq_mA_HC
AHI1	33	66	103	0.00245098	0.00265409	1.08287	0.460842	0.9703	0.8065	18	57	85	0.00388072	0.0040155	1.03473	0.654719	0.9715	0.9232	31	32	40	0.00126502	0.00109721	0.867347	0.846885	0.3643	0.6635	16	23	22	0.00176164	0.00116922	0.663709	0.629581	0.263	0.4627	36	33	44	0.00112337	0.0010393	0.92517	0.811072	0.3812	0.6663	20	21	30	0.00128676
ANKRD55	15	15	33	0.00122549	0.00187075	1.52653	0.470059	0.0643	0.1355	12	15	29	0.00153186	0.00205499	1.3415	0.634999	0.0617	0.1654	15	15	33	0.00122549	0.00187075	1.52653	0.470059	0.0643	0.1355	12	15	29	0.00153186	0.00205499	1.3415	0.634999	0.0617	0.1654	17	16	35	0.0011534	0.0017507	1.51786	0.490774	0.0677	0.1449	6	3	8	0.000612745
BATF	1	1	1	0.00122549	0.00085034	0.693878	NA	NA	NA	1	1	1	0.00122549	0.00085034	0.693878	NA	NA	NA	1	1	1	0.00122549	0.00085034	0.693878	NA	NA	NA	1	1	1	0.00122549	0.00085034	0.693878	NA	NA	NA	3	1	5	0.000408497	0.00141723	3.46939	0.497832	0.9247	0.8254	3	1	5	0.000408497
C16ORF75	0	0	0	0	0	0	NA	NA	NA	0	0	0	0	0	0	NA	NA	NA	0	0	0	0	0	0	NA	NA	NA	0	0	0	0	0	0	NA	NA	NA	0	0	0	0	0	0	NA	NA	NA	0	0	0	0
C1ORF146	0	0	0	0	0	0	NA	NA	NA	0	0	0	0	0	0	NA	NA	NA	0	0	0	0	0	0	NA	NA	NA	0	0	0	0	0	0	NA	NA	NA	0	0	0	0	0	0	NA	NA	NA	0	0	0	0
C7ORF72	0	0	0	0	0	0	NA	NA	NA	0	0	0	0	0	0	NA	NA	NA	0	0	0	0	0	0	NA	NA	NA	0	0	0	0	0	0	NA	NA	NA	0	0	0	0	0	0	NA	NA	NA	0	0	0	0
CBLB	13	16	20	0.0015083	0.00130822	0.867347	0.629804	0.4552	0.646	10	6	9	0.000735294	0.000765306	1.04082	0.876041	0.5186	0.8101	13	16	20	0.0015083	0.00130822	0.867347	0.629804	0.4552	0.646	10	6	9	0.000735294	0.000765306	1.04082	0.876041	0.5186	0.8101	21	32	35	0.00186741	0.00141723	0.758929	0.28985	0.8338	0.5899	16	9	22	0.000689338
CD86	6	2	7	0.000408497	0.000992063	2.42857	0.303927	0.1267	0.1654	2	0	2	0	0.00085034	Inf	0.238061	0.5161	0.3326	6	2	7	0.000408497	0.000992063	2.42857	0.303927	0.1267	0.1654	2	0	2	0	0.00085034	Inf	0.238061	0.5161	0.3326	9	3	10	0.000408497	0.000944822	2.31293	0.181905	0.0625	0.0629	7	4	6	0.00070028
CDC37	0	0	0	0	0	0	NA	NA	NA	0	0	0	0	0	0	NA	NA	NA	0	0	0	0	0	0	NA	NA	NA	0	0	0	0	0	0	NA	NA	NA	1	0	1	0	0.00085034	Inf	NA	NA	NA	1	1	0	0.00122549
CLEC16A	14	18	44	0.00157563	0.0026725	1.69615	0.0566247	0.9764	0.2186	10	13	27	0.00159314	0.00229592	1.44113	0.158288	0.7636	0.3827	14	18	44	0.00157563	0.0026725	1.69615	0.0566247	0.9764	0.2186	10	13	27	0.00159314	0.00229592	1.44113	0.158288	0.7636	0.3827	27	27	56	0.00122549	0.00176367	1.43915	0.603315	0.9401	0.8919	38	41	59	0.00132224
CLECL1	5	55	54	0.0134804	0.00918367	0.681262	0.0793767	0.0947	0.0461	1	0	1	0	0.00085034	Inf	NA	NA	NA	4	4	5	0.00122549	0.00106293	0.867347	0.80243	0.2999	0.584	1	0	1	0	0.00085034	Inf	NA	NA	NA	4	4	5	0.00122549	0.00106293	0.867347	0.80243	0.2999	0.584	17	15	23	0.00108131
DDX6	2	2	1	0.00122549	0.00042517	0.346939	0.369225	0.1652	0.185	1	2	0	0.00245098	0	0	NA	NA	NA	2	2	1	0.00122549	0.00042517	0.346939	0.369225	0.1652	0.185	1	2	0	0.00245098	0	0	NA	NA	NA	4	7	7	0.00214461	0.0014881	0.693878	0.344222	0.8807	0.6657	32	35	57	0.00134038
DKKL1	2	2	4	0.00122549	0.00170068	1.38776	0.989752	1	1	1	1	0	0.00122549	0	0	NA	NA	NA	2	2	4	0.00122549	0.00170068	1.38776	0.989752	1	1	1	1	0	0.00122549	0	0	NA	NA	NA	3	3	4	0.00122549	0.00113379	0.92517	0.599606	0.8425	0.8458	1	1	0	0.00122549
DPH5	3	1	5	0.000408497	0.00141723	3.46939	0.20934	0.7151	0.4252	3	1	5	0.000408497	0.00141723	3.46939	0.20934	0.7151	0.4252	3	1	5	0.000408497	0.00141723	3.46939	0.20934	0.7151	0.4252	3	1	5	0.000408497	0.00141723	3.46939	0.20934	0.7151	0.4252	5	1	7	0.000245098	0.00119048	4.85714	0.0828716	0.4297	0.1567	8	7	12	0.0010723
EAF2	6	2	5	0.000408497	0.000708617	1.73469	0.489492	0.3144	0.4384	5	2	4	0.000490196	0.000680272	1.38776	0.696562	0.3962	0.6243	6	2	5	0.000408497	0.000708617	1.73469	0.489492	0.3144	0.4384	5	2	4	0.000490196	0.000680272	1.38776	0.696562	0.3962	0.6243	7	2	6	0.00035014	0.000728863	2.08163	0.338992	0.2347	0.2781	5	3	9	0.000735294
EFCAB13	16	77	192	0.00589767	0.0102041	1.73019	6.03919e-05	0.0071	0	10	69	162	0.00845588	0.0137755	1.6291	0.000243839	0.0054	0	13	14	55	0.00131976	0.00359759	2.72595	0.00102724	0.0206	0.0001	7	6	25	0.00105042	0.00303693	2.89116	0.00929882	0.0125	0.0011	22	19	65	0.00105838	0.00251237	2.37379	0.00109975	0.022	0.0001	25	28	40	0.00137255
ELMO1	6	3	12	0.000612745	0.00170068	2.77551	0.114336	0.3641	0.1757	6	3	12	0.000612745	0.00170068	2.77551	0.114336	0.3641	0.1757	6	3	12	0.000612745	0.00170068	2.77551	0.114336	0.3641	0.1757	6	3	12	0.000612745	0.00170068	2.77551	0.114336	0.3641	0.1757	15	6	25	0.000490196	0.00141723	2.89116	0.0161126	0.1848	0.0199	11	9	22	0.00100267
EOMES	5	3	7	0.000735294	0.00119048	1.61905	0.568889	0.1942	0.3552	3	3	5	0.00122549	0.00141723	1.15646	0.821176	0.2577	0.541	5	3	7	0.000735294	0.00119048	1.61905	0.568889	0.1942	0.3552	3	3	5	0.00122549	0.00141723	1.15646	0.821176	0.2577	0.541	8	5	11	0.000765931	0.00116922	1.52653	0.402469	0.9821	0.762	4	9	11	0.00275735
ETV7	14	49	75	0.00428922	0.00455539	1.06206	0.80989	0.2367	0.51	5	6	6	0.00147059	0.00102041	0.693878	0.49189	0.9717	0.8311	12	13	17	0.00132761	0.00120465	0.907378	0.386125	0.6075	0.5763	5	6	6	0.00147059	0.00102041	0.693878	0.49189	0.9717	0.8311	18	31	29	0.00211057	0.00136999	0.649111	0.0522405	0.146	0.0417	73	96	146	0.0016116
EVI5	10	14	14	0.00171569	0.00119048	0.693878	0.614095	0.7368	0.8114	8	13	13	0.00199142	0.0013818	0.693878	0.447662	0.7278	0.6929	10	14	14	0.00171569	0.00119048	0.693878	0.614095	0.7368	0.8114	8	13	13	0.00199142	0.0013818	0.693878	0.447662	0.7278	0.6929	17	30	37	0.00216263	0.00185074	0.855782	0.848854	0.5118	0.7938	8	15	10	0.00229779
EXTL2	10	9	16	0.00110294	0.00136054	1.23356	0.457008	0.4304	0.5152	8	7	15	0.0010723	0.00159439	1.48688	0.315328	0.6652	0.5381	10	9	16	0.00110294	0.00136054	1.23356	0.457008	0.4304	0.5152	8	7	15	0.0010723	0.00159439	1.48688	0.315328	0.6652	0.5381	14	13	21	0.00113796	0.00127551	1.12088	0.901643	0.2051	0.4934	5	3	6	0.000735294
FAM69A	2	0	2	0	0.00085034	Inf	0.235634	0.5088	0.3259	2	0	2	0	0.00085034	Inf	0.235634	0.5088	0.3259	2	0	2	0	0.00085034	Inf	0.235634	0.5088	0.3259	2	0	2	0	0.00085034	Inf	0.235634	0.5088	0.3259	4	1	3	0.000306373	0.000637755	2.08163	0.533907	0.6378	0.7192	5	5	3	0.00122549
FBXO40	17	19	29	0.00136967	0.00145058	1.05908	0.880449	0.4985	0.7969	12	9	19	0.000919118	0.00134637	1.46485	0.403152	0.5674	0.5683	17	19	29	0.00136967	0.00145058	1.05908	0.880449	0.4985	0.7969	12	9	19	0.000919118	0.00134637	1.46485	0.403152	0.5674	0.5683	24	26	38	0.00132761	0.00134637	1.01413	0.737807	0.3434	0.5977	10	10	6	0.00122549
GALC	15	44	59	0.00359477	0.00334467	0.930427	0.447798	0.219	0.3246	13	44	57	0.00414781	0.00372841	0.898887	0.269576	0.2303	0.2334	14	12	12	0.00105042	0.000728863	0.693878	0.490712	0.6319	0.6739	12	12	10	0.00122549	0.000708617	0.578231	0.232866	0.6736	0.4503	24	25	31	0.00127655	0.00109836	0.860408	0.44451	0.2315	0.3402	31	35	60	0.00138362
GFI1	0	0	0	0	0	0	NA	NA	NA	0	0	0	0	0	0	NA	NA	NA	0	0	0	0	0	0	NA	NA	NA	0	0	0	0	0	0	NA	NA	NA	1	1	4	0.00122549	0.00340136	2.77551	NA	NA	NA	1	1	0	0.00122549
GLMN	5	9	24	0.00220588	0.00408163	1.85034	0.2127	0.9616	0.5299	3	3	10	0.00122549	0.00283447	2.31293	0.244578	0.3269	0.2773	5	9	24	0.00220588	0.00408163	1.85034	0.2127	0.9616	0.5299	3	3	10	0.00122549	0.00283447	2.31293	0.244578	0.3269	0.2773	13	14	28	0.00131976	0.0018315	1.38776	0.729431	0.8865	0.9268	3	4	4	0.00163399
GOLGB1	52	68	111	0.00160256	0.00181515	1.13265	0.843415	0.898	0.9672	28	23	35	0.00100665	0.00106293	1.0559	0.869586	0.1443	0.3891	51	50	83	0.00120146	0.00138389	1.15184	0.854629	0.4654	0.7682	28	23	35	0.00100665	0.00106293	1.0559	0.869586	0.1443	0.3891	75	65	104	0.00106209	0.00117914	1.1102	0.798469	0.6196	0.8457	24	23	37	0.00117443
GPR65	2	0	2	0	0.00085034	Inf	0.23264	0.5051	0.3331	2	0	2	0	0.00085034	Inf	0.23264	0.5051	0.3331	2	0	2	0	0.00085034	Inf	0.23264	0.5051	0.3331	2	0	2	0	0.00085034	Inf	0.23264	0.5051	0.3331	6	4	3	0.000816993	0.00042517	0.520408	0.643951	0.6709	0.7944	31	42	65	0.00166034
HCLS1	15	11	24	0.000898693	0.00136054	1.51391	0.374504	0.5056	0.5071	9	10	18	0.00136166	0.00170068	1.24898	0.631303	0.3389	0.5455	15	11	24	0.000898693	0.00136054	1.51391	0.374504	0.5056	0.5071	9	10	18	0.00136166	0.00170068	1.24898	0.631303	0.3389	0.5455	24	17	35	0.000868056	0.00124008	1.42857	0.176669	0.839	0.4302	9	11	18	0.00149782
HES5	0	0	0	0	0	0	NA	NA	NA	0	0	0	0	0	0	NA	NA	NA	0	0	0	0	0	0	NA	NA	NA	0	0	0	0	0	0	NA	NA	NA	0	0	0	0	0	0	NA	NA	NA	9	13	20	0.00177015
HHEX	1	1	0	0.00122549	0	0	NA	NA	NA	1	1	0	0.00122549	0	0	NA	NA	NA	1	1	0	0.00122549	0	0	NA	NA	NA	1	1	0	0.00122549	0	0	NA	NA	NA	1	1	0	0.00122549	0	0	NA	NA	NA	1	2	0	0.00245098
HOXA1	7	15	23	0.00262605	0.00279397	1.06395	0.833184	0.2895	0.5886	4	13	21	0.00398284	0.00446429	1.12088	0.744368	0.3533	0.6188	7	15	23	0.00262605	0.00279397	1.06395	0.833184	0.2895	0.5886	4	13	21	0.00398284	0.00446429	1.12088	0.744368	0.3533	0.6188	9	17	25	0.00231481	0.00236206	1.02041	0.619383	0.2786	0.4777	6	8	9	0.00163399
ICAM3	6	2	10	0.000408497	0.00141723	3.46939	0.151283	0.7593	0.3626	2	1	1	0.000612745	0.00042517	0.693878	0.761352	1	1	6	2	10	0.000408497	0.00141723	3.46939	0.151283	0.7593	0.3626	2	1	1	0.000612745	0.00042517	0.693878	0.761352	1	1	8	3	11	0.000459559	0.00116922	2.54422	0.330534	0.7516	0.5934	2	0	5	0
IFNGR1	5	2	6	0.000490196	0.00102041	2.08163	0.484668	0.9528	0.8166	2	0	3	0	0.00127551	Inf	0.234369	1	0.5616	5	2	6	0.000490196	0.00102041	2.08163	0.484668	0.9528	0.8166	2	0	3	0	0.00127551	Inf	0.234369	1	0.5616	11	13	20	0.00144831	0.00154607	1.0675	0.555	0.9947	0.8822	2	6	8	0.00367647
IKZF1	2	1	2	0.000612745	0.00085034	1.38776	0.775981	0.4566	0.76	1	1	1	0.00122549	0.00085034	0.693878	NA	NA	NA	2	1	2	0.000612745	0.00085034	1.38776	0.775981	0.4566	0.76	1	1	1	0.00122549	0.00085034	0.693878	NA	NA	NA	6	6	4	0.00122549	0.000566893	0.462585	0.365086	0.2595	0.3185	25	41	56	0.0020098
IL12B	5	24	47	0.00588235	0.0079932	1.35884	0.47513	0.9503	0.8098	2	23	44	0.0140931	0.0187075	1.32742	0.444392	0.923	0.7763	4	9	15	0.00275735	0.00318878	1.15646	0.868163	0.1822	0.4535	1	8	12	0.00980392	0.0102041	1.04082	NA	NA	NA	5	9	16	0.00220588	0.00272109	1.23356	0.676785	0.175	0.3707	2	0	6	0
IL20RA	11	27	35	0.00300802	0.00270563	0.899471	0.301708	0.8135	0.5959	2	6	3	0.00367647	0.00127551	0.346939	0.0948247	0.7198	0.2418	10	15	17	0.00183824	0.00144558	0.786395	0.265989	0.2085	0.2122	2	6	3	0.00367647	0.00127551	0.346939	0.0948247	0.7198	0.2418	23	25	28	0.00133205	0.0010352	0.777143	0.274777	0.4059	0.3566	6	3	4	0.000612745
IL22RA2	5	31	43	0.00759804	0.00731293	0.962475	0.667634	0.1985	0.3998	5	31	43	0.00759804	0.00731293	0.962475	0.667634	0.1985	0.3998	4	2	2	0.000612745	0.00042517	0.693878	0.378165	1	0.7854	4	2	2	0.000612745	0.00042517	0.693878	0.378165	1	0.7854	6	4	5	0.000816993	0.000708617	0.867347	0.567216	0.279	0.4511	4	1	5	0.000306373
IL7	2	0	2	0	0.00085034	Inf	0.236594	0.5068	0.3298	1	0	1	0	0.00085034	Inf	NA	NA	NA	2	0	2	0	0.00085034	Inf	0.236594	0.5068	0.3298	1	0	1	0	0.00085034	Inf	NA	NA	NA	4	1	4	0.000306373	0.00085034	2.77551	0.32676	0.896	0.6451	22	25	31	0.0013926
ILDR1	13	7	14	0.000659879	0.000915751	1.38776	0.163929	0.5372	0.3013	7	3	8	0.00052521	0.000971817	1.85034	0.430762	0.4144	0.4902	13	7	14	0.000659879	0.000915751	1.38776	0.163929	0.5372	0.3013	7	3	8	0.00052521	0.000971817	1.85034	0.430762	0.4144	0.4902	16	7	18	0.000536152	0.000956633	1.78426	0.117623	0.548	0.2361	5	3	4	0.000735294
IQCB1	10	10	9	0.00122549	0.000765306	0.62449	0.336755	0.5488	0.4989	8	8	9	0.00122549	0.000956633	0.780612	0.778561	0.6414	0.8454	10	10	9	0.00122549	0.000765306	0.62449	0.336755	0.5488	0.4989	8	8	9	0.00122549	0.000956633	0.780612	0.778561	0.6414	0.8454	13	10	12	0.000942685	0.000784929	0.832653	0.782107	0.6422	0.8496	11	6	15	0.000668449
IRF8	10	7	21	0.000857843	0.00178571	2.08163	0.0501676	0.9073	0.1861	5	5	15	0.00122549	0.00255102	2.08163	0.128061	0.9655	0.377	10	7	21	0.000857843	0.00178571	2.08163	0.0501676	0.9073	0.1861	5	5	15	0.00122549	0.00255102	2.08163	0.128061	0.9655	0.377	13	14	29	0.00131976	0.00189691	1.43732	0.30958	0.6404	0.5172	147	110	189	0.000917033
ITGB3	12	4	10	0.000408497	0.000708617	1.73469	0.41042	0.6763	0.6316	11	4	8	0.000445633	0.000618429	1.38776	0.681515	0.8728	0.9038	12	4	10	0.000408497	0.000708617	1.73469	0.41042	0.6763	0.6316	11	4	8	0.000445633	0.000618429	1.38776	0.681515	0.8728	0.9038	17	8	18	0.000576701	0.00090036	1.56122	0.43724	0.1264	0.2149	29	24	31	0.0010142
JAZF1	1	2	2	0.00245098	0.00170068	0.693878	NA	NA	NA	1	2	2	0.00245098	0.00170068	0.693878	NA	NA	NA	1	2	2	0.00245098	0.00170068	0.693878	NA	NA	NA	1	2	2	0.00245098	0.00170068	0.693878	NA	NA	NA	2	2	3	0.00122549	0.00127551	1.04082	0.946764	0.4204	0.7852	7	6	5	0.00105042
KCTD20	4	5	8	0.00153186	0.00170068	1.1102	0.966373	0.1302	0.3845	4	5	8	0.00153186	0.00170068	1.1102	0.966373	0.1302	0.3845	4	5	8	0.00153186	0.00170068	1.1102	0.966373	0.1302	0.3845	4	5	8	0.00153186	0.00170068	1.1102	0.966373	0.1302	0.3845	7	6	10	0.00105042	0.00121477	1.15646	0.85398	0.1406	0.3744	15	22	32	0.00179739
KEAP1	1	0	1	0	0.00085034	Inf	NA	NA	NA	1	0	1	0	0.00085034	Inf	NA	NA	NA	1	0	1	0	0.00085034	Inf	NA	NA	NA	1	0	1	0	0.00085034	Inf	NA	NA	NA	3	7	6	0.00285948	0.00170068	0.594752	0.767622	0.2785	0.5406	1	0	1	0
KPNB1	2	10	7	0.00612745	0.00297619	0.485714	0.225313	0.6397	0.415	1	1	0	0.00122549	0	0	NA	NA	NA	2	10	7	0.00612745	0.00297619	0.485714	0.225313	0.6397	0.415	1	1	0	0.00122549	0	0	NA	NA	NA	7	14	12	0.00245098	0.00145773	0.594752	0.544083	0.5298	0.6467	33	49	52	0.00181967
LOC101241902	0	0	0	0	0	0	NA	NA	NA	0	0	0	0	0	0	NA	NA	NA	0	0	0	0	0	0	NA	NA	NA	0	0	0	0	0	0	NA	NA	NA	0	0	0	0	0	0	NA	NA	NA	0	0	0	0
MALT1	6	24	33	0.00490196	0.00467687	0.954082	0.683786	0.7573	0.8527	4	1	4	0.000306373	0.00085034	2.77551	0.487688	0.3399	0.4624	5	1	6	0.000245098	0.00102041	4.16327	0.196241	0.6096	0.3757	4	1	4	0.000306373	0.00085034	2.77551	0.487688	0.3399	0.4624	7	3	9	0.00052521	0.00109329	2.08163	0.386593	0.7066	0.6269	3	1	3	0.000408497
MERTK	26	56	68	0.00263952	0.00222397	0.842566	0.562594	0.0413	0.11	16	4	14	0.000306373	0.000744048	2.42857	0.16958	0.3815	0.2436	25	15	32	0.000735294	0.00108844	1.48027	0.106819	0.3482	0.1632	16	4	14	0.000306373	0.000744048	2.42857	0.16958	0.3815	0.2436	30	17	39	0.000694444	0.00110544	1.59184	0.0744713	0.9182	0.2493	13	9	15	0.000848416
MMEL1	8	6	10	0.000919118	0.00106293	1.15646	0.723177	0.9732	0.9505	6	4	8	0.000816993	0.00113379	1.38776	0.789286	0.5152	0.7732	8	6	10	0.000919118	0.00106293	1.15646	0.723177	0.9732	0.9505	6	4	8	0.000816993	0.00113379	1.38776	0.789286	0.5152	0.7732	8	6	10	0.000919118	0.00106293	1.15646	0.723177	0.9732	0.9505	6	7	8	0.00142974
MORF4L1	3	2	1	0.000816993	0.000283447	0.346939	0.351751	0.5663	0.5334	2	1	1	0.000612745	0.00042517	0.693878	0.78164	1	1	3	2	1	0.000816993	0.000283447	0.346939	0.351751	0.5663	0.5334	2	1	1	0.000612745	0.00042517	0.693878	0.78164	1	1	6	3	3	0.000612745	0.00042517	0.693878	0.630044	0.6997	0.8058	9	8	11	0.00108932
MPV17L2	0	0	0	0	0	0	NA	NA	NA	0	0	0	0	0	0	NA	NA	NA	0	0	0	0	0	0	NA	NA	NA	0	0	0	0	0	0	NA	NA	NA	0	0	0	0	0	0	NA	NA	NA	2	1	1	0.000612745
MRPL45P2	0	0	0	0	0	0	NA	NA	NA	0	0	0	0	0	0	NA	NA	NA	0	0	0	0	0	0	NA	NA	NA	0	0	0	0	0	0	NA	NA	NA	0	0	0	0	0	0	NA	NA	NA	2	1	1	0.000612745
MYC	6	20	49	0.00408497	0.00694444	1.7	0.554935	0.0101	0.0356	4	16	48	0.00490196	0.0102041	2.08163	0.0583166	0.0121	0.0066	5	6	3	0.00147059	0.000510204	0.346939	0.106768	0.6988	0.2675	3	2	2	0.000816993	0.000566893	0.693878	0.710715	0.5729	0.7708	10	9	5	0.00110294	0.00042517	0.385488	0.0619669	0.5787	0.1548	14	26	29	0.00227591
NPEPPS	5	5	4	0.00122549	0.000680272	0.555102	0.544527	0.5908	0.6933	5	5	4	0.00122549	0.000680272	0.555102	0.544527	0.5908	0.6933	5	5	4	0.00122549	0.000680272	0.555102	0.544527	0.5908	0.6933	5	5	4	0.00122549	0.000680272	0.555102	0.544527	0.5908	0.6933	8	9	5	0.00137868	0.000531463	0.385488	0.145638	0.3885	0.2196	21	40	25	0.00233427
OLIG3	2	12	24	0.00735294	0.0102041	1.38776	0.655307	0.8119	0.8678	2	12	24	0.00735294	0.0102041	1.38776	0.655307	0.8119	0.8678	1	0	1	0	0.00085034	Inf	NA	NA	NA	1	0	1	0	0.00085034	Inf	NA	NA	NA	3	5	7	0.00204248	0.00198413	0.971429	0.94476	0.305	0.6431	6	4	5	0.000816993
PDE4A	3	0	3	0	0.00085034	Inf	0.142432	0.2653	0.1201	2	0	2	0	0.00085034	Inf	0.231913	0.5111	0.3294	3	0	3	0	0.00085034	Inf	0.142432	0.2653	0.1201	2	0	2	0	0.00085034	Inf	0.231913	0.5111	0.3294	6	3	6	0.000612745	0.00085034	1.38776	0.542588	0.3759	0.5257	4	6	15	0.00183824
PHGDH	4	5	4	0.00153186	0.00085034	0.555102	0.592523	0.128	0.272	1	0	2	0	0.00170068	Inf	NA	NA	NA	4	5	4	0.00153186	0.00085034	0.555102	0.592523	0.128	0.272	1	0	2	0	0.00170068	Inf	NA	NA	NA	8	8	5	0.00122549	0.000531463	0.433673	0.176052	0.1021	0.0934	14	11	15	0.000962885
PLEK	7	25	39	0.00437675	0.00473761	1.08245	0.680228	0.3509	0.5776	5	23	37	0.00563725	0.00629252	1.11624	0.737544	0.3613	0.6167	6	10	13	0.00204248	0.0018424	0.902041	0.968335	0.1784	0.4777	4	8	11	0.00245098	0.00233844	0.954082	0.933361	0.1906	0.4851	6	10	13	0.00204248	0.0018424	0.902041	0.968335	0.1784	0.4777	12	18	32	0.00183824
PRM1	1	1	3	0.00122549	0.00255102	2.08163	NA	NA	NA	0	0	0	0	0	0	NA	NA	NA	1	1	3	0.00122549	0.00255102	2.08163	NA	NA	NA	0	0	0	0	0	0	NA	NA	NA	3	5	6	0.00204248	0.00170068	0.832653	0.751807	0.5904	0.8034	0	0	0	0
PRM2	1	1	2	0.00122549	0.00170068	1.38776	NA	NA	NA	0	0	0	0	0	0	NA	NA	NA	1	1	2	0.00122549	0.00170068	1.38776	NA	NA	NA	0	0	0	0	0	0	NA	NA	NA	2	3	6	0.00183824	0.00255102	1.38776	0.629833	0.2354	0.4349	0	0	0	0
PRM3	0	0	0	0	0	0	NA	NA	NA	0	0	0	0	0	0	NA	NA	NA	0	0	0	0	0	0	NA	NA	NA	0	0	0	0	0	0	NA	NA	NA	0	0	0	0	0	0	NA	NA	NA	0	0	0	0
PTGER4	2	10	32	0.00612745	0.0136054	2.22041	0.146448	0.0266	0.0231	1	1	0	0.00122549	0	0	NA	NA	NA	1	1	0	0.00122549	0	0	NA	NA	NA	1	1	0	0.00122549	0	0	NA	NA	NA	3	3	3	0.00122549	0.00085034	0.693878	0.607684	0.341	0.5312	4	7	9	0.00214461
PUS10	14	13	9	0.00113796	0.000546647	0.480377	0.0845817	0.8864	0.2688	9	8	6	0.00108932	0.000566893	0.520408	0.171946	0.7195	0.3778	14	13	9	0.00113796	0.000546647	0.480377	0.0845817	0.8864	0.2688	9	8	6	0.00108932	0.000566893	0.520408	0.171946	0.7195	0.3778	15	14	9	0.00114379	0.000510204	0.446064	0.0451505	0.8432	0.1615	16	22	26	0.00168505
PVT1	0	0	0	0	0	0	NA	NA	NA	0	0	0	0	0	0	NA	NA	NA	0	0	0	0	0	0	NA	NA	NA	0	0	0	0	0	0	NA	NA	NA	0	0	0	0	0	0	NA	NA	NA	5	9	17	0.00220588
RAVER1	5	3	7	0.000735294	0.00119048	1.61905	0.522501	0.8199	0.7901	3	0	3	0	0.00085034	Inf	0.139916	0.2603	0.1267	5	3	7	0.000735294	0.00119048	1.61905	0.522501	0.8199	0.7901	3	0	3	0	0.00085034	Inf	0.139916	0.2603	0.1267	6	3	8	0.000612745	0.00113379	1.85034	0.522358	0.7694	0.766	4	3	6	0.000919118
RPAP2	6	3	7	0.000612745	0.000992063	1.61905	0.513567	0.2256	0.3668	1	1	0	0.00122549	0	0	NA	NA	NA	6	3	7	0.000612745	0.000992063	1.61905	0.513567	0.2256	0.3668	1	1	0	0.00122549	0	0	NA	NA	NA	12	10	31	0.00102124	0.00219671	2.15102	0.191842	0.0443	0.0495	2	4	21	0.00245098
RPL5	4	2	7	0.000612745	0.0014881	2.42857	0.232997	0.9662	0.5644	4	2	7	0.000612745	0.0014881	2.42857	0.232997	0.9662	0.5644	4	2	7	0.000612745	0.0014881	2.42857	0.232997	0.9662	0.5644	4	2	7	0.000612745	0.0014881	2.42857	0.232997	0.9662	0.5644	6	4	9	0.000816993	0.00127551	1.56122	0.454048	0.9895	0.8105	13	11	10	0.00103695
RPS6KB1	3	0	4	0	0.00113379	Inf	0.0915472	1	0.292	2	0	3	0	0.00127551	Inf	0.147677	1	0.4605	3	0	4	0	0.00113379	Inf	0.0915472	1	0.292	2	0	3	0	0.00127551	Inf	0.147677	1	0.4605	8	5	9	0.000765931	0.000956633	1.24898	0.84226	0.3232	0.6252	31	52	69	0.00205566
SCO2	3	1	2	0.000408497	0.000566893	1.38776	0.773428	1	0.9688	3	1	2	0.000408497	0.000566893	1.38776	0.773428	1	0.9688	3	1	2	0.000408497	0.000566893	1.38776	0.773428	1	0.9688	3	1	2	0.000408497	0.000566893	1.38776	0.773428	1	0.9688	8	5	16	0.000765931	0.00170068	2.22041	0.016709	0.0353	0.0048	1	0	4	0
SKAP2	4	4	1	0.00122549	0.000212585	0.173469	0.0812575	0.0584	0.023	3	4	0	0.00163399	0	0	0.0158693	0.0249	0	4	4	1	0.00122549	0.000212585	0.173469	0.0812575	0.0584	0.023	3	4	0	0.00163399	0	0	0.0158693	0.0249	0	4	4	1	0.00122549	0.000212585	0.173469	0.0812575	0.0584	0.023	13	8	30	0.000754148
SLAMF7	4	7	10	0.00214461	0.00212585	0.991254	0.921306	0.556	0.856	0	0	0	0	0	0	NA	NA	NA	4	7	10	0.00214461	0.00212585	0.991254	0.921306	0.556	0.856	0	0	0	0	0	0	NA	NA	NA	9	9	20	0.00122549	0.00188964	1.54195	0.196245	0.9273	0.4958	14	8	13	0.00070028
SLC15A2	5	2	4	0.000490196	0.000680272	1.38776	0.699239	0.7635	0.8674	3	2	1	0.000816993	0.000283447	0.346939	0.3663	0.5676	0.5377	5	2	4	0.000490196	0.000680272	1.38776	0.699239	0.7635	0.8674	3	2	1	0.000816993	0.000283447	0.346939	0.3663	0.5676	0.5377	9	4	9	0.000544662	0.00085034	1.56122	0.557009	0.8909	0.847	3	2	3	0.000816993
SLC30A7	7	3	4	0.00052521	0.000485909	0.92517	0.885431	1	0.994	6	2	4	0.000408497	0.000566893	1.38776	0.726562	1	0.962	7	3	4	0.00052521	0.000485909	0.92517	0.885431	1	0.994	6	2	4	0.000408497	0.000566893	1.38776	0.726562	1	0.962	9	8	8	0.00108932	0.000755858	0.693878	0.338213	0.1052	0.1566	8	6	14	0.000919118
SOCS1	1	1	2	0.00122549	0.00170068	1.38776	NA	NA	NA	1	1	2	0.00122549	0.00170068	1.38776	NA	NA	NA	1	1	2	0.00122549	0.00170068	1.38776	NA	NA	NA	1	1	2	0.00122549	0.00170068	1.38776	NA	NA	NA	1	1	2	0.00122549	0.00170068	1.38776	NA	NA	NA	4	10	6	0.00306373
SP140	11	47	64	0.00523619	0.00494743	0.944855	0.489544	0.4237	0.5329	0	0	0	0	0	0	NA	NA	NA	10	10	8	0.00122549	0.000680272	0.555102	0.319997	0.417	0.4002	0	0	0	0	0	0	NA	NA	NA	15	16	25	0.00130719	0.00141723	1.08418	0.667161	0.0772	0.2027	3	3	1	0.00122549
STAT1	4	2	3	0.000612745	0.000637755	1.04082	0.912796	0.1669	0.4514	2	2	1	0.00122549	0.00042517	0.346939	0.383558	0.1669	0.2367	4	2	3	0.000612745	0.000637755	1.04082	0.912796	0.1669	0.4514	2	2	1	0.00122549	0.00042517	0.346939	0.383558	0.1669	0.2367	13	12	28	0.00113122	0.0018315	1.61905	0.0590958	0.7599	0.1853	12	15	23	0.00153186
STAT3	1	1	0	0.00122549	0	0	NA	NA	NA	1	1	0	0.00122549	0	0	NA	NA	NA	1	1	0	0.00122549	0	0	NA	NA	NA	1	1	0	0.00122549	0	0	NA	NA	NA	7	5	4	0.00087535	0.000485909	0.555102	0.339161	0.0783	0.1212	14	7	17	0.000612745
STAT4	6	9	15	0.00183824	0.00212585	1.15646	0.693257	0.1762	0.377	6	9	15	0.00183824	0.00212585	1.15646	0.693257	0.1762	0.377	6	9	15	0.00183824	0.00212585	1.15646	0.693257	0.1762	0.377	6	9	15	0.00183824	0.00212585	1.15646	0.693257	0.1762	0.377	16	17	25	0.00130208	0.00132866	1.02041	0.887783	0.108	0.3191	7	3	6	0.00052521
STAT5A	6	4	5	0.000816993	0.000708617	0.867347	0.784537	0.9665	0.9656	5	3	2	0.000735294	0.000340136	0.462585	0.385369	0.6487	0.6077	6	4	5	0.000816993	0.000708617	0.867347	0.784537	0.9665	0.9656	5	3	2	0.000735294	0.000340136	0.462585	0.385369	0.6487	0.6077	18	8	31	0.000544662	0.00146447	2.68878	0.0114035	0.0803	0.0071	8	5	11	0.000765931
TAGAP	11	42	52	0.00467914	0.00401979	0.859086	0.140343	0.8388	0.3667	4	3	1	0.000919118	0.000212585	0.231293	0.160401	0.3029	0.178	10	16	20	0.00196078	0.00170068	0.867347	0.181931	0.0748	0.0727	4	3	1	0.000919118	0.000212585	0.231293	0.160401	0.3029	0.178	14	18	22	0.00157563	0.00133625	0.848073	0.113209	0.0739	0.0498	52	46	67	0.00108409
TBKBP1	8	5	4	0.000765931	0.00042517	0.555102	0.420251	0.1025	0.1778	7	3	4	0.00052521	0.000485909	0.92517	0.972658	1	0.9994	8	5	4	0.000765931	0.00042517	0.555102	0.420251	0.1025	0.1778	7	3	4	0.00052521	0.000485909	0.92517	0.972658	1	0.9994	10	5	9	0.000612745	0.000765306	1.24898	0.805334	0.0694	0.2174	14	27	24	0.00236345
TBX21	6	3	4	0.000612745	0.000566893	0.92517	0.684077	0.5349	0.7344	5	2	4	0.000490196	0.000680272	1.38776	0.925559	0.4336	0.7707	6	3	4	0.000612745	0.000566893	0.92517	0.684077	0.5349	0.7344	5	2	4	0.000490196	0.000680272	1.38776	0.925559	0.4336	0.7707	12	7	8	0.000714869	0.000566893	0.793003	0.721179	0.5982	0.7927	28	22	35	0.000962885
TGFBR3	10	14	8	0.00171569	0.000680272	0.396501	0.0586127	0.0726	0.0266	4	1	3	0.000306373	0.000637755	2.08163	0.48511	0.6409	0.6824	10	14	8	0.00171569	0.000680272	0.396501	0.0586127	0.0726	0.0266	4	1	3	0.000306373	0.000637755	2.08163	0.48511	0.6409	0.6824	19	22	19	0.00141899	0.00085034	0.599258	0.188183	0.0724	0.0723	11	5	8	0.000557041
TM9SF2	2	1	1	0.000612745	0.00042517	0.693878	0.803852	1	1	1	1	0	0.00122549	0	0	NA	NA	NA	2	1	1	0.000612745	0.00042517	0.693878	0.803852	1	1	1	1	0	0.00122549	0	0	NA	NA	NA	9	12	12	0.00163399	0.00113379	0.693878	0.146963	0.3169	0.1918	9	8	4	0.00108932
TNFAIP3	10	29	54	0.00355392	0.00459184	1.29205	0.171628	0.7176	0.3767	5	1	4	0.000245098	0.000680272	2.77551	0.328429	0.4047	0.3895	9	5	12	0.000680828	0.00113379	1.66531	0.257423	0.4424	0.3601	5	1	4	0.000245098	0.000680272	2.77551	0.328429	0.4047	0.3895	14	7	19	0.000612745	0.00115403	1.88338	0.0855777	0.4088	0.1497	11	12	17	0.0013369
TNFRSF14	4	5	4	0.00153186	0.00085034	0.555102	0.375957	0.7444	0.6362	1	3	2	0.00367647	0.00170068	0.462585	NA	NA	NA	4	5	4	0.00153186	0.00085034	0.555102	0.375957	0.7444	0.6362	1	3	2	0.00367647	0.00170068	0.462585	NA	NA	NA	8	29	24	0.0044424	0.00255102	0.574243	0.248108	0.0887	0.1064	7	23	25	0.00402661
TNFRSF1A	5	25	43	0.00612745	0.00731293	1.19347	0.387437	0.7216	0.6328	2	23	39	0.0140931	0.0165816	1.17657	0.403156	0.7121	0.6481	4	3	5	0.000919118	0.00106293	1.15646	0.897517	1	0.9961	1	1	1	0.00122549	0.00085034	0.693878	NA	NA	NA	5	3	7	0.000735294	0.00119048	1.61905	0.478326	0.8504	0.7709	60	70	106	0.00142974
TNFSF14	3	50	51	0.0204248	0.0144558	0.707755	0.28952	0.0452	0.0704	0	0	0	0	0	0	NA	NA	NA	2	0	4	0	0.00170068	Inf	0.147815	0.5601	0.2543	0	0	0	0	0	0	NA	NA	NA	4	2	7	0.000612745	0.0014881	2.42857	0.381665	0.0716	0.1273	14	7	23	0.000612745
TNP2	3	21	33	0.00857843	0.00935374	1.09038	0.542769	0.6394	0.7147	1	13	24	0.0159314	0.0204082	1.281	NA	NA	NA	2	8	9	0.00490196	0.00382653	0.780612	0.494164	0.6382	0.6758	0	0	0	0	0	0	NA	NA	NA	4	8	12	0.00245098	0.00255102	1.04082	0.892775	0.5786	0.8585	0	0	0	0
TUBD1	4	0	4	0	0.00085034	Inf	0.0918667	0.143	0.0415	2	0	2	0	0.00085034	Inf	0.231127	0.5059	0.3283	4	0	4	0	0.00085034	Inf	0.0918667	0.143	0.0415	2	0	2	0	0.00085034	Inf	0.231127	0.5059	0.3283	8	2	9	0.000306373	0.000956633	3.12245	0.153272	0.4675	0.2611	8	12	20	0.00183824
TYK2	13	39	54	0.00367647	0.00353218	0.960754	0.906412	0.8728	0.9757	11	38	53	0.00423351	0.00409709	0.967777	0.994369	0.8745	0.9916	12	22	34	0.00224673	0.0024093	1.07236	0.860763	0.3021	0.6179	10	21	33	0.00257353	0.00280612	1.09038	0.729795	0.3059	0.5638	15	24	40	0.00196078	0.00226757	1.15646	0.89875	0.2738	0.5973	8	4	17	0.000612745
UBAC2	3	2	2	0.000816993	0.000566893	0.693878	0.371649	0.5056	0.5127	1	1	0	0.00122549	0	0	NA	NA	NA	3	2	2	0.000816993	0.000566893	0.693878	0.371649	0.5056	0.5127	1	1	0	0.00122549	0	0	NA	NA	NA	5	3	5	0.000735294	0.00085034	1.15646	0.911366	0.7027	0.9304	5	2	8	0.000490196
VCAM1	12	4	13	0.000408497	0.000921202	2.2551	0.118822	0.1692	0.0959	5	2	5	0.000490196	0.00085034	1.73469	0.481327	0.3036	0.4269	12	4	13	0.000408497	0.000921202	2.2551	0.118822	0.1692	0.0959	5	2	5	0.000490196	0.00085034	1.73469	0.481327	0.3036	0.4269	15	7	15	0.000571895	0.00085034	1.48688	0.351357	0.3096	0.3477	5	0	6	0
VMP1	0	0	0	0	0	0	NA	NA	NA	0	0	0	0	0	0	NA	NA	NA	0	0	0	0	0	0	NA	NA	NA	0	0	0	0	0	0	NA	NA	NA	1	3	1	0.00367647	0.00085034	0.231293	NA	NA	NA	148	145	233	0.00120065
ZC2HC1A	6	10	14	0.00204248	0.00198413	0.971429	0.955263	0.2408	0.5695	4	9	11	0.00275735	0.00233844	0.848073	0.867413	0.453	0.7601	6	10	14	0.00204248	0.00198413	0.971429	0.955263	0.2408	0.5695	4	9	11	0.00275735	0.00233844	0.848073	0.867413	0.453	0.7601	7	11	22	0.00192577	0.0026725	1.38776	0.246101	0.8591	0.5426	19	27	27	0.00174149
ZNF767	0	0	0	0	0	0	NA	NA	NA	0	0	0	0	0	0	NA	NA	NA	0	0	0	0	0	0	NA	NA	NA	0	0	0	0	0	0	NA	NA	NA	0	0	0	0	0	0	NA	NA	NA	5	2	7	0.000490196
EFCAB13 gene was the only gene reporting >=2 disruptive variants
	Filter Disr
	num_var	count_mA_HC	count_mA_MS	rate_mA_HC	rate_mA_MS	rate_ratio_mA	p_WSS	p_CALPHA	P_Hybrid
EFCAB13	8	118	268	0.018076	0.0284864	1.57593	0.0001	0.0023	0.0001
Legend
num_var	number of variants assigned to the gene
count_mA_HC	number of minor alleles in control subjects
count_mA_MS	number of minor alleles in MS patients
freq_mA_HC	frequency of minor alleles in control subjects
freq_mA_MS	frequency of minor alleles in MS subjects
ratio_freq_mA	ratio of frequencies for MS vs control
P_WSS	Empirical p-value from WSS burden test
P_CALPHA	Empirical p-value from C-alpha variance component test
P_Hybrid	Empirical p-value from Hybrid test (see Methods)
NA values are reported for those genes with <2 variants
[truncated: 5 more columns]
