# Supplementary material for: Contribution of Rare and Low-Frequency Variants to Multiple Sclerosis Susceptibility in the Italian Continental Population
Source: Front Genet. 2022 Jan 3;12:800262. doi: 10.3389/fgene.2021.800262 (PMC8762330; doi:10.3389/fgene.2021.800262)
Supplement: Supplementary file 3 [file Table2.XLS]

## Sheet: suppl_table_rev
Table S2 – List of all variants observed in the discovery cohort and included in the seven filters, with allele frequency and in silico predictors and regulatory annotations.
CHROM	POS	REF	ALT	QUAL	FILTER	rsID	Function	Gene	Exonic Function	AF 1000g2012apr_ALL	AF 1000g2012apr_EUR	AF HC	AF MS	SIFT_pred	LJB2_PolyPhen2_HDIV	Polyphen2_HDIV_pred	LJB2_PolyPhen2_HVAR	LJB2_PolyPhen2_HVAR_Pred	LJB2_LRT	LRT_pred	LJB2_MutationTaster	MutationTaster_pred	LJB_MutationAssessor	MutationAssessor_pred	FATHMM_pred	wgEncodeBroadChipSeqPeaksGm12878H3k4me1	wgEncodeBroadHmmGm12878HMM	wgRna	targetScanS
1	2455292	C	T	725	PASS		intronic	PANK4	NA	NA	NA	0.00233142	0.00398783	NA	NA	NA	NA	NA	NA	NA	NA	NA	NA	NA	NA	Score=1000;Name=.	Name=2_Weak_Promoter	NA	NA
1	2455318	G	A	123	PASS		intronic	PANK4	NA	NA	NA	0	0.0013707	NA	NA	NA	NA	NA	NA	NA	NA	NA	NA	NA	NA	Score=1000;Name=.	Name=2_Weak_Promoter	NA	NA
1	2455567	C	T	655	PASS		intronic	PANK4	NA	NA	NA	0.0016835	0.000908866	NA	NA	NA	NA	NA	NA	NA	NA	NA	NA	NA	NA	Score=1000;Name=.	Name=2_Weak_Promoter	NA	NA
1	2455633	C	G	8299	PASS	rs10910086	intronic	PANK4	NA	0.05	0.01	0.0169842	0.00909263	NA	NA	NA	NA	NA	NA	NA	NA	NA	NA	NA	NA	Score=1000;Name=.	Name=2_Weak_Promoter	NA	NA
1	2455776	G	A	2016	PASS	rs113112170	intronic	PANK4	NA	0.0032	0.01	0.00242184	0.00115654	NA	NA	NA	NA	NA	NA	NA	NA	NA	NA	NA	NA	Score=1000;Name=.	Name=2_Weak_Promoter	NA	NA
1	2455862	C	T	28152	PASS	rs12131236	intronic	PANK4	NA	0.01	0.03	0.0276242	0.0341746	NA	NA	NA	NA	NA	NA	NA	NA	NA	NA	NA	NA	Score=1000;Name=.	Name=2_Weak_Promoter	NA	NA
1	2455863	A	C	46750	PASS	rs1980789	intronic	PANK4	NA	0.05	0.04	0.0415238	0.0528513	NA	NA	NA	NA	NA	NA	NA	NA	NA	NA	NA	NA	Score=1000;Name=.	Name=2_Weak_Promoter	NA	NA
1	2456036	A	G	487	PASS		intronic	PANK4	NA	NA	NA	0	0.000863838	NA	NA	NA	NA	NA	NA	NA	NA	NA	NA	NA	NA	Score=1000;Name=.	Name=2_Weak_Promoter	NA	NA
1	2456058	C	T	225	PASS		intronic	PANK4	NA	NA	NA	0.00178931	0	NA	NA	NA	NA	NA	NA	NA	NA	NA	NA	NA	NA	Score=1000;Name=.	Name=2_Weak_Promoter	NA	NA
1	2456167	T	C	784	PASS	rs149316286	intronic	PANK4	NA	0.0037	0.01	0.00422057	0	NA	NA	NA	NA	NA	NA	NA	NA	NA	NA	NA	NA	Score=1000;Name=.	Name=2_Weak_Promoter	NA	NA
1	2456417	C	G	5084	PASS	rs77162700	intronic	PANK4	NA	0.01	0.01	0.00780331	0.0059399	NA	NA	NA	NA	NA	NA	NA	NA	NA	NA	NA	NA	Score=1000;Name=.	Name=2_Weak_Promoter	NA	NA
1	2456868	G	A	110	PASS	rs148450907	intronic	PANK4	NA	0.01	NA	0.00164312	0	NA	NA	NA	NA	NA	NA	NA	NA	NA	NA	NA	NA	Score=1000;Name=.	Name=1_Active_Promoter	NA	NA
1	2456869	G	A	3126	PASS		intronic	PANK4	NA	NA	NA	0.00786516	0.0082432	NA	NA	NA	NA	NA	NA	NA	NA	NA	NA	NA	NA	Score=1000;Name=.	Name=1_Active_Promoter	NA	NA
1	2456946	T	C	207	PASS		intronic	PANK4	NA	NA	NA	0	0.00192251	NA	NA	NA	NA	NA	NA	NA	NA	NA	NA	NA	NA	Score=1000;Name=.	Name=1_Active_Promoter	NA	NA
1	2456954	G	C	1417	PASS	rs58033434	intronic	PANK4	NA	0.02	0.02	0.00620809	0.00927332	NA	NA	NA	NA	NA	NA	NA	NA	NA	NA	NA	NA	Score=1000;Name=.	Name=1_Active_Promoter	NA	NA
1	2458010	G	C	9893	PASS	rs143275045	exonic	PANK4	nonsynonymous SNV	0.02	0.04	0.0374678	0.0395287	T	0	B	0.001	B	0.01781	U	0.01719	N	0.205	N	D	NA	Name=1_Active_Promoter	NA	NA
1	2458365	G	C	106	PASS		upstream	PANK4	NA	NA	NA	0	0.00108225	NA	NA	NA	NA	NA	NA	NA	NA	NA	NA	NA	NA	Score=1000;Name=.	Name=2_Weak_Promoter	NA	NA
1	2458869	C	A	234	PASS		upstream	PANK4	NA	NA	NA	0	0.000951984	NA	NA	NA	NA	NA	NA	NA	NA	NA	NA	NA	NA	Score=1000;Name=.	Name=6_Weak_Enhancer	NA	NA
1	2458948	T	A	170	PASS		upstream	PANK4	NA	NA	NA	0.00260281	0	NA	NA	NA	NA	NA	NA	NA	NA	NA	NA	NA	NA	Score=1000;Name=.	Name=7_Weak_Enhancer	NA	NA
1	2458967	G	A	137	PASS	rs116631024	upstream	PANK4	NA	0.01	0.0013	0	0.000981162	NA	NA	NA	NA	NA	NA	NA	NA	NA	NA	NA	NA	Score=1000;Name=.	Name=7_Weak_Enhancer	NA	NA
1	2459304	C	T	121	PASS	rs114250119	downstream	HES5	NA	0.01	0.0013	0	0.00090036	NA	NA	NA	NA	NA	NA	NA	NA	NA	NA	NA	NA	Score=1000;Name=.	Name=12_Repressed	NA	NA
1	2459313	G	C	148	PASS	rs35106972	downstream	HES5	NA	0.0032	0.01	0.00294118	0	NA	NA	NA	NA	NA	NA	NA	NA	NA	NA	NA	NA	Score=1000;Name=.	Name=12_Repressed	NA	NA
1	2460174	C	G	105	PASS		downstream	HES5	NA	NA	NA	0	0.000722413	NA	NA	NA	NA	NA	NA	NA	NA	NA	NA	NA	NA	Score=1000;Name=.	Name=12_Repressed	NA	NA
1	2460287	G	T	216	PASS		UTR3	HES5	NA	NA	NA	0	0.000884564	NA	NA	NA	NA	NA	NA	NA	NA	NA	NA	NA	NA	Score=1000;Name=.	Name=12_Repressed	NA	NA
1	2460403	A	G	455	PASS		UTR3	HES5	NA	NA	NA	0.00181305	0.00232137	NA	NA	NA	NA	NA	NA	NA	NA	NA	NA	NA	NA	Score=1000;Name=.	Name=3_Poised_Promoter	NA	NA
1	2460423	C	T	139	PASS		UTR3	HES5	NA	NA	NA	0	0.000816326	NA	NA	NA	NA	NA	NA	NA	NA	NA	NA	NA	NA	Score=1000;Name=.	Name=3_Poised_Promoter	NA	NA
1	2460428	G	A	1462	PASS	rs187315285	UTR3	HES5	NA	0.0023	0.004	0.0078795	0.0041532	NA	NA	NA	NA	NA	NA	NA	NA	NA	NA	NA	NA	Score=1000;Name=.	Name=3_Poised_Promoter	NA	NA
1	2460465	C	T	1672	PASS	rs141600690	UTR3	HES5	NA	0.01	0.02	0.00665586	0.00567541	NA	NA	NA	NA	NA	NA	NA	NA	NA	NA	NA	NA	Score=1000;Name=.	Name=3_Poised_Promoter	NA	NA
1	2460564	C	T	4348	PASS	rs115638831	UTR3	HES5	NA	0.01	0.03	0.0262467	0.0133051	NA	NA	NA	NA	NA	NA	NA	NA	NA	NA	NA	NA	Score=1000;Name=.	Name=3_Poised_Promoter	NA	NA
1	2460608	A	G	16173	PASS	rs72644658	UTR3	HES5	NA	0.05	0.09	0.0784264	0.0339816	NA	NA	NA	NA	NA	NA	NA	NA	NA	NA	NA	NA	Score=1000;Name=.	Name=3_Poised_Promoter	NA	Score=26;Name=HES5:miR-376/376ab/376b-3p
1	2460641	C	T	233	PASS		UTR3	HES5	NA	NA	NA	0	0.000768049	NA	NA	NA	NA	NA	NA	NA	NA	NA	NA	NA	NA	Score=1000;Name=.	Name=3_Poised_Promoter	NA	NA
1	2462139	T	C	432	PASS		upstream	HES5	NA	NA	NA	0	0.00310753	NA	NA	NA	NA	NA	NA	NA	NA	NA	NA	NA	NA	NA	Name=3_Poised_Promoter	NA	NA
1	2462382	C	G	5238	PASS	rs115078120	upstream	HES5	NA	0.05	0.09	0.056521	0.0242294	NA	NA	NA	NA	NA	NA	NA	NA	NA	NA	NA	NA	NA	Name=12_Repressed	NA	NA
1	2462404	C	T	379	PASS		upstream	HES5	NA	NA	NA	0.00860314	0.00266927	NA	NA	NA	NA	NA	NA	NA	NA	NA	NA	NA	NA	NA	Name=12_Repressed	NA	NA
1	2462410	C	T	259	PASS	rs115328569	upstream	HES5	NA	0.01	NA	0	0.00161367	NA	NA	NA	NA	NA	NA	NA	NA	NA	NA	NA	NA	NA	Name=12_Repressed	NA	NA
1	2462902	G	A	15008	PASS	rs79135689	intergenic	HES5(dist=1218),LOC115110(dist=18457)	NA	0.01	0.02	0.0522644	0.0431182	NA	NA	NA	NA	NA	NA	NA	NA	NA	NA	NA	NA	NA	Name=12_Repressed	NA	NA
1	2463163	C	T	158	PASS	rs114354340	intergenic	HES5(dist=1479),LOC115110(dist=18196)	NA	0.01	0.0013	0	0.00132053	NA	NA	NA	NA	NA	NA	NA	NA	NA	NA	NA	NA	NA	Name=12_Repressed	NA	NA
1	2463285	G	A	110	PASS		intergenic	HES5(dist=1601),LOC115110(dist=18074)	NA	NA	NA	0	0.000961641	NA	NA	NA	NA	NA	NA	NA	NA	NA	NA	NA	NA	NA	Name=12_Repressed	NA	NA
1	2463308	C	T	104	PASS		intergenic	HES5(dist=1624),LOC115110(dist=18051)	NA	NA	NA	0.00114778	0	NA	NA	NA	NA	NA	NA	NA	NA	NA	NA	NA	NA	NA	Name=12_Repressed	NA	NA
1	2463420	T	A	304	PASS	rs193114478	intergenic	HES5(dist=1736),LOC115110(dist=17939)	NA	0.0014	0.0013	0.000986972	0.000782779	NA	NA	NA	NA	NA	NA	NA	NA	NA	NA	NA	NA	NA	Name=12_Repressed	NA	NA
1	2463543	C	T	111	PASS		intergenic	HES5(dist=1859),LOC115110(dist=17816)	NA	NA	NA	0.00131694	0.00161767	NA	NA	NA	NA	NA	NA	NA	NA	NA	NA	NA	NA	NA	Name=12_Repressed	NA	NA
1	2463735	A	G	175	PASS	rs139931837	intergenic	HES5(dist=2051),LOC115110(dist=17624)	NA	0.0009	0.0026	0.00500631	0	NA	NA	NA	NA	NA	NA	NA	NA	NA	NA	NA	NA	NA	Name=12_Repressed	NA	NA
1	2464193	C	T	370	PASS	rs146224698	intergenic	HES5(dist=2509),LOC115110(dist=17166)	NA	0.0005	0.0013	0.00777772	0.00143812	NA	NA	NA	NA	NA	NA	NA	NA	NA	NA	NA	NA	NA	Name=12_Repressed	NA	NA
1	2464331	T	G	184	PASS		intergenic	HES5(dist=2647),LOC115110(dist=17028)	NA	NA	NA	0	0.000955276	NA	NA	NA	NA	NA	NA	NA	NA	NA	NA	NA	NA	NA	Name=12_Repressed	NA	NA
1	2464357	C	T	166	PASS		intergenic	HES5(dist=2673),LOC115110(dist=17002)	NA	NA	NA	0	0.00119409	NA	NA	NA	NA	NA	NA	NA	NA	NA	NA	NA	NA	NA	Name=12_Repressed	NA	NA
1	2464410	G	T	143	PASS		intergenic	HES5(dist=2726),LOC115110(dist=16949)	NA	NA	NA	0	0.000951676	NA	NA	NA	NA	NA	NA	NA	NA	NA	NA	NA	NA	NA	Name=12_Repressed	NA	NA
1	2464910	A	G	509	PASS		intergenic	HES5(dist=3226),LOC115110(dist=16449)	NA	NA	NA	0	0.00147754	NA	NA	NA	NA	NA	NA	NA	NA	NA	NA	NA	NA	NA	Name=12_Repressed	NA	NA
1	2464946	G	A	242	PASS		intergenic	HES5(dist=3262),LOC115110(dist=16413)	NA	NA	NA	0.00141474	0	NA	NA	NA	NA	NA	NA	NA	NA	NA	NA	NA	NA	NA	Name=12_Repressed	NA	NA
1	2465018	C	T	557	PASS		intergenic	HES5(dist=3334),LOC115110(dist=16341)	NA	NA	NA	0	0.00092043	NA	NA	NA	NA	NA	NA	NA	NA	NA	NA	NA	NA	NA	Name=12_Repressed	NA	NA
1	2465069	G	A	103	PASS	rs151114062	intergenic	HES5(dist=3385),LOC115110(dist=16290)	NA	0.01	NA	0.00155971	0	NA	NA	NA	NA	NA	NA	NA	NA	NA	NA	NA	NA	NA	Name=12_Repressed	NA	NA
1	2465392	C	G	104	PASS		intergenic	HES5(dist=3708),LOC115110(dist=15967)	NA	NA	NA	0	0.000904159	NA	NA	NA	NA	NA	NA	NA	NA	NA	NA	NA	NA	NA	Name=12_Repressed	NA	NA
1	2465950	A	G	253403	PASS	rs2494605	intergenic	HES5(dist=4266),LOC115110(dist=15409)	NA	1	1	0.997837	0.996712	NA	NA	NA	NA	NA	NA	NA	NA	NA	NA	NA	NA	NA	Name=12_Repressed	NA	NA
1	2465974	G	A	2317	PASS	rs143257148	intergenic	HES5(dist=4290),LOC115110(dist=15385)	NA	0.01	0.01	0.015439	0.018306	NA	NA	NA	NA	NA	NA	NA	NA	NA	NA	NA	NA	NA	Name=12_Repressed	NA	NA
1	2466270	C	T	164	PASS		intergenic	HES5(dist=4586),LOC115110(dist=15089)	NA	NA	NA	0.00196078	0.00113379	NA	NA	NA	NA	NA	NA	NA	NA	NA	NA	NA	NA	NA	Name=12_Repressed	NA	NA
1	2466346	C	T	2879	PASS	rs76629401	intergenic	HES5(dist=4662),LOC115110(dist=15013)	NA	0.01	0.02	0.0240961	0.0246022	NA	NA	NA	NA	NA	NA	NA	NA	NA	NA	NA	NA	NA	Name=12_Repressed	NA	NA
1	2466363	C	T	370	PASS	rs111244522	intergenic	HES5(dist=4679),LOC115110(dist=14996)	NA	NA	NA	0	0.00399509	NA	NA	NA	NA	NA	NA	NA	NA	NA	NA	NA	NA	NA	Name=12_Repressed	NA	NA
1	2466377	C	T	4710	PASS	rs2985861	intergenic	HES5(dist=4693),LOC115110(dist=14982)	NA	0.03	0.03	0.0390194	0.0318778	NA	NA	NA	NA	NA	NA	NA	NA	NA	NA	NA	NA	NA	Name=12_Repressed	NA	NA
1	2466453	G	A	348	PASS	rs3001340	intergenic	HES5(dist=4769),LOC115110(dist=14906)	NA	0.01	0.01	0.00140056	0.00394098	NA	NA	NA	NA	NA	NA	NA	NA	NA	NA	NA	NA	NA	Name=12_Repressed	NA	NA
1	2466546	C	T	223	PASS		intergenic	HES5(dist=4862),LOC115110(dist=14813)	NA	NA	NA	0	0.00085034	NA	NA	NA	NA	NA	NA	NA	NA	NA	NA	NA	NA	NA	Name=12_Repressed	NA	NA
1	2482832	C	T	187	PASS		ncRNA_exonic	LOC115110	NA	NA	NA	0.00156169	0	NA	NA	NA	NA	NA	NA	NA	NA	NA	NA	NA	NA	NA	Name=6_Weak_Enhancer	NA	NA
1	2482834	T	C	6718	PASS	rs145081559	ncRNA_exonic	LOC115110	NA	0.01	0.01	0.0120892	0.0149092	NA	NA	NA	NA	NA	NA	NA	NA	NA	NA	NA	NA	NA	Name=6_Weak_Enhancer	NA	NA
1	2482842	G	T	7983	PASS	rs149100626	ncRNA_exonic	LOC115110	NA	0.01	0.01	0.0138621	0.0164591	NA	NA	NA	NA	NA	NA	NA	NA	NA	NA	NA	NA	NA	Name=6_Weak_Enhancer	NA	NA
1	2482848	C	T	8051	PASS	rs142221442	ncRNA_exonic	LOC115110	NA	0.01	0.01	0.0139203	0.0168673	NA	NA	NA	NA	NA	NA	NA	NA	NA	NA	NA	NA	NA	Name=6_Weak_Enhancer	NA	NA
1	2482868	T	C	277	PASS		ncRNA_exonic	LOC115110	NA	NA	NA	0	0.00120048	NA	NA	NA	NA	NA	NA	NA	NA	NA	NA	NA	NA	NA	Name=6_Weak_Enhancer	NA	NA
1	2482892	C	T	467	PASS		ncRNA_exonic	LOC115110	NA	NA	NA	0	0.00106994	NA	NA	NA	NA	NA	NA	NA	NA	NA	NA	NA	NA	NA	Name=6_Weak_Enhancer	NA	NA
1	2482908	C	T	947	PASS	rs188632624	ncRNA_exonic	LOC115110	NA	0.0014	0.0026	0.000874699	0.00247532	NA	NA	NA	NA	NA	NA	NA	NA	NA	NA	NA	NA	NA	Name=6_Weak_Enhancer	NA	NA
1	2482932	C	T	5550	PASS	rs117205412	ncRNA_exonic	LOC115110	NA	0.01	0.01	0.00948666	0.00715847	NA	NA	NA	NA	NA	NA	NA	NA	NA	NA	NA	NA	NA	Name=6_Weak_Enhancer	NA	NA
1	2482995	T	G	2667	PASS	rs3748824	ncRNA_exonic	LOC115110	NA	NA	NA	0.00711675	0.00259248	NA	NA	NA	NA	NA	NA	NA	NA	NA	NA	NA	NA	NA	Name=11_Weak_Txn	NA	NA
1	2483079	C	T	129	PASS	rs138062451	ncRNA_exonic	LOC115110	NA	0.02	0.0013	0.00135227	0	NA	NA	NA	NA	NA	NA	NA	NA	NA	NA	NA	NA	NA	Name=11_Weak_Txn	NA	NA
1	2483319	G	C	204	PASS	rs56196065	ncRNA_exonic	LOC115110	NA	NA	NA	0	0.00138048	NA	NA	NA	NA	NA	NA	NA	NA	NA	NA	NA	NA	NA	Name=11_Weak_Txn	NA	NA
1	2483478	C	T	202	PASS		ncRNA_exonic	LOC115110	NA	NA	NA	0	0.00126422	NA	NA	NA	NA	NA	NA	NA	NA	NA	NA	NA	NA	NA	Name=11_Weak_Txn	NA	NA
1	2483556	G	A	578	PASS		ncRNA_exonic	LOC115110	NA	NA	NA	0	0.00206406	NA	NA	NA	NA	NA	NA	NA	NA	NA	NA	NA	NA	NA	Name=11_Weak_Txn	NA	NA
1	2483620	C	G	302	PASS		ncRNA_exonic	LOC115110	NA	NA	NA	0	0.000929868	NA	NA	NA	NA	NA	NA	NA	NA	NA	NA	NA	NA	NA	Name=11_Weak_Txn	NA	NA
1	2483628	G	C	142	PASS	rs181402414	ncRNA_exonic	LOC115110	NA	0.0018	0.0013	0.00109745	0	NA	NA	NA	NA	NA	NA	NA	NA	NA	NA	NA	NA	NA	Name=11_Weak_Txn	NA	NA
1	2483727	C	T	220	PASS		ncRNA_exonic	LOC115110	NA	NA	NA	0	0.000660696	NA	NA	NA	NA	NA	NA	NA	NA	NA	NA	NA	NA	NA	Name=11_Weak_Txn	NA	NA
1	2483734	C	T	160	PASS		ncRNA_exonic	LOC115110	NA	NA	NA	0	0.000801749	NA	NA	NA	NA	NA	NA	NA	NA	NA	NA	NA	NA	NA	Name=11_Weak_Txn	NA	NA
1	2483742	C	T	182	PASS		ncRNA_exonic	LOC115110	NA	NA	NA	0	0.00125589	NA	NA	NA	NA	NA	NA	NA	NA	NA	NA	NA	NA	NA	Name=11_Weak_Txn	NA	NA
1	2483780	T	C	192	PASS		ncRNA_exonic	LOC115110	NA	NA	NA	0.0011534	0	NA	NA	NA	NA	NA	NA	NA	NA	NA	NA	NA	NA	NA	Name=11_Weak_Txn	NA	NA
1	2483840	G	C	913	PASS	rs7531865	ncRNA_exonic	LOC115110	NA	0.03	0.0026	0.00205902	0.00103896	NA	NA	NA	NA	NA	NA	NA	NA	NA	NA	NA	NA	NA	Name=11_Weak_Txn	NA	NA
1	2483922	G	A	200	PASS		ncRNA_exonic	LOC115110	NA	NA	NA	0.00122549	0.000834535	NA	NA	NA	NA	NA	NA	NA	NA	NA	NA	NA	NA	NA	Name=11_Weak_Txn	NA	NA
1	2484012	G	A	195	PASS		ncRNA_exonic	LOC115110	NA	NA	NA	0	0.00289947	NA	NA	NA	NA	NA	NA	NA	NA	NA	NA	NA	NA	NA	Name=11_Weak_Txn	NA	NA
1	2484483	G	A	108	PASS		upstream	LOC115110	NA	NA	NA	0	0.000641766	NA	NA	NA	NA	NA	NA	NA	NA	NA	NA	NA	NA	NA	Name=6_Weak_Enhancer	NA	NA
1	2484592	G	A	241	PASS		upstream	LOC115110	NA	NA	NA	0	0.00090703	NA	NA	NA	NA	NA	NA	NA	NA	NA	NA	NA	NA	NA	Name=7_Weak_Enhancer	NA	NA
1	2484661	A	G	180	PASS	rs2182175	upstream	LOC115110	NA	NA	NA	0.00166079	0	NA	NA	NA	NA	NA	NA	NA	NA	NA	NA	NA	NA	NA	Name=7_Weak_Enhancer	NA	NA
1	2484665	G	A	1180	PASS	rs142983783	upstream	LOC115110	NA	0.02	0.01	0.011784	0.00606245	NA	NA	NA	NA	NA	NA	NA	NA	NA	NA	NA	NA	NA	Name=7_Weak_Enhancer	NA	NA
1	2485241	C	T	3797	PASS	rs187356335	upstream	LOC115110	NA	0.01	0.01	0.0138336	0.00892349	NA	NA	NA	NA	NA	NA	NA	NA	NA	NA	NA	NA	NA	Name=6_Weak_Enhancer	NA	NA
1	2485357	C	T	644	PASS	rs148754440	intergenic	LOC115110(dist=1073),LOC100133445(dist=1851)	NA	0.01	0.0013	0	0.00183362	NA	NA	NA	NA	NA	NA	NA	NA	NA	NA	NA	NA	NA	NA	NA	NA
1	2485734	C	T	322	PASS		intergenic	LOC115110(dist=1450),LOC100133445(dist=1474)	NA	NA	NA	0.00147059	0.0015006	NA	NA	NA	NA	NA	NA	NA	NA	NA	NA	NA	NA	NA	Name=7_Weak_Enhancer	NA	NA
1	2485735	G	A	1225	PASS	rs142352960	intergenic	LOC115110(dist=1451),LOC100133445(dist=1473)	NA	0.01	0.004	0.0126236	0.00563301	NA	NA	NA	NA	NA	NA	NA	NA	NA	NA	NA	NA	NA	Name=7_Weak_Enhancer	NA	NA
1	2485906	G	A	116	PASS		intergenic	LOC115110(dist=1622),LOC100133445(dist=1302)	NA	NA	NA	0	0.00102041	NA	NA	NA	NA	NA	NA	NA	NA	NA	NA	NA	NA	NA	Name=7_Weak_Enhancer	NA	NA
1	2486102	C	T	212	PASS	rs189834595	intergenic	LOC115110(dist=1818),LOC100133445(dist=1106)	NA	0.0009	0.0026	0	0.00209784	NA	NA	NA	NA	NA	NA	NA	NA	NA	NA	NA	NA	NA	Name=5_Strong_Enhancer	NA	NA
1	2487111	G	A	175	PASS		upstream;downstream	TNFRSF14;LOC100133445	NA	NA	NA	0.00245098	0.00184073	NA	NA	NA	NA	NA	NA	NA	NA	NA	NA	NA	NA	NA	Name=1_Active_Promoter	NA	NA
1	2487469	C	A	190	PASS		ncRNA_exonic	LOC100133445	NA	NA	NA	0	0.00204082	NA	NA	NA	NA	NA	NA	NA	NA	NA	NA	NA	NA	NA	Name=1_Active_Promoter	NA	NA
1	2487551	C	T	176	PASS		ncRNA_exonic	LOC100133445	NA	NA	NA	0.0013369	0	NA	NA	NA	NA	NA	NA	NA	NA	NA	NA	NA	NA	NA	Name=1_Active_Promoter	NA	NA
1	2487651	T	A	168	PASS		ncRNA_exonic	LOC100133445	NA	NA	NA	0.0012605	0	NA	NA	NA	NA	NA	NA	NA	NA	NA	NA	NA	NA	NA	Name=1_Active_Promoter	NA	NA
1	2487668	G	A	205	PASS		ncRNA_exonic	LOC100133445	NA	NA	NA	0	0.000821381	NA	NA	NA	NA	NA	NA	NA	NA	NA	NA	NA	NA	NA	Name=1_Active_Promoter	NA	NA
1	2487735	C	T	158	PASS		ncRNA_exonic	LOC100133445	NA	NA	NA	0.00312891	0	NA	NA	NA	NA	NA	NA	NA	NA	NA	NA	NA	NA	NA	Name=1_Active_Promoter	NA	NA
1	2487742	C	A	434	PASS		ncRNA_exonic	LOC100133445	NA	NA	NA	0	0.00107647	NA	NA	NA	NA	NA	NA	NA	NA	NA	NA	NA	NA	NA	Name=1_Active_Promoter	NA	NA
1	2488087	C	T	463	PASS	rs200028156	ncRNA_exonic	LOC100133445	NA	0.0005	0.0013	0.00244591	0.00305326	NA	NA	NA	NA	NA	NA	NA	NA	NA	NA	NA	NA	NA	Name=1_Active_Promoter	NA	NA
1	2488112	T	C	1953	PASS	rs11573967	exonic	TNFRSF14	synonymous SNV	0.0027	0.01	0.00934689	0.00908404	NA	NA	NA	NA	NA	NA	NA	NA	NA	NA	NA	NA	NA	Name=1_Active_Promoter	NA	NA
1	2488161	G	A	183	PASS	rs148894581	exonic	TNFRSF14	nonsynonymous SNV	NA	NA	0	0.000887311	T	0.079	B	0.003	B	0	0	7e-06	N	0	N	D	NA	Name=1_Active_Promoter	NA	NA
1	2488183	G	A	318	PASS		ncRNA_intronic	LOC100133445	NA	NA	NA	0	0.00112782	NA	NA	NA	NA	NA	NA	NA	NA	NA	NA	NA	NA	NA	Name=1_Active_Promoter	NA	NA
1	2488289	C	T	113	PASS		ncRNA_intronic	LOC100133445	NA	NA	NA	0.000980392	0.000778277	NA	NA	NA	NA	NA	NA	NA	NA	NA	NA	NA	NA	NA	Name=1_Active_Promoter	NA	NA
1	2488374	C	G	143	PASS		ncRNA_intronic	LOC100133445	NA	NA	NA	0	0.00162543	NA	NA	NA	NA	NA	NA	NA	NA	NA	NA	NA	NA	NA	Name=1_Active_Promoter	NA	NA
1	2488398	C	T	847	PASS	rs142945923	ncRNA_intronic	LOC100133445	NA	0.02	0.01	0.00997843	0.00753816	NA	NA	NA	NA	NA	NA	NA	NA	NA	NA	NA	NA	NA	Name=1_Active_Promoter	NA	NA
1	2488491	C	T	3098	PASS		intronic	TNFRSF14	NA	NA	NA	0.0362292	0.0348275	NA	NA	NA	NA	NA	NA	NA	NA	NA	NA	NA	NA	NA	Name=1_Active_Promoter	NA	NA
1	2488560	A	C	683	PASS	rs2494614	intronic	TNFRSF14	NA	0.02	0.01	0.00802915	0.00520914	NA	NA	NA	NA	NA	NA	NA	NA	NA	NA	NA	NA	NA	Name=1_Active_Promoter	NA	NA
1	2488901	G	A	1702	PASS	rs11573968	intronic	TNFRSF14	NA	0.01	0.02	0.0210907	0.0261401	NA	NA	NA	NA	NA	NA	NA	NA	NA	NA	NA	NA	NA	Name=1_Active_Promoter	NA	NA
1	2488944	C	T	101	PASS	rs184889333	intronic	TNFRSF14	NA	0.0018	0.01	0	0.00225028	NA	NA	NA	NA	NA	NA	NA	NA	NA	NA	NA	NA	NA	Name=1_Active_Promoter	NA	NA
1	2489200	C	T	1468	PASS	rs2234158	exonic	TNFRSF14	synonymous SNV	0.01	0.01	0.0122499	0.00469485	NA	NA	NA	NA	NA	NA	NA	NA	NA	NA	NA	NA	NA	Name=1_Active_Promoter	NA	NA
1	2489597	C	T	177	PASS	rs17847977	intronic	TNFRSF14	NA	0.01	0.0013	0.00107933	0.000762922	NA	NA	NA	NA	NA	NA	NA	NA	NA	NA	NA	NA	NA	Name=2_Weak_Promoter	NA	NA
1	2489807	G	A	128	PASS		exonic	TNFRSF14	synonymous SNV	NA	NA	0	0.000802068	NA	NA	NA	NA	NA	NA	NA	NA	NA	NA	NA	NA	NA	Name=6_Weak_Enhancer	NA	NA
1	2490088	C	T	652	PASS	rs11573973	intronic	TNFRSF14	NA	0.0032	0.01	0.0013911	0.00390579	NA	NA	NA	NA	NA	NA	NA	NA	NA	NA	NA	NA	NA	Name=2_Weak_Promoter	NA	NA
1	2490219	C	T	174	PASS	rs141376029	intronic	TNFRSF14	NA	0.0009	0.0026	0	0.00110044	NA	NA	NA	NA	NA	NA	NA	NA	NA	NA	NA	NA	NA	Name=13_Heterochrom/lo	NA	NA
1	2490439	G	A	176	PASS		intronic	TNFRSF14	NA	NA	NA	0	0.0022449	NA	0	NA	0	0	0	NA	0	NA	0	NA	NA	NA	Name=13_Heterochrom/lo	NA	NA
1	2490609	T	C	493	PASS	rs148507536	intronic	TNFRSF14	NA	NA	NA	0.0027431	0.00272896	NA	NA	NA	NA	NA	NA	NA	NA	NA	NA	NA	NA	NA	Name=13_Heterochrom/lo	NA	NA
1	2490684	G	T	237	PASS		intronic	TNFRSF14	NA	NA	NA	0	0.00147086	NA	NA	NA	NA	NA	NA	NA	NA	NA	NA	NA	NA	NA	Name=13_Heterochrom/lo	NA	NA
1	2490922	G	T	1868	PASS	rs11573978	intronic	TNFRSF14	NA	0.01	0.01	0.013449	0.00763531	NA	NA	NA	NA	NA	NA	NA	NA	NA	NA	NA	NA	NA	Name=13_Heterochrom/lo	NA	NA
1	2490934	C	A	581	PASS	rs143920314	intronic	TNFRSF14	NA	0.0005	0.0013	0.0016116	0.00249391	NA	NA	NA	NA	NA	NA	NA	NA	NA	NA	NA	NA	NA	Name=13_Heterochrom/lo	NA	NA
1	2491039	C	T	210	PASS	rs183193750	intronic	TNFRSF14	NA	0.0005	NA	0	0.00146274	NA	NA	NA	NA	NA	NA	NA	NA	NA	NA	NA	NA	NA	Name=13_Heterochrom/lo	NA	NA
1	2491060	C	T	2605	PASS	rs11573979	intronic	TNFRSF14	NA	0.02	0.01	0.0133695	0.00758462	NA	NA	NA	NA	NA	NA	NA	NA	NA	NA	NA	NA	NA	Name=13_Heterochrom/lo	NA	NA
1	2491072	G	A	101	PASS		intronic	TNFRSF14	NA	NA	NA	0	0.00105891	NA	NA	NA	NA	NA	NA	NA	NA	NA	NA	NA	NA	NA	Name=13_Heterochrom/lo	NA	NA
1	2491164	G	A	7963	PASS	rs2234160	intronic	TNFRSF14	NA	0.02	0.05	0.0488769	0.0578641	NA	NA	NA	NA	NA	NA	NA	NA	NA	NA	NA	NA	NA	Name=13_Heterochrom/lo	NA	NA
1	2491305	C	T	1386	PASS	rs2234162	exonic	TNFRSF14	synonymous SNV	0.01	0.01	0.0181853	0.00404761	NA	NA	NA	NA	NA	NA	NA	NA	NA	NA	NA	NA	NA	Name=13_Heterochrom/lo	NA	NA
1	2491306	G	A	335	PASS	rs2234163	exonic	TNFRSF14	nonsynonymous SNV	0.02	0.004	0.00364795	0.00184524	T	0.804	P	0.186	B	0	0	0.001095	N	-1.16	N	D	NA	Name=13_Heterochrom/lo	NA	NA
1	2491796	C	T	184	PASS		intronic	TNFRSF14	NA	NA	NA	0	0.000771239	NA	NA	NA	NA	NA	NA	NA	NA	NA	NA	NA	NA	NA	Name=13_Heterochrom/lo	NA	NA
1	2491800	C	T	129	PASS		intronic	TNFRSF14	NA	NA	NA	0	0.00107411	NA	NA	NA	NA	NA	NA	NA	NA	NA	NA	NA	NA	NA	Name=13_Heterochrom/lo	NA	NA
1	2492120	A	G	186	PASS	rs200619861	exonic	TNFRSF14	nonsynonymous SNV	NA	NA	0.00342857	0	T	0.141	B	0.012	B	0	0	0.282045	N	0.205	N	T	NA	Name=13_Heterochrom/lo	NA	NA
1	2492202	C	T	192	PASS	rs199899529	intronic	TNFRSF14	NA	0.0005	0.0013	0	0.000824572	NA	NA	NA	NA	NA	NA	NA	NA	NA	NA	NA	NA	NA	Name=13_Heterochrom/lo	NA	NA
1	2492641	G	T	818	PASS	rs79549562	intronic	TNFRSF14	NA	0.0037	0.01	0.0107923	0.00206875	NA	NA	NA	NA	NA	NA	NA	NA	NA	NA	NA	NA	NA	Name=13_Heterochrom/lo	NA	NA
1	2492783	C	T	2558	PASS	rs11573989	intronic	TNFRSF14	NA	0.01	0.02	0.00651691	0.00705209	NA	NA	NA	NA	NA	NA	NA	NA	NA	NA	NA	NA	NA	Name=13_Heterochrom/lo	NA	NA
1	2493191	G	A	185	PASS		exonic	TNFRSF14	nonsynonymous SNV	NA	NA	0	0.00119507	T	0.055	B	0.003	B	0	0	0.000201	N	0.805	L	D	NA	Name=13_Heterochrom/lo	NA	NA
1	2493457	G	T	214	PASS		intronic	TNFRSF14	NA	NA	NA	0.000794913	0.00287807	NA	NA	NA	NA	NA	NA	NA	NA	NA	NA	NA	NA	NA	Name=8_Insulator	NA	NA
1	2493472	G	T	103	PASS		intronic	TNFRSF14	NA	NA	NA	0.0030426	0.00123153	NA	NA	NA	NA	NA	NA	NA	NA	NA	NA	NA	NA	NA	Name=8_Insulator	NA	NA
1	2493705	C	T	1506	PASS	rs10910091	intronic	TNFRSF14	NA	0.01	0.03	0.0179542	0.0161981	NA	NA	NA	NA	NA	NA	NA	NA	NA	NA	NA	NA	NA	Name=8_Insulator	NA	NA
1	2493892	G	A	171	PASS	rs11573993	intronic	TNFRSF14	NA	0.01	NA	0.000877963	0.00112683	NA	NA	NA	NA	NA	NA	NA	NA	NA	NA	NA	NA	NA	Name=11_Weak_Txn	NA	NA
1	2494018	T	C	130	PASS		intronic	TNFRSF14	NA	NA	NA	0.00148711	0	NA	NA	NA	NA	NA	NA	NA	NA	NA	NA	NA	NA	NA	Name=11_Weak_Txn	NA	NA
1	2494232	G	T	120	PASS		intronic	TNFRSF14	NA	NA	NA	0	0.00260565	NA	NA	NA	NA	NA	NA	NA	NA	NA	NA	NA	NA	NA	Name=11_Weak_Txn	NA	NA
1	2494436	T	G	137	PASS		intronic	TNFRSF14	NA	NA	NA	0.00198683	0.000915164	NA	NA	NA	NA	NA	NA	NA	NA	NA	NA	NA	NA	NA	Name=11_Weak_Txn	NA	NA
1	2494524	C	T	1352	PASS	rs192459939	intronic	TNFRSF14	NA	0.0005	NA	0	0.00284223	NA	NA	NA	NA	NA	NA	NA	NA	NA	NA	NA	NA	NA	Name=11_Weak_Txn	NA	NA
1	2494561	G	C	399	PASS		intronic	TNFRSF14	NA	NA	NA	0	0.00108554	NA	NA	NA	NA	NA	NA	NA	NA	NA	NA	NA	NA	NA	Name=11_Weak_Txn	NA	NA
1	2494574	C	T	287	PASS	rs200499913	intronic	TNFRSF14	NA	NA	NA	0.00142603	0	NA	NA	NA	NA	NA	NA	NA	NA	NA	NA	NA	NA	NA	Name=11_Weak_Txn	NA	NA
1	2494734	C	T	387	PASS		UTR3	TNFRSF14	NA	NA	NA	0.00341387	0.00116249	NA	NA	NA	NA	NA	NA	NA	NA	NA	NA	NA	NA	NA	Name=11_Weak_Txn	NA	NA
1	2494755	C	T	240	PASS	rs200396589	UTR3	TNFRSF14	NA	0.0005	0.0013	0	0.000953652	NA	NA	NA	NA	NA	NA	NA	NA	NA	NA	NA	NA	NA	Name=11_Weak_Txn	NA	NA
1	2495251	A	T	326	PASS		UTR3	TNFRSF14	NA	NA	NA	0	0.0011373	NA	NA	NA	NA	NA	NA	NA	NA	NA	NA	NA	NA	NA	Name=11_Weak_Txn	NA	NA
1	2495452	G	A	519	PASS	rs145968458	downstream	TNFRSF14	NA	0.0005	NA	0	0.0024507	NA	NA	NA	NA	NA	NA	NA	NA	NA	NA	NA	NA	NA	Name=11_Weak_Txn	NA	NA
1	2495483	C	T	113	PASS		downstream	TNFRSF14	NA	NA	NA	0.00126654	0	NA	NA	NA	NA	NA	NA	NA	NA	NA	NA	NA	NA	NA	Name=11_Weak_Txn	NA	NA
1	2495495	G	C	5850	PASS	rs11573997	downstream	TNFRSF14	NA	0.01	0.02	0.0109395	0.0064017	NA	NA	NA	NA	NA	NA	NA	NA	NA	NA	NA	NA	NA	Name=11_Weak_Txn	NA	NA
1	2495601	C	A	246	PASS		downstream	TNFRSF14	NA	NA	NA	0.00130548	0	NA	NA	NA	NA	NA	NA	NA	NA	NA	NA	NA	NA	NA	Name=11_Weak_Txn	NA	NA
1	2495673	T	C	160	PASS	rs11573998	downstream	TNFRSF14	NA	0.0009	NA	0	0.00153571	NA	NA	NA	NA	NA	NA	NA	NA	NA	NA	NA	NA	NA	Name=11_Weak_Txn	NA	NA
1	2495787	C	T	764	PASS		downstream	TNFRSF14	NA	NA	NA	0.00380575	0.00364962	NA	NA	NA	NA	NA	NA	NA	NA	NA	NA	NA	NA	NA	Name=11_Weak_Txn	NA	NA
1	2495875	C	T	133	PASS		downstream	TNFRSF14	NA	NA	NA	0	0.0015336	NA	NA	NA	NA	NA	NA	NA	NA	NA	NA	NA	NA	NA	Name=11_Weak_Txn	NA	NA
1	2496018	G	A	153	PASS		downstream	TNFRSF14	NA	NA	NA	0.00157563	0.00163265	NA	NA	NA	NA	NA	NA	NA	NA	NA	NA	NA	NA	NA	Name=11_Weak_Txn	NA	NA
1	2496056	C	A	288	PASS		downstream	TNFRSF14	NA	NA	NA	0	0.00240116	NA	NA	NA	NA	NA	NA	NA	NA	NA	NA	NA	NA	NA	Name=11_Weak_Txn	NA	NA
1	2496295	A	G	512	PASS		intergenic	TNFRSF14(dist=1028),FAM213B(dist=21894)	NA	NA	NA	0.000805802	0.00621812	NA	NA	NA	NA	NA	NA	NA	NA	NA	NA	NA	NA	NA	Name=11_Weak_Txn	NA	NA
1	2496310	C	T	170	PASS		intergenic	TNFRSF14(dist=1043),FAM213B(dist=21879)	NA	NA	NA	0	0.00174429	NA	NA	NA	NA	NA	NA	NA	NA	NA	NA	NA	NA	NA	Name=11_Weak_Txn	NA	NA
1	2496582	G	C	390331	PASS	rs2843396	intergenic	TNFRSF14(dist=1315),FAM213B(dist=21607)	NA	0.99	0.98	0.967574	0.969715	NA	NA	NA	NA	NA	NA	NA	NA	NA	NA	NA	NA	NA	Name=11_Weak_Txn	NA	NA
1	2496714	C	T	128	PASS	rs78016088	intergenic	TNFRSF14(dist=1447),FAM213B(dist=21475)	NA	0.0005	NA	0.00420168	0.00141045	NA	NA	NA	NA	NA	NA	NA	NA	NA	NA	NA	NA	NA	Name=11_Weak_Txn	NA	NA
1	2496927	G	A	2957	PASS	rs11574001	intergenic	TNFRSF14(dist=1660),FAM213B(dist=21262)	NA	0.01	0.02	0.0145644	0.0109481	NA	NA	NA	NA	NA	NA	NA	NA	NA	NA	NA	NA	NA	Name=11_Weak_Txn	NA	NA
1	2497032	C	G	250	PASS		intergenic	TNFRSF14(dist=1765),FAM213B(dist=21157)	NA	NA	NA	0	0.00127551	NA	NA	NA	NA	NA	NA	NA	NA	NA	NA	NA	NA	NA	Name=11_Weak_Txn	NA	NA
1	2497520	C	G	881	PASS		intergenic	TNFRSF14(dist=2253),FAM213B(dist=20669)	NA	NA	NA	0.00302312	0.00193856	NA	NA	NA	NA	NA	NA	NA	NA	NA	NA	NA	NA	NA	Name=11_Weak_Txn	NA	NA
1	2497602	C	T	250	PASS		intergenic	TNFRSF14(dist=2335),FAM213B(dist=20587)	NA	NA	NA	0.00113608	0.000946771	NA	NA	NA	NA	NA	NA	NA	NA	NA	NA	NA	NA	NA	Name=11_Weak_Txn	NA	NA
1	2497918	G	A	115	PASS		intergenic	TNFRSF14(dist=2651),FAM213B(dist=20271)	NA	NA	NA	0	0.000862317	NA	NA	NA	NA	NA	NA	NA	NA	NA	NA	NA	NA	NA	Name=11_Weak_Txn	NA	NA
1	2498025	C	T	475	PASS		intergenic	TNFRSF14(dist=2758),FAM213B(dist=20164)	NA	NA	NA	0.00343021	0.00224217	NA	NA	NA	NA	NA	NA	NA	NA	NA	NA	NA	NA	NA	Name=11_Weak_Txn	NA	NA
1	2498063	C	T	893	PASS	rs183542653	intergenic	TNFRSF14(dist=2796),FAM213B(dist=20126)	NA	0.01	0.02	0.00743935	0.00621182	NA	NA	NA	NA	NA	NA	NA	NA	NA	NA	NA	NA	NA	Name=11_Weak_Txn	NA	NA
1	2498115	G	A	463	PASS	rs151069927	intergenic	TNFRSF14(dist=2848),FAM213B(dist=20074)	NA	0.0014	0.0013	0.00341997	0.00356426	NA	NA	NA	NA	NA	NA	NA	NA	NA	NA	NA	NA	NA	Name=11_Weak_Txn	NA	NA
1	2498674	C	T	311	PASS	rs182611048	intergenic	TNFRSF14(dist=3407),FAM213B(dist=19515)	NA	0.0027	0.0013	0.00168067	0.00455112	NA	NA	NA	NA	NA	NA	NA	NA	NA	NA	NA	NA	NA	Name=11_Weak_Txn	NA	NA
1	2499071	T	A	106	PASS		intergenic	TNFRSF14(dist=3804),FAM213B(dist=19118)	NA	NA	NA	0.00213904	0	NA	NA	NA	NA	NA	NA	NA	NA	NA	NA	NA	NA	NA	NA	NA	NA
1	2499183	T	C	288	PASS	rs148018704	intergenic	TNFRSF14(dist=3916),FAM213B(dist=19006)	NA	0.02	0.0013	0	0.00133764	NA	NA	NA	NA	NA	NA	NA	NA	NA	NA	NA	NA	NA	Name=7_Weak_Enhancer	NA	NA
1	2499281	T	C	618	PASS	rs188121648	intergenic	TNFRSF14(dist=4014),FAM213B(dist=18908)	NA	0.0005	NA	0.00232198	0	NA	NA	NA	NA	NA	NA	NA	NA	NA	NA	NA	NA	NA	Name=7_Weak_Enhancer	NA	NA
1	2499284	A	G	161	PASS	rs3091278	intergenic	TNFRSF14(dist=4017),FAM213B(dist=18905)	NA	NA	NA	0	0.000592495	NA	NA	NA	NA	NA	NA	NA	NA	NA	NA	NA	NA	NA	Name=7_Weak_Enhancer	NA	NA
1	2499941	C	A	338	PASS	rs2258690	intergenic	TNFRSF14(dist=4674),FAM213B(dist=18248)	NA	NA	NA	0.00108932	0.000789993	NA	NA	NA	NA	NA	NA	NA	NA	NA	NA	NA	NA	NA	Name=7_Weak_Enhancer	NA	NA
1	2500060	G	A	1603	PASS		intergenic	TNFRSF14(dist=4793),FAM213B(dist=18129)	NA	NA	NA	0.00421836	0.00457375	NA	NA	NA	NA	NA	NA	NA	NA	NA	NA	NA	NA	NA	Name=7_Weak_Enhancer	NA	NA
1	2517106	C	T	144	PASS	rs76560790	intergenic	TNFRSF14(dist=21839),FAM213B(dist=1083)	NA	0.0032	0.01	0.00638779	0.000927644	NA	NA	NA	NA	NA	NA	NA	NA	NA	NA	NA	NA	NA	Name=1_Active_Promoter	NA	NA
1	2517442	T	C	127	PASS		upstream	FAM213B	NA	NA	NA	0	0.000627944	NA	NA	NA	NA	NA	NA	NA	NA	NA	NA	NA	NA	NA	Name=1_Active_Promoter	NA	NA
1	2517505	A	G	303	PASS		upstream	FAM213B	NA	NA	NA	0.00326797	0	NA	NA	NA	NA	NA	NA	NA	NA	NA	NA	NA	NA	NA	Name=1_Active_Promoter	NA	NA
1	2517582	C	T	109	PASS		upstream	FAM213B	NA	NA	NA	0	0.00105559	NA	NA	NA	NA	NA	NA	NA	NA	NA	NA	NA	NA	NA	Name=1_Active_Promoter	NA	NA
1	2518980	C	G	631	PASS	rs144009058	intronic	FAM213B	NA	0.01	0.02	0.0166832	0.00525241	NA	NA	NA	NA	NA	NA	NA	NA	NA	NA	NA	NA	NA	Name=6_Weak_Enhancer	NA	NA
1	2519073	T	C	103	PASS	rs192960188	intronic	FAM213B	NA	0.0009	0.0026	0.0032388	0.00246305	NA	NA	NA	NA	NA	NA	NA	NA	NA	NA	NA	NA	NA	Name=6_Weak_Enhancer	NA	NA
1	2519431	C	G	266	PASS		intronic	FAM213B	NA	NA	NA	0.00351629	0.00128071	NA	NA	NA	NA	NA	NA	NA	NA	NA	NA	NA	NA	NA	Name=13_Heterochrom/lo	NA	NA
1	2520328	C	T	118	PASS		intronic	FAM213B	NA	NA	NA	0.00306406	0	NA	NA	NA	NA	NA	NA	NA	NA	NA	NA	NA	NA	NA	Name=13_Heterochrom/lo	NA	NA
1	2520468	G	A	230	PASS		exonic	FAM213B	nonsynonymous SNV	NA	NA	0.00304705	0.00212051	D	0	B	0	B	0.137639	N	0	N	0	0	T	NA	Name=13_Heterochrom/lo	NA	NA
1	2520743	C	T	1369	PASS	rs78851285	intronic	FAM213B	NA	0.02	0.02	0.0175689	0.01171	NA	NA	NA	NA	NA	NA	NA	NA	NA	NA	NA	NA	NA	Name=13_Heterochrom/lo	NA	NA
1	2520820	G	A	189	PASS	rs149857424	intronic	FAM213B	NA	0.0014	0.0013	0.00110294	0.0016728	NA	NA	NA	NA	NA	NA	NA	NA	NA	NA	NA	NA	NA	Name=13_Heterochrom/lo	NA	NA
1	2521053	C	T	133	PASS	rs192324734	UTR3	FAM213B	NA	0.0009	NA	0.00108932	0.00109329	NA	NA	NA	NA	NA	NA	NA	NA	NA	NA	NA	NA	NA	Name=13_Heterochrom/lo	NA	NA
1	2521153	C	T	124	PASS		UTR3	FAM213B	NA	NA	NA	0	0.00094373	NA	NA	NA	NA	NA	NA	NA	NA	NA	NA	NA	NA	NA	Name=13_Heterochrom/lo	NA	NA
1	2521212	G	A	832	PASS	rs184905778	UTR3	FAM213B	NA	0.0027	0.01	0.00358824	0.00312355	NA	NA	NA	NA	NA	NA	NA	NA	NA	NA	NA	NA	NA	Name=13_Heterochrom/lo	NA	NA
1	2521424	T	C	187	PASS		UTR3	FAM213B	NA	NA	NA	0	0.00185529	NA	NA	NA	NA	NA	NA	NA	NA	NA	NA	NA	NA	NA	Name=13_Heterochrom/lo	NA	NA
1	2521477	C	G	173	PASS		UTR3	FAM213B	NA	NA	NA	0	0.00141723	NA	NA	NA	NA	NA	NA	NA	NA	NA	NA	NA	NA	NA	Name=13_Heterochrom/lo	NA	NA
1	2521668	G	A	2006	PASS	rs41315678	UTR3	FAM213B	NA	0.0018	0.004	0.00380626	0.00837801	NA	NA	NA	NA	NA	NA	NA	NA	NA	NA	NA	NA	NA	Name=13_Heterochrom/lo	NA	NA
1	2521842	C	T	268	PASS		UTR3	FAM213B	NA	NA	NA	0.00225008	0	NA	NA	NA	NA	NA	NA	NA	NA	NA	NA	NA	NA	NA	Name=13_Heterochrom/lo	NA	NA
1	2521910	G	T	179	PASS		UTR3	FAM213B	NA	NA	NA	0.00295816	0	NA	NA	NA	NA	NA	NA	NA	NA	NA	NA	NA	NA	NA	Name=13_Heterochrom/lo	NA	NA
1	2521919	T	G	165	PASS		UTR3	FAM213B	NA	NA	NA	0	0.000997732	NA	NA	NA	NA	NA	NA	NA	NA	NA	NA	NA	NA	NA	Name=13_Heterochrom/lo	NA	NA
1	2522002	C	T	248	PASS		UTR3	FAM213B	NA	NA	NA	0	0.000846192	NA	NA	NA	NA	NA	NA	NA	NA	NA	NA	NA	NA	NA	Name=13_Heterochrom/lo	NA	NA
1	2522132	A	G	2917	PASS	rs189279989	UTR3	FAM213B,MMEL1	NA	0.0005	0.0013	0.00475577	0.0055091	NA	NA	NA	NA	NA	NA	NA	NA	NA	NA	NA	NA	NA	Name=13_Heterochrom/lo	NA	NA
1	2522356	G	A	628	PASS	rs142443982	UTR3	FAM213B,MMEL1	NA	0.01	0.01	0.0102542	0.00641042	NA	NA	NA	NA	NA	NA	NA	NA	NA	NA	NA	NA	NA	Name=13_Heterochrom/lo	NA	NA
1	2522560	T	C	122	PASS		UTR3	FAM213B	NA	NA	NA	0.00148544	0	NA	NA	NA	NA	NA	NA	NA	NA	NA	NA	NA	NA	NA	Name=13_Heterochrom/lo	NA	NA
1	2522578	A	G	338	PASS		UTR3	FAM213B	NA	NA	NA	0	0.000768801	NA	NA	NA	NA	NA	NA	NA	NA	NA	NA	NA	NA	NA	Name=13_Heterochrom/lo	NA	NA
1	2522608	A	G	467	PASS		UTR3	FAM213B	NA	NA	NA	0.00155125	0	NA	NA	NA	NA	NA	NA	NA	NA	NA	NA	NA	NA	NA	Name=13_Heterochrom/lo	NA	NA
1	2522717	C	T	564	PASS		UTR3	FAM213B	NA	NA	NA	0.00145843	0.000624186	NA	NA	NA	NA	NA	NA	NA	NA	NA	NA	NA	NA	NA	Name=13_Heterochrom/lo	NA	NA
1	2522720	C	T	1161	PASS		UTR3	FAM213B	NA	NA	NA	0.00174292	0.00136938	NA	NA	NA	NA	NA	NA	NA	NA	NA	NA	NA	NA	NA	Name=13_Heterochrom/lo	NA	NA
1	2522852	C	T	12430	PASS	rs61765768	UTR3	FAM213B	NA	0.01	0.02	0.0401131	0.0355189	NA	NA	NA	NA	NA	NA	NA	NA	NA	NA	NA	NA	NA	Name=13_Heterochrom/lo	NA	NA
1	2522853	G	A	198	PASS		UTR3	FAM213B	NA	NA	NA	0.000924898	0.00080032	NA	NA	NA	NA	NA	NA	NA	NA	NA	NA	NA	NA	NA	Name=13_Heterochrom/lo	NA	NA
1	2522893	G	A	259	PASS	rs138576053	UTR3	FAM213B	NA	0.0014	0.0026	0.00245706	0.000711913	NA	NA	NA	NA	NA	NA	NA	NA	NA	NA	NA	NA	NA	Name=13_Heterochrom/lo	NA	NA
1	2522902	G	A	160	PASS		UTR3	FAM213B	NA	NA	NA	0.00177485	0.000816326	NA	NA	NA	NA	NA	NA	NA	NA	NA	NA	NA	NA	NA	Name=13_Heterochrom/lo	NA	NA
1	2522925	T	C	585	PASS	rs75727593	intronic	MMEL1	NA	0.03	0.0026	0.00252838	0.00408361	NA	NA	NA	NA	NA	NA	NA	NA	NA	NA	NA	NA	NA	Name=13_Heterochrom/lo	NA	NA
1	2523344	T	A	1595	PASS	rs143856922	intronic	MMEL1	NA	0.01	0.02	0.0143996	0.00905061	NA	NA	NA	NA	NA	NA	NA	NA	NA	NA	NA	NA	NA	Name=13_Heterochrom/lo	NA	NA
1	2523412	C	T	147	PASS	rs144423087	exonic	MMEL1	nonsynonymous SNV	NA	NA	0.00251211	0.00103332	T	0	B	0.007	B	0.150564	N	0.800345	N	-0.195	N	D	NA	Name=13_Heterochrom/lo	NA	NA
1	2523418	C	T	283	PASS	rs141763894	exonic	MMEL1	nonsynonymous SNV	0.0018	0.0013	0	0.00230478	D	1	D	1	D	0	D	0.999999	D	3115	M	D	NA	Name=13_Heterochrom/lo	NA	NA
1	2523696	C	G	1033	PASS	rs142446411	intronic	MMEL1	NA	0.01	0.02	0.0127467	0.00925599	NA	NA	NA	NA	NA	NA	NA	NA	NA	NA	NA	NA	NA	Name=13_Heterochrom/lo	NA	NA
1	2524128	A	G	160	PASS	rs149776280	exonic	MMEL1	nonsynonymous SNV	NA	NA	0.00229297	0.00431927	D	1	D	1	D	0	D	0.999999	D	3.09	M	D	NA	Name=13_Heterochrom/lo	NA	NA
1	2524535	A	T	238	PASS		intronic	MMEL1	NA	NA	NA	0.00299103	0.00117288	NA	NA	NA	NA	NA	NA	NA	NA	NA	NA	NA	NA	NA	Name=13_Heterochrom/lo	NA	NA
1	2524786	G	A	112	PASS	rs114929195	intronic	MMEL1	NA	0.01	NA	0.00127877	0.00102775	NA	NA	NA	NA	NA	NA	NA	NA	NA	NA	NA	NA	NA	Name=13_Heterochrom/lo	NA	NA
1	2524841	C	T	1579	PASS	rs115003973	intronic	MMEL1	NA	0.01	0.01	0.0232456	0.0109837	NA	NA	NA	NA	NA	NA	NA	NA	NA	NA	NA	NA	NA	Name=13_Heterochrom/lo	NA	NA
1	2525070	C	T	1188	PASS	rs145511787	intronic	MMEL1	NA	0.02	0.02	0.0168974	0.00830093	NA	NA	NA	NA	NA	NA	NA	NA	NA	NA	NA	NA	NA	Name=13_Heterochrom/lo	NA	NA
1	2525119	A	G	275	PASS		intronic	MMEL1	NA	NA	NA	0	0.00249741	NA	NA	NA	NA	NA	NA	NA	NA	NA	NA	NA	NA	NA	Name=13_Heterochrom/lo	NA	NA
1	2525152	T	C	1107	PASS	rs142405151	intronic	MMEL1	NA	0.01	0.02	0.0152794	0.00506424	NA	NA	NA	NA	NA	NA	NA	NA	NA	NA	NA	NA	NA	Name=13_Heterochrom/lo	NA	NA
1	2525208	C	T	1289	PASS	rs78027076	intronic	MMEL1	NA	0.02	0.02	0.0149058	0.00557498	NA	NA	NA	NA	NA	NA	NA	NA	NA	NA	NA	NA	NA	Name=13_Heterochrom/lo	NA	NA
1	2525378	C	T	295	PASS	rs183805733	intronic	MMEL1	NA	0.0014	0.0013	0	0.00141576	NA	NA	NA	NA	NA	NA	NA	NA	NA	NA	NA	NA	NA	Name=13_Heterochrom/lo	NA	NA
1	2525714	A	C	133	PASS		intronic	MMEL1	NA	NA	NA	0	0.00093711	NA	NA	NA	NA	NA	NA	NA	NA	NA	NA	NA	NA	NA	Name=13_Heterochrom/lo	NA	NA
1	2525868	G	A	224	PASS		exonic	MMEL1	nonsynonymous SNV	NA	NA	0	0.00153301	T	1	D	0.978	D	0	D	0.999919	D	1995	M	D	NA	Name=13_Heterochrom/lo	NA	NA
1	2525912	C	T	252	PASS		intronic	MMEL1	NA	NA	NA	0.00596987	0	NA	NA	NA	NA	NA	NA	NA	NA	NA	NA	NA	NA	NA	Name=13_Heterochrom/lo	NA	NA
1	2526336	C	T	4206	PASS	rs114330159	intronic	MMEL1	NA	0.02	0.02	0.0247276	0.0200403	NA	NA	NA	NA	NA	NA	NA	NA	NA	NA	NA	NA	NA	Name=13_Heterochrom/lo	NA	NA
1	2526621	G	A	705	PASS	rs145401287	intronic	MMEL1	NA	0.01	0.02	0.0164411	0.010588	NA	NA	NA	NA	NA	NA	NA	NA	NA	NA	NA	NA	NA	Name=13_Heterochrom/lo	NA	NA
1	2527085	C	T	327	PASS		intronic	MMEL1	NA	NA	NA	0.0057432	0.00210692	NA	NA	NA	NA	NA	NA	NA	NA	NA	NA	NA	NA	NA	Name=13_Heterochrom/lo	NA	NA
1	2527180	C	G	968	PASS	rs150544785	intronic	MMEL1	NA	0.01	0.02	0.0147968	0.00695116	NA	NA	NA	NA	NA	NA	NA	NA	NA	NA	NA	NA	NA	Name=13_Heterochrom/lo	NA	NA
1	2527256	C	T	189	PASS	rs181410891	intronic	MMEL1	NA	0.0032	0.01	0.00343137	0.00144955	NA	NA	NA	NA	NA	NA	NA	NA	NA	NA	NA	NA	NA	Name=13_Heterochrom/lo	NA	NA
1	2527458	G	A	127	PASS		exonic	MMEL1	nonsynonymous SNV	NA	NA	0.00101771	0	D	1	D	0.983	D	0	D	0.999991	D	3.21	M	D	NA	Name=13_Heterochrom/lo	NA	NA
1	2527521	C	T	193	PASS		exonic	MMEL1	nonsynonymous SNV	NA	NA	0	0.00104657	T	0.91	P	0.354	B	6e-06	N	0.999133	D	1275	L	T	NA	Name=13_Heterochrom/lo	NA	NA
1	2527694	C	T	632	PASS	rs145687721	intronic	MMEL1	NA	0.01	0.02	0.0130026	0.00857503	NA	NA	NA	NA	NA	NA	NA	NA	NA	NA	NA	NA	NA	Name=13_Heterochrom/lo	NA	NA
1	2528340	C	A	12191	PASS	rs12133956	intronic	MMEL1	NA	0.06	0.11	0.0996831	0.0489403	NA	NA	NA	NA	NA	NA	NA	NA	NA	NA	NA	NA	NA	Name=13_Heterochrom/lo	NA	NA
1	2528489	G	A	1836	PASS		intronic	MMEL1	NA	NA	NA	0.00554429	0.0180625	NA	NA	NA	NA	NA	NA	NA	NA	NA	NA	NA	NA	NA	Name=13_Heterochrom/lo	NA	NA
1	2528562	G	C	1843	PASS	rs140956684	intronic	MMEL1	NA	0.01	0.02	0.01292	0.00998687	NA	NA	NA	NA	NA	NA	NA	NA	NA	NA	NA	NA	NA	Name=13_Heterochrom/lo	NA	NA
1	2529086	G	A	187	PASS		intronic	MMEL1	NA	NA	NA	0	0.00073492	NA	NA	NA	NA	NA	NA	NA	NA	NA	NA	NA	NA	NA	Name=13_Heterochrom/lo	NA	NA
1	2529157	C	A	127	PASS	rs140440581	intronic	MMEL1	NA	0.01	0.0013	0	0.0006222	NA	NA	NA	NA	NA	NA	NA	NA	NA	NA	NA	NA	NA	Name=13_Heterochrom/lo	NA	NA
1	2529158	G	A	199	PASS	rs187019850	intronic	MMEL1	NA	0.0005	NA	0	0.000766781	NA	NA	NA	NA	NA	NA	NA	NA	NA	NA	NA	NA	NA	Name=13_Heterochrom/lo	NA	NA
1	2529199	A	C	377	PASS		intronic	MMEL1	NA	NA	NA	0	0.00197676	NA	NA	NA	NA	NA	NA	NA	NA	NA	NA	NA	NA	NA	Name=13_Heterochrom/lo	NA	NA
1	2529283	G	A	14443	PASS	rs34571135	intronic	MMEL1	NA	0.01	0.03	0.0494467	0.0474526	NA	NA	NA	NA	NA	NA	NA	NA	NA	NA	NA	NA	NA	Name=13_Heterochrom/lo	NA	NA
1	2529517	C	T	134	PASS		intronic	MMEL1	NA	NA	NA	0	0.00103595	NA	NA	NA	NA	NA	NA	NA	NA	NA	NA	NA	NA	NA	Name=13_Heterochrom/lo	NA	NA
1	2529526	C	T	157	PASS		intronic	MMEL1	NA	NA	NA	0.00132485	0.000820429	NA	NA	NA	NA	NA	NA	NA	NA	NA	NA	NA	NA	NA	Name=13_Heterochrom/lo	NA	NA
1	2529812	G	A	234	PASS		intronic	MMEL1	NA	NA	NA	0.00136799	0	NA	NA	NA	NA	NA	NA	NA	NA	NA	NA	NA	NA	NA	Name=13_Heterochrom/lo	NA	NA
1	2529855	G	T	153	PASS	rs190313203	intronic	MMEL1	NA	0.0009	0.0026	0	0.000604047	NA	NA	NA	NA	NA	NA	NA	NA	NA	NA	NA	NA	NA	Name=13_Heterochrom/lo	NA	NA
1	2530021	A	G	965	PASS		intronic	MMEL1	NA	NA	NA	0.00413767	0.000656211	NA	NA	NA	NA	NA	NA	NA	NA	NA	NA	NA	NA	NA	Name=8_Insulator	NA	NA
1	2530087	C	T	178	PASS	rs200639766	intronic	MMEL1	NA	NA	NA	0.001383	0	NA	NA	NA	NA	NA	NA	NA	NA	NA	NA	NA	NA	NA	Name=8_Insulator	NA	NA
1	2530295	T	C	421	PASS	rs78527105	intronic	MMEL1	NA	0.01	NA	0.00140056	0.000733227	NA	NA	NA	NA	NA	NA	NA	NA	NA	NA	NA	NA	NA	Name=8_Insulator	NA	NA
1	2530411	C	T	317	PASS	rs145576783	intronic	MMEL1	NA	0.01	NA	0.000948767	0.000678217	NA	NA	NA	NA	NA	NA	NA	NA	NA	NA	NA	NA	NA	Name=13_Heterochrom/lo	NA	NA
1	2530742	C	T	555	PASS		intronic	MMEL1	NA	NA	NA	0	0.00172241	NA	NA	NA	NA	NA	NA	NA	NA	NA	NA	NA	NA	NA	Name=13_Heterochrom/lo	NA	NA
1	2530743	G	A	1530	PASS	rs188592323	intronic	MMEL1	NA	0.0023	0.0026	0.00221069	0.00329072	NA	NA	NA	NA	NA	NA	NA	NA	NA	NA	NA	NA	NA	Name=13_Heterochrom/lo	NA	NA
1	2532973	C	T	490	PASS		intronic	MMEL1	NA	NA	NA	0	0.000714683	NA	NA	NA	NA	NA	NA	NA	NA	NA	NA	NA	NA	NA	Name=13_Heterochrom/lo	NA	NA
1	2533177	G	A	373	PASS		intronic	MMEL1	NA	NA	NA	0	0.00079255	NA	NA	NA	NA	NA	NA	NA	NA	NA	NA	NA	NA	NA	Name=13_Heterochrom/lo	NA	NA
1	2533239	C	T	181	PASS		intronic	MMEL1	NA	NA	NA	0	0.000609199	NA	NA	NA	NA	NA	NA	NA	NA	NA	NA	NA	NA	NA	Name=13_Heterochrom/lo	NA	NA
1	2533274	T	C	133	PASS		intronic	MMEL1	NA	NA	NA	0	0.00059499	NA	NA	NA	NA	NA	NA	NA	NA	NA	NA	NA	NA	NA	Name=13_Heterochrom/lo	NA	NA
1	2533341	C	T	3771	PASS	rs111476578	intronic	MMEL1	NA	0.0009	0.0026	0.008189	0.0186689	NA	NA	NA	NA	NA	NA	NA	NA	NA	NA	NA	NA	NA	Name=13_Heterochrom/lo	NA	NA
1	2533657	C	T	198	PASS		intronic	MMEL1	NA	NA	NA	0.00126502	0	NA	NA	NA	NA	NA	NA	NA	NA	NA	NA	NA	NA	NA	Name=13_Heterochrom/lo	NA	NA
1	2533745	A	C	324	PASS		intronic	MMEL1	NA	NA	NA	0	0.000895422	NA	NA	NA	NA	NA	NA	NA	NA	NA	NA	NA	NA	NA	Name=13_Heterochrom/lo	NA	NA
1	2533792	C	T	4069	PASS	rs149835475	intronic	MMEL1	NA	0.01	0.01	0.0113838	0.0106771	NA	NA	NA	NA	NA	NA	NA	NA	NA	NA	NA	NA	NA	Name=13_Heterochrom/lo	NA	NA
1	2533848	G	A	202	PASS		intronic	MMEL1	NA	NA	NA	0	0.00101617	NA	NA	NA	NA	NA	NA	NA	NA	NA	NA	NA	NA	NA	Name=13_Heterochrom/lo	NA	NA
1	2534019	C	T	268	PASS		intronic	MMEL1	NA	NA	NA	0.00210084	0	NA	NA	NA	NA	NA	NA	NA	NA	NA	NA	NA	NA	NA	Name=13_Heterochrom/lo	NA	NA
1	2534122	C	T	32431	PASS	rs114996135	intronic	MMEL1	NA	0.03	0.05	0.0471084	0.0582198	NA	NA	NA	NA	NA	NA	NA	NA	NA	NA	NA	NA	NA	Name=13_Heterochrom/lo	NA	NA
1	2534206	C	T	752	PASS		intronic	MMEL1	NA	NA	NA	0	0.00160967	NA	NA	NA	NA	NA	NA	NA	NA	NA	NA	NA	NA	NA	Name=13_Heterochrom/lo	NA	NA
1	2534247	G	C	5124	PASS	rs75883940	intronic	MMEL1	NA	0.04	0.02	0.0182455	0.0085888	NA	NA	NA	NA	NA	NA	NA	NA	NA	NA	NA	NA	NA	Name=13_Heterochrom/lo	NA	NA
1	2534313	C	T	287	PASS		intronic	MMEL1	NA	NA	NA	0	0.00109943	NA	NA	NA	NA	NA	NA	NA	NA	NA	NA	NA	NA	NA	Name=13_Heterochrom/lo	NA	NA
1	2534386	T	A	3279	PASS	rs116044447	intronic	MMEL1	NA	0.02	0.004	0.00708791	0.00536771	NA	NA	NA	NA	NA	NA	NA	NA	NA	NA	NA	NA	NA	Name=13_Heterochrom/lo	NA	NA
1	2534387	C	A	3293	PASS	rs75179033	intronic	MMEL1	NA	0.02	0.004	0.00682056	0.00525845	NA	NA	NA	NA	NA	NA	NA	NA	NA	NA	NA	NA	NA	Name=13_Heterochrom/lo	NA	NA
1	2534391	C	T	239	PASS		intronic	MMEL1	NA	NA	NA	0.00125156	0	NA	NA	NA	NA	NA	NA	NA	NA	NA	NA	NA	NA	NA	Name=13_Heterochrom/lo	NA	NA
1	2534531	G	A	692	PASS		intronic	MMEL1	NA	NA	NA	0.00298699	0.00298103	NA	NA	NA	NA	NA	NA	NA	NA	NA	NA	NA	NA	NA	Name=13_Heterochrom/lo	NA	NA
1	2534553	T	A	340	PASS		intronic	MMEL1	NA	NA	NA	0.00201027	0.00150244	NA	NA	NA	NA	NA	NA	NA	NA	NA	NA	NA	NA	NA	Name=13_Heterochrom/lo	NA	NA
1	2534559	C	G	105	PASS		intronic	MMEL1	NA	NA	NA	0.00147059	0.00058309	NA	NA	NA	NA	NA	NA	NA	NA	NA	NA	NA	NA	NA	Name=13_Heterochrom/lo	NA	NA
1	2534933	G	A	167	PASS	rs12725652	intronic	MMEL1	NA	0.01	0.01	0.00436282	0.000687916	NA	NA	NA	NA	NA	NA	NA	NA	NA	NA	NA	NA	NA	Name=13_Heterochrom/lo	NA	NA
1	2535020	A	T	196	PASS		intronic	MMEL1	NA	NA	NA	0	0.00114976	NA	NA	NA	NA	NA	NA	NA	NA	NA	NA	NA	NA	NA	Name=13_Heterochrom/lo	NA	NA
1	2535150	T	C	113	PASS		intronic	MMEL1	NA	NA	NA	0	0.000670341	NA	NA	NA	NA	NA	NA	NA	NA	NA	NA	NA	NA	NA	Name=13_Heterochrom/lo	NA	NA
1	2535189	G	A	197	PASS		intronic	MMEL1	NA	NA	NA	0.000901196	0	NA	NA	NA	NA	NA	NA	NA	NA	NA	NA	NA	NA	NA	Name=13_Heterochrom/lo	NA	NA
1	2535397	C	G	167	PASS	rs150660153	exonic	MMEL1	nonsynonymous SNV	0.0009	NA	0.00253804	0	T	1	D	0.991	D	2.7e-05	D	0.997691	D	2965	M	T	NA	Name=13_Heterochrom/lo	NA	NA
1	2535812	G	A	253	PASS	rs148842118	intronic	MMEL1	NA	0.0018	0.004	0	0.00352089	NA	NA	NA	NA	NA	NA	NA	NA	NA	NA	NA	NA	NA	Name=13_Heterochrom/lo	NA	NA
1	2535884	C	T	103	PASS	rs74047741	intronic	MMEL1	NA	0.01	0.0013	0	0.00128894	NA	NA	NA	NA	NA	NA	NA	NA	NA	NA	NA	NA	NA	Name=13_Heterochrom/lo	NA	NA
1	2536501	T	C	932	PASS		intronic	MMEL1	NA	NA	NA	0.00115592	0.00444627	NA	NA	NA	NA	NA	NA	NA	NA	NA	NA	NA	NA	NA	Name=13_Heterochrom/lo	NA	NA
1	2536543	C	A	319	PASS	rs184881554	intronic	MMEL1	NA	0.0014	0.0026	0	0.00326395	NA	NA	NA	NA	NA	NA	NA	NA	NA	NA	NA	NA	NA	Name=13_Heterochrom/lo	NA	NA
1	2536679	G	A	128	PASS	rs114675606	intronic	MMEL1	NA	0.0027	0.01	0	0.000854792	NA	NA	NA	NA	NA	NA	NA	NA	NA	NA	NA	NA	NA	Name=13_Heterochrom/lo	NA	NA
1	2537072	C	T	3210	PASS	rs4074787	intronic	MMEL1	NA	0.03	0.06	0.0306809	0.0257194	NA	NA	NA	NA	NA	NA	NA	NA	NA	NA	NA	NA	NA	Name=13_Heterochrom/lo	NA	NA
1	2537432	G	A	174	PASS		intronic	MMEL1	NA	NA	NA	0.00897139	0.00181257	NA	NA	NA	NA	NA	NA	NA	NA	NA	NA	NA	NA	NA	Name=13_Heterochrom/lo	NA	NA
1	2537683	G	A	151	PASS		intronic	MMEL1	NA	NA	NA	0	0.00246137	NA	NA	NA	NA	NA	NA	NA	NA	NA	NA	NA	NA	NA	Name=13_Heterochrom/lo	NA	NA
1	2538344	A	G	1133	PASS	rs111654423	intronic	MMEL1	NA	0.05	0.02	0.0191042	0.00873729	NA	NA	NA	NA	NA	NA	NA	NA	NA	NA	NA	NA	NA	Name=13_Heterochrom/lo	NA	NA
1	2538706	C	T	2283	PASS	rs113998627	intronic	MMEL1	NA	0.01	0.02	0.0168592	0.00930196	NA	NA	NA	NA	NA	NA	NA	NA	NA	NA	NA	NA	NA	Name=13_Heterochrom/lo	NA	NA
1	2538747	A	G	269	PASS		intronic	MMEL1	NA	NA	NA	0.00362366	0.00085034	NA	NA	NA	NA	NA	NA	NA	NA	NA	NA	NA	NA	NA	Name=13_Heterochrom/lo	NA	NA
1	2538958	G	A	1276	PASS	rs188272984	intronic	MMEL1	NA	0.01	0.01	0.0129728	0.0123426	NA	NA	NA	NA	NA	NA	NA	NA	NA	NA	NA	NA	NA	Name=13_Heterochrom/lo	NA	NA
1	2539014	C	T	151	PASS		intronic	MMEL1	NA	NA	NA	0.00178253	0	NA	NA	NA	NA	NA	NA	NA	NA	NA	NA	NA	NA	NA	Name=13_Heterochrom/lo	NA	NA
1	2539015	G	A	210	PASS		intronic	MMEL1	NA	NA	NA	0.00162646	0	NA	NA	NA	NA	NA	NA	NA	NA	NA	NA	NA	NA	NA	Name=13_Heterochrom/lo	NA	NA
1	2539444	A	G	131	PASS		intronic	MMEL1	NA	NA	NA	0.00353721	0	NA	NA	NA	NA	NA	NA	NA	NA	NA	NA	NA	NA	NA	Name=13_Heterochrom/lo	NA	NA
1	2539659	G	A	2730	PASS	rs146788258	intronic	MMEL1	NA	0.01	0.02	0.0159617	0.0062674	NA	NA	NA	NA	NA	NA	NA	NA	NA	NA	NA	NA	NA	Name=13_Heterochrom/lo	NA	NA
1	2539674	C	A	2284	PASS	rs148683401	intronic	MMEL1	NA	0.01	0.02	0.0146356	0.00682914	NA	NA	NA	NA	NA	NA	NA	NA	NA	NA	NA	NA	NA	Name=13_Heterochrom/lo	NA	NA
1	2539772	T	G	138	PASS		intronic	MMEL1	NA	NA	NA	0.00373483	0	NA	NA	NA	NA	NA	NA	NA	NA	NA	NA	NA	NA	NA	Name=13_Heterochrom/lo	NA	NA
1	2539895	C	T	140	PASS		intronic	MMEL1	NA	NA	NA	0	0.00161117	NA	NA	NA	NA	NA	NA	NA	NA	NA	NA	NA	NA	NA	Name=13_Heterochrom/lo	NA	NA
1	2540945	C	T	149	PASS		intronic	MMEL1	NA	NA	NA	0	0.00109329	NA	NA	NA	NA	NA	NA	NA	NA	NA	NA	NA	NA	NA	Name=13_Heterochrom/lo	NA	NA
1	2541089	C	A	617	PASS	rs202238394	intronic	MMEL1	NA	NA	NA	0.00290792	0.000971817	NA	NA	NA	NA	NA	NA	NA	NA	NA	NA	NA	NA	NA	Name=13_Heterochrom/lo	NA	NA
1	2541189	C	T	221	PASS	rs143947527	exonic	MMEL1	nonsynonymous SNV	0.0009	NA	0.00130141	0.000759878	D	0.037	B	0.015	B	0.005407	N	0.014326	N	1445	L	T	NA	Name=13_Heterochrom/lo	NA	NA
1	2542045	C	T	115	PASS		intronic	MMEL1	NA	NA	NA	0	0.000651324	NA	NA	NA	NA	NA	NA	NA	NA	NA	NA	NA	NA	NA	Name=13_Heterochrom/lo	NA	NA
1	2542180	C	T	784	PASS	rs114154141	intronic	MMEL1	NA	0.01	0.0026	0.00420116	0.00183951	NA	NA	NA	NA	NA	NA	NA	NA	NA	NA	NA	NA	NA	Name=13_Heterochrom/lo	NA	NA
1	2542313	T	C	212	PASS		intronic	MMEL1	NA	NA	NA	0.0016405	0	NA	NA	NA	NA	NA	NA	NA	NA	NA	NA	NA	NA	NA	Name=13_Heterochrom/lo	NA	NA
1	2542375	A	G	1953	PASS	rs74765696	intronic	MMEL1	NA	0.01	0.0013	0.00445031	0.00210298	NA	NA	NA	NA	NA	NA	NA	NA	NA	NA	NA	NA	NA	Name=13_Heterochrom/lo	NA	NA
1	2542583	G	A	125	PASS		intronic	MMEL1	NA	NA	NA	0.00154799	0.00120048	NA	NA	NA	NA	NA	NA	NA	NA	NA	NA	NA	NA	NA	Name=13_Heterochrom/lo	NA	NA
1	2543018	A	G	191	PASS		intronic	MMEL1	NA	NA	NA	0.0010142	0.00154024	NA	NA	NA	NA	NA	NA	NA	NA	NA	NA	NA	NA	NA	Name=13_Heterochrom/lo	NA	NA
1	2543156	C	A	202	PASS		intronic	MMEL1	NA	NA	NA	0	0.0015444	NA	NA	NA	NA	NA	NA	NA	NA	NA	NA	NA	NA	NA	Name=13_Heterochrom/lo	NA	NA
1	2543224	A	G	1512	PASS		intronic	MMEL1	NA	NA	NA	0.0138005	0.018879	NA	NA	NA	NA	NA	NA	NA	NA	NA	NA	NA	NA	NA	Name=13_Heterochrom/lo	NA	NA
1	2543511	G	A	309	PASS	rs145674720	intronic	MMEL1	NA	0.0023	0.01	0.00489812	0.00111065	NA	NA	NA	NA	NA	NA	NA	NA	NA	NA	NA	NA	NA	Name=13_Heterochrom/lo	NA	NA
1	2543521	C	T	197	PASS	rs185003492	intronic	MMEL1	NA	0.0014	NA	0.0010142	0.00139354	NA	NA	NA	NA	NA	NA	NA	NA	NA	NA	NA	NA	NA	Name=13_Heterochrom/lo	NA	NA
1	2543786	G	A	121	PASS		intronic	MMEL1	NA	NA	NA	0.00330882	0	NA	NA	NA	NA	NA	NA	NA	NA	NA	NA	NA	NA	NA	Name=13_Heterochrom/lo	NA	NA
1	2543791	G	A	2836	PASS	rs111800902	intronic	MMEL1	NA	0.0037	0.0026	0.00828668	0.0129869	NA	NA	NA	NA	NA	NA	NA	NA	NA	NA	NA	NA	NA	Name=13_Heterochrom/lo	NA	NA
1	2543875	C	T	3266	PASS	rs147615352	intronic	MMEL1	NA	0.01	0.02	0.0194735	0.00865705	NA	NA	NA	NA	NA	NA	NA	NA	NA	NA	NA	NA	NA	Name=13_Heterochrom/lo	NA	NA
1	2543887	C	T	328	PASS		intronic	MMEL1	NA	NA	NA	0.0026178	0	NA	NA	NA	NA	NA	NA	NA	NA	NA	NA	NA	NA	NA	Name=13_Heterochrom/lo	NA	NA
1	2543888	A	G	301	PASS		intronic	MMEL1	NA	NA	NA	0	0.00123219	NA	NA	NA	NA	NA	NA	NA	NA	NA	NA	NA	NA	NA	Name=13_Heterochrom/lo	NA	NA
1	2544112	G	A	182	PASS		intronic	MMEL1	NA	NA	NA	0	0.00119409	NA	NA	NA	NA	NA	NA	NA	NA	NA	NA	NA	NA	NA	Name=13_Heterochrom/lo	NA	NA
1	2544676	A	C	538	PASS		intronic	MMEL1	NA	NA	NA	0	0.00228462	NA	NA	NA	NA	NA	NA	NA	NA	NA	NA	NA	NA	NA	Name=13_Heterochrom/lo	NA	NA
1	2544896	G	A	202	PASS		intronic	MMEL1	NA	NA	NA	0.00102233	0	NA	NA	NA	NA	NA	NA	NA	NA	NA	NA	NA	NA	NA	Name=13_Heterochrom/lo	NA	NA
1	2544964	C	T	319	PASS		intronic	MMEL1	NA	NA	NA	0.00168296	0	NA	NA	NA	NA	NA	NA	NA	NA	NA	NA	NA	NA	NA	Name=13_Heterochrom/lo	NA	NA
1	2545006	G	A	630	PASS	rs143064486	intronic	MMEL1	NA	0.01	NA	0.00112504	0.0010453	NA	NA	NA	NA	NA	NA	NA	NA	NA	NA	NA	NA	NA	Name=13_Heterochrom/lo	NA	NA
1	2545060	G	A	648	PASS		intronic	MMEL1	NA	NA	NA	0.00177087	0.000820608	NA	NA	NA	NA	NA	NA	NA	NA	NA	NA	NA	NA	NA	Name=13_Heterochrom/lo	NA	NA
1	2545088	C	T	4367	PASS	rs78808250	intronic	MMEL1	NA	0.01	0.03	0.00751814	0.00998203	NA	NA	NA	NA	NA	NA	NA	NA	NA	NA	NA	NA	NA	Name=13_Heterochrom/lo	NA	NA
1	2545095	G	A	295	PASS		intronic	MMEL1	NA	NA	NA	0	0.00102853	NA	NA	NA	NA	NA	NA	NA	NA	NA	NA	NA	NA	NA	Name=13_Heterochrom/lo	NA	NA
1	2545727	A	C	515	PASS		intronic	MMEL1	NA	NA	NA	0	0.00137152	NA	NA	NA	NA	NA	NA	NA	NA	NA	NA	NA	NA	NA	Name=13_Heterochrom/lo	NA	NA
1	2545833	C	T	537	PASS	rs75156903	intronic	MMEL1	NA	0.04	NA	0	0.0010798	NA	NA	NA	NA	NA	NA	NA	NA	NA	NA	NA	NA	NA	Name=13_Heterochrom/lo	NA	NA
1	2546009	T	C	190	PASS		intronic	MMEL1	NA	NA	NA	0.00131694	0.00125203	NA	NA	NA	NA	NA	NA	NA	NA	NA	NA	NA	NA	NA	Name=13_Heterochrom/lo	NA	NA
1	2546089	C	T	117	PASS	rs77466304	intronic	MMEL1	NA	0.0037	0.01	0.00345074	0.00119331	NA	NA	NA	NA	NA	NA	NA	NA	NA	NA	NA	NA	NA	Name=13_Heterochrom/lo	NA	NA
1	2546256	A	T	199	PASS		intronic	MMEL1	NA	NA	NA	0	0.000592201	NA	NA	NA	NA	NA	NA	NA	NA	NA	NA	NA	NA	NA	Name=13_Heterochrom/lo	NA	NA
1	2546291	C	T	5329	PASS	rs114551988	intronic	MMEL1	NA	0.01	0.01	0.00213911	0.00906985	NA	NA	NA	NA	NA	NA	NA	NA	NA	NA	NA	NA	NA	Name=13_Heterochrom/lo	NA	NA
1	2546340	C	T	366	PASS		intronic	MMEL1	NA	NA	NA	0	0.000938874	NA	NA	NA	NA	NA	NA	NA	NA	NA	NA	NA	NA	NA	Name=13_Heterochrom/lo	NA	NA
1	2546345	C	A	258	PASS		intronic	MMEL1	NA	NA	NA	0	0.000761499	NA	NA	NA	NA	NA	NA	NA	NA	NA	NA	NA	NA	NA	Name=13_Heterochrom/lo	NA	NA
1	2546367	C	T	309	PASS		intronic	MMEL1	NA	NA	NA	0.00128205	0	NA	NA	NA	NA	NA	NA	NA	NA	NA	NA	NA	NA	NA	Name=13_Heterochrom/lo	NA	NA
1	2546478	A	C	3023	PASS	rs139714369	intronic	MMEL1	NA	0.01	0.0026	0.00680079	0.00482904	NA	NA	NA	NA	NA	NA	NA	NA	NA	NA	NA	NA	NA	Name=13_Heterochrom/lo	NA	NA
1	2546524	A	G	187	PASS		intronic	MMEL1	NA	NA	NA	0.00258933	0	NA	NA	NA	NA	NA	NA	NA	NA	NA	NA	NA	NA	NA	Name=13_Heterochrom/lo	NA	NA
1	2546991	C	T	1206	PASS		intronic	MMEL1	NA	NA	NA	0.00359597	0.000728863	NA	NA	NA	NA	NA	NA	NA	NA	NA	NA	NA	NA	NA	Name=13_Heterochrom/lo	NA	NA
1	2547018	G	C	463	PASS		intronic	MMEL1	NA	NA	NA	0	0.000825573	NA	NA	NA	NA	NA	NA	NA	NA	NA	NA	NA	NA	NA	Name=13_Heterochrom/lo	NA	NA
1	2547211	G	A	14242	PASS	rs72646009	intronic	MMEL1	NA	0.01	0.03	0.028715	0.0377556	NA	NA	NA	NA	NA	NA	NA	NA	NA	NA	NA	NA	NA	Name=13_Heterochrom/lo	NA	NA
1	2547961	A	G	114	PASS	rs141392535	intronic	MMEL1	NA	0.0046	NA	0.00252101	0.000827358	NA	NA	NA	NA	NA	NA	NA	NA	NA	NA	NA	NA	NA	Name=13_Heterochrom/lo	NA	NA
1	2548028	A	G	540345	PASS	rs4379628	intronic	MMEL1	NA	0.99	0.99	0.990992	0.99504	NA	NA	NA	NA	NA	NA	NA	NA	NA	NA	NA	NA	NA	Name=13_Heterochrom/lo	NA	NA
1	2548313	G	A	1564	PASS	rs115024217	intronic	MMEL1	NA	0.0023	0.01	0	0.00272725	NA	NA	NA	NA	NA	NA	NA	NA	NA	NA	NA	NA	NA	Name=13_Heterochrom/lo	NA	NA
1	2548349	C	G	710	PASS	rs78479814	intronic	MMEL1	NA	0.01	NA	0.00116482	0.000903016	NA	NA	NA	NA	NA	NA	NA	NA	NA	NA	NA	NA	NA	Name=13_Heterochrom/lo	NA	NA
1	2548383	T	G	2579	PASS	rs140689843	intronic	MMEL1	NA	0.0027	0.0026	0.0030856	0.00234114	NA	NA	NA	NA	NA	NA	NA	NA	NA	NA	NA	NA	NA	Name=13_Heterochrom/lo	NA	NA
1	2549089	T	G	575	PASS	rs115406155	intronic	MMEL1	NA	0.04	NA	0.00127226	0.000880136	NA	NA	NA	NA	NA	NA	NA	NA	NA	NA	NA	NA	NA	Name=13_Heterochrom/lo	NA	NA
1	2549100	C	T	621	PASS		intronic	MMEL1	NA	NA	NA	0.00196515	0.000665484	NA	NA	NA	NA	NA	NA	NA	NA	NA	NA	NA	NA	NA	Name=13_Heterochrom/lo	NA	NA
1	2549113	C	T	3746	PASS	rs189141133	intronic	MMEL1	NA	0.0005	0.0013	0	0.00662969	NA	NA	NA	NA	NA	NA	NA	NA	NA	NA	NA	NA	NA	Name=13_Heterochrom/lo	NA	NA
1	2549149	A	G	567	PASS	rs115506660	intronic	MMEL1	NA	0.04	NA	0.00134368	0.00110914	NA	NA	NA	NA	NA	NA	NA	NA	NA	NA	NA	NA	NA	Name=13_Heterochrom/lo	NA	NA
1	2549173	T	C	114	PASS	rs139051271	intronic	MMEL1	NA	0.0009	0.0026	0.000796871	0	NA	NA	NA	NA	NA	NA	NA	NA	NA	NA	NA	NA	NA	Name=13_Heterochrom/lo	NA	NA
1	2549194	G	A	411	PASS	rs143713563	intronic	MMEL1	NA	0.0005	0.0013	0.00127625	0	NA	NA	NA	NA	NA	NA	NA	NA	NA	NA	NA	NA	NA	Name=13_Heterochrom/lo	NA	NA
1	2549241	G	T	1475	PASS	rs74983730	intronic	MMEL1	NA	0.01	NA	0.00237258	0.00119346	NA	NA	NA	NA	NA	NA	NA	NA	NA	NA	NA	NA	NA	Name=13_Heterochrom/lo	NA	NA
1	2549881	C	A	253	PASS		intronic	MMEL1	NA	NA	NA	0.000904977	0.00111317	NA	NA	NA	NA	NA	NA	NA	NA	NA	NA	NA	NA	NA	Name=13_Heterochrom/lo	NA	NA
1	2549946	A	G	538	PASS		intronic	MMEL1	NA	NA	NA	0.00220398	0	NA	NA	NA	NA	NA	NA	NA	NA	NA	NA	NA	NA	NA	Name=13_Heterochrom/lo	NA	NA
1	2550088	C	T	908	PASS		intronic	MMEL1	NA	NA	NA	0	0.00101758	NA	NA	NA	NA	NA	NA	NA	NA	NA	NA	NA	NA	NA	Name=13_Heterochrom/lo	NA	NA
1	2550238	T	A	136	PASS		intronic	MMEL1	NA	NA	NA	0	0.000791696	NA	NA	NA	NA	NA	NA	NA	NA	NA	NA	NA	NA	NA	Name=13_Heterochrom/lo	NA	NA
1	2550410	A	G	402	PASS		intronic	MMEL1	NA	NA	NA	0.00139172	0.00068442	NA	NA	NA	NA	NA	NA	NA	NA	NA	NA	NA	NA	NA	Name=13_Heterochrom/lo	NA	NA
1	2550542	T	A	157	PASS		intronic	MMEL1	NA	NA	NA	0.000921517	0	NA	NA	NA	NA	NA	NA	NA	NA	NA	NA	NA	NA	NA	Name=13_Heterochrom/lo	NA	NA
1	2550587	A	T	854	PASS	rs181419740	intronic	MMEL1	NA	0.0027	0.01	0.00234909	0.000733777	NA	NA	NA	NA	NA	NA	NA	NA	NA	NA	NA	NA	NA	Name=13_Heterochrom/lo	NA	NA
1	2550670	C	G	267	PASS		intronic	MMEL1	NA	NA	NA	0.00142045	0	NA	NA	NA	NA	NA	NA	NA	NA	NA	NA	NA	NA	NA	Name=13_Heterochrom/lo	NA	NA
1	2550715	T	G	199	PASS		intronic	MMEL1	NA	NA	NA	0	0.000604342	NA	NA	NA	NA	NA	NA	NA	NA	NA	NA	NA	NA	NA	Name=13_Heterochrom/lo	NA	NA
1	2551189	C	T	322	PASS	rs149010155	intronic	MMEL1	NA	0.0037	0.01	0	0.000702216	NA	NA	NA	NA	NA	NA	NA	NA	NA	NA	NA	NA	NA	Name=13_Heterochrom/lo	NA	NA
1	2551321	A	T	777	PASS		intronic	MMEL1	NA	NA	NA	0.00156096	0.000776781	NA	NA	NA	NA	NA	NA	NA	NA	NA	NA	NA	NA	NA	Name=13_Heterochrom/lo	NA	NA
1	2551359	G	A	393	PASS		intronic	MMEL1	NA	NA	NA	0.00212848	0	NA	NA	NA	NA	NA	NA	NA	NA	NA	NA	NA	NA	NA	Name=13_Heterochrom/lo	NA	NA
1	2551372	G	C	202	PASS		intronic	MMEL1	NA	NA	NA	0.00125691	0	NA	NA	NA	NA	NA	NA	NA	NA	NA	NA	NA	NA	NA	Name=13_Heterochrom/lo	NA	NA
1	2551498	C	A	212	PASS	rs185568918	intronic	MMEL1	NA	0.0005	NA	0	0.00304818	NA	NA	NA	NA	NA	NA	NA	NA	NA	NA	NA	NA	NA	Name=13_Heterochrom/lo	NA	NA
1	2551877	A	G	181	PASS		intronic	MMEL1	NA	NA	NA	0	0.000744823	NA	NA	NA	NA	NA	NA	NA	NA	NA	NA	NA	NA	NA	Name=13_Heterochrom/lo	NA	NA
1	2551889	G	T	384	PASS		intronic	MMEL1	NA	NA	NA	0.00132641	0	NA	NA	NA	NA	NA	NA	NA	NA	NA	NA	NA	NA	NA	Name=13_Heterochrom/lo	NA	NA
1	2551952	G	T	1986	PASS	rs17365973	intronic	MMEL1	NA	0.0014	0.0026	0.00542044	0.00368839	NA	NA	NA	NA	NA	NA	NA	NA	NA	NA	NA	NA	NA	Name=13_Heterochrom/lo	NA	NA
1	2553751	C	T	3023	PASS	rs148464819	intronic	MMEL1	NA	0.01	0.02	0.0166065	0.00836361	NA	NA	NA	NA	NA	NA	NA	NA	NA	NA	NA	NA	NA	Name=13_Heterochrom/lo	NA	NA
1	2553756	A	C	128	PASS		intronic	MMEL1	NA	NA	NA	0.00140895	0	NA	NA	NA	NA	NA	NA	NA	NA	NA	NA	NA	NA	NA	Name=13_Heterochrom/lo	NA	NA
1	2554009	G	A	142	PASS		intronic	MMEL1	NA	NA	NA	0	0.00075276	NA	NA	NA	NA	NA	NA	NA	NA	NA	NA	NA	NA	NA	Name=13_Heterochrom/lo	NA	NA
1	2554010	T	C	2692	PASS	rs141671370	intronic	MMEL1	NA	0.01	0.02	0.0090317	0.00409376	NA	NA	NA	NA	NA	NA	NA	NA	NA	NA	NA	NA	NA	Name=13_Heterochrom/lo	NA	NA
1	2554045	C	T	7817	PASS	rs76949917	intronic	MMEL1	NA	0.01	0.03	0.0255596	0.0292122	NA	NA	NA	NA	NA	NA	NA	NA	NA	NA	NA	NA	NA	Name=13_Heterochrom/lo	NA	NA
1	2554051	C	T	852	PASS	rs191593427	intronic	MMEL1	NA	0.0023	0.01	0.00093668	0.0059029	NA	NA	NA	NA	NA	NA	NA	NA	NA	NA	NA	NA	NA	Name=13_Heterochrom/lo	NA	NA
1	2554714	G	A	461	PASS	rs145331171	intronic	MMEL1	NA	0.01	0.0026	0.00139037	0.000989948	NA	NA	NA	NA	NA	NA	NA	NA	NA	NA	NA	NA	NA	Name=13_Heterochrom/lo	NA	NA
1	2555134	T	C	198	PASS		intronic	MMEL1	NA	NA	NA	0	0.000921202	NA	NA	NA	NA	NA	NA	NA	NA	NA	NA	NA	NA	NA	Name=13_Heterochrom/lo	NA	NA
1	2555161	G	A	1382	PASS		intronic	MMEL1	NA	NA	NA	0.00489947	0.00175151	NA	NA	NA	NA	NA	NA	NA	NA	NA	NA	NA	NA	NA	Name=13_Heterochrom/lo	NA	NA
1	2555238	A	G	264	PASS		intronic	MMEL1	NA	NA	NA	0	0.000922056	NA	NA	NA	NA	NA	NA	NA	NA	NA	NA	NA	NA	NA	Name=13_Heterochrom/lo	NA	NA
1	2555407	C	T	174	PASS		intronic	MMEL1	NA	NA	NA	0.00178253	0	NA	NA	NA	NA	NA	NA	NA	NA	NA	NA	NA	NA	NA	Name=13_Heterochrom/lo	NA	NA
1	2555711	A	G	2065	PASS	rs185216324	intronic	MMEL1	NA	0.0027	0.01	0.00810437	0.0075133	NA	NA	NA	NA	NA	NA	NA	NA	NA	NA	NA	NA	NA	Name=13_Heterochrom/lo	NA	NA
1	2555719	C	T	109	PASS		intronic	MMEL1	NA	NA	NA	0.00149869	0	NA	NA	NA	NA	NA	NA	NA	NA	NA	NA	NA	NA	NA	Name=13_Heterochrom/lo	NA	NA
1	2555763	A	G	938	PASS	rs141656482	intronic	MMEL1	NA	0.0014	0.004	0	0.00364018	NA	NA	NA	NA	NA	NA	NA	NA	NA	NA	NA	NA	NA	Name=13_Heterochrom/lo	NA	NA
1	2555776	C	T	33400	PASS	rs147023904	intronic	MMEL1	NA	0.02	0.03	0.0445279	0.0598439	NA	NA	NA	NA	NA	NA	NA	NA	NA	NA	NA	NA	NA	Name=13_Heterochrom/lo	NA	NA
1	2555817	C	T	574	PASS		intronic	MMEL1	NA	NA	NA	0	0.00081441	NA	NA	NA	NA	NA	NA	NA	NA	NA	NA	NA	NA	NA	Name=13_Heterochrom/lo	NA	NA
1	2555858	C	T	425	PASS		intronic	MMEL1	NA	NA	NA	0	0.000810537	NA	NA	NA	NA	NA	NA	NA	NA	NA	NA	NA	NA	NA	Name=13_Heterochrom/lo	NA	NA
1	2555866	C	T	246	PASS		intronic	MMEL1	NA	NA	NA	0	0.000689465	NA	NA	NA	NA	NA	NA	NA	NA	NA	NA	NA	NA	NA	Name=13_Heterochrom/lo	NA	NA
1	2555962	G	A	257	PASS		intronic	MMEL1	NA	NA	NA	0.000968289	0	NA	NA	NA	NA	NA	NA	NA	NA	NA	NA	NA	NA	NA	Name=13_Heterochrom/lo	NA	NA
1	2555966	T	C	223	PASS		intronic	MMEL1	NA	NA	NA	0.00103654	0	NA	NA	NA	NA	NA	NA	NA	NA	NA	NA	NA	NA	NA	Name=13_Heterochrom/lo	NA	NA
1	2556766	G	T	127	PASS	rs115591454	intronic	MMEL1	NA	0.01	0.004	0.00199402	0.00124948	NA	NA	NA	NA	NA	NA	NA	NA	NA	NA	NA	NA	NA	Name=13_Heterochrom/lo	NA	NA
1	2556767	A	T	117	PASS	rs191401292	intronic	MMEL1	NA	0.01	NA	0.00210084	0.00103072	NA	NA	NA	NA	NA	NA	NA	NA	NA	NA	NA	NA	NA	Name=13_Heterochrom/lo	NA	NA
1	2557604	G	C	168	PASS	rs138160826	intronic	MMEL1	NA	NA	NA	0.00335397	0.00170722	NA	NA	NA	NA	NA	NA	NA	NA	NA	NA	NA	NA	NA	Name=13_Heterochrom/lo	NA	NA
1	2557639	T	G	542	PASS	rs112045075	intronic	MMEL1	NA	NA	NA	0.00572188	0.00345928	NA	NA	NA	NA	NA	NA	NA	NA	NA	NA	NA	NA	NA	Name=13_Heterochrom/lo	NA	NA
1	2557677	T	C	129	PASS		intronic	MMEL1	NA	NA	NA	0	0.00105332	NA	NA	NA	NA	NA	NA	NA	NA	NA	NA	NA	NA	NA	Name=13_Heterochrom/lo	NA	NA
1	2558047	C	T	163	PASS	rs186610030	intronic	MMEL1	NA	0.01	0.02	0	0.00334534	NA	NA	NA	NA	NA	NA	NA	NA	NA	NA	NA	NA	NA	Name=13_Heterochrom/lo	NA	NA
1	2558209	C	T	2846	PASS	rs148411475	intronic	MMEL1	NA	0.01	0.02	0.0174196	0.00751692	NA	NA	NA	NA	NA	NA	NA	NA	NA	NA	NA	NA	NA	Name=12_Repressed	NA	NA
1	2558522	T	C	158	PASS		intronic	MMEL1	NA	NA	NA	0	0.00103187	NA	NA	NA	NA	NA	NA	NA	NA	NA	NA	NA	NA	NA	Name=12_Repressed	NA	NA
1	2558566	G	A	161	PASS		intronic	MMEL1	NA	NA	NA	0	0.00070373	NA	NA	NA	NA	NA	NA	NA	NA	NA	NA	NA	NA	NA	Name=12_Repressed	NA	NA
1	2558571	G	C	703	PASS		intronic	MMEL1	NA	NA	NA	0	0.00237967	NA	NA	NA	NA	NA	NA	NA	NA	NA	NA	NA	NA	NA	Name=12_Repressed	NA	NA
1	2558589	C	T	475	PASS		intronic	MMEL1	NA	NA	NA	0.00206872	0	NA	NA	NA	NA	NA	NA	NA	NA	NA	NA	NA	NA	NA	Name=12_Repressed	NA	NA
1	2558694	C	T	467	PASS	rs115035541	intronic	MMEL1	NA	0.01	NA	0.00139665	0.000713572	NA	NA	NA	NA	NA	NA	NA	NA	NA	NA	NA	NA	NA	Name=12_Repressed	NA	NA
1	2558883	T	C	6622	PASS	rs144782668	intronic	MMEL1	NA	0.01	0.02	0.0155102	0.00579052	NA	NA	NA	NA	NA	NA	NA	NA	NA	NA	NA	NA	NA	Name=12_Repressed	NA	NA
1	2559011	G	A	247	PASS		intronic	MMEL1	NA	NA	NA	0	0.000743344	NA	NA	NA	NA	NA	NA	NA	NA	NA	NA	NA	NA	NA	Name=13_Heterochrom/lo	NA	NA
1	2559503	G	A	1838	PASS	rs141613317	intronic	MMEL1	NA	0.01	0.02	0.00924563	0.00634663	NA	NA	NA	NA	NA	NA	NA	NA	NA	NA	NA	NA	NA	Name=13_Heterochrom/lo	NA	NA
1	2559734	G	T	4882	PASS	rs79793581	intronic	MMEL1	NA	0.02	0.03	0.033809	0.0409706	NA	NA	NA	NA	NA	NA	NA	NA	NA	NA	NA	NA	NA	Name=13_Heterochrom/lo	NA	NA
1	2561061	T	G	119	PASS		intronic	MMEL1	NA	NA	NA	0.0229587	0.0101926	NA	NA	NA	NA	NA	NA	NA	NA	NA	NA	NA	NA	NA	Name=13_Heterochrom/lo	NA	NA
1	2561266	C	T	3228	PASS		intronic	MMEL1	NA	NA	NA	0.0303278	0.0380561	NA	NA	NA	NA	NA	NA	NA	NA	NA	NA	NA	NA	NA	Name=13_Heterochrom/lo	NA	NA
1	2561267	C	A	2764	PASS	rs28731053	intronic	MMEL1	NA	NA	NA	0.038838	0.0248609	NA	NA	NA	NA	NA	NA	NA	NA	NA	NA	NA	NA	NA	Name=13_Heterochrom/lo	NA	NA
1	2562787	G	A	294	PASS	rs146221497	intronic	MMEL1	NA	0.0027	0.01	0.00111893	0.00100877	NA	NA	NA	NA	NA	NA	NA	NA	NA	NA	NA	NA	NA	Name=13_Heterochrom/lo	NA	NA
1	2563099	G	A	527	PASS		intronic	MMEL1	NA	NA	NA	0	0.00176204	NA	NA	NA	NA	NA	NA	NA	NA	NA	NA	NA	NA	NA	Name=13_Heterochrom/lo	NA	NA
1	2563170	G	A	482	PASS		intronic	MMEL1	NA	NA	NA	0	0.000811409	NA	NA	NA	NA	NA	NA	NA	NA	NA	NA	NA	NA	NA	Name=13_Heterochrom/lo	NA	NA
1	2563262	C	T	191	PASS	rs149468211	intronic	MMEL1	NA	0.01	NA	0	0.00111473	NA	NA	NA	NA	NA	NA	NA	NA	NA	NA	NA	NA	NA	Name=13_Heterochrom/lo	NA	NA
1	2563740	C	T	424	PASS	rs184738335	intronic	MMEL1	NA	0.0009	0.0026	0.00670725	0.000713572	NA	NA	NA	NA	NA	NA	NA	NA	NA	NA	NA	NA	NA	Name=13_Heterochrom/lo	NA	NA
1	2563837	G	A	345	PASS	rs72849532	intronic	MMEL1	NA	0.0032	NA	0.0017301	0.00108554	NA	NA	NA	NA	NA	NA	NA	NA	NA	NA	NA	NA	NA	Name=13_Heterochrom/lo	NA	NA
1	2563901	T	C	1457	PASS	rs147506475	intronic	MMEL1	NA	0.01	0.02	0.00496894	0.00210002	NA	NA	NA	NA	NA	NA	NA	NA	NA	NA	NA	NA	NA	Name=13_Heterochrom/lo	NA	NA
1	2563927	A	G	117	PASS		intronic	MMEL1	NA	NA	NA	0	0.00074664	NA	NA	NA	NA	NA	NA	NA	NA	NA	NA	NA	NA	NA	Name=13_Heterochrom/lo	NA	NA
1	2563935	C	T	154	PASS		intronic	MMEL1	NA	NA	NA	0	0.000697173	NA	NA	NA	NA	NA	NA	NA	NA	NA	NA	NA	NA	NA	Name=13_Heterochrom/lo	NA	NA
1	2563967	C	T	12647	PASS	rs72646021	intronic	MMEL1	NA	0.01	0.03	0.0216627	0.0280512	NA	NA	NA	NA	NA	NA	NA	NA	NA	NA	NA	NA	NA	Name=13_Heterochrom/lo	NA	NA
1	2563996	A	G	5312	PASS	rs115342844	intronic	MMEL1	NA	0.01	0.02	0.0183733	0.00724456	NA	NA	NA	NA	NA	NA	NA	NA	NA	NA	NA	NA	NA	Name=13_Heterochrom/lo	NA	NA
1	2564081	G	T	1036	PASS	rs116497823	intronic	MMEL1	NA	0.0018	0.004	0.00692972	0.00268697	NA	NA	NA	NA	NA	NA	NA	NA	NA	NA	NA	NA	NA	Name=13_Heterochrom/lo	NA	NA
1	2564158	A	G	657	PASS		intronic	MMEL1	NA	NA	NA	0	0.00191514	NA	NA	NA	NA	NA	NA	NA	NA	NA	NA	NA	NA	NA	Name=13_Heterochrom/lo	NA	NA
1	2564190	C	T	2054	PASS	rs184568679	intronic	MMEL1	NA	0.0018	0.004	0.00548912	0.00702006	NA	NA	NA	NA	NA	NA	NA	NA	NA	NA	NA	NA	NA	Name=13_Heterochrom/lo	NA	NA
1	2564690	C	T	323	PASS		upstream	MMEL1	NA	NA	NA	0.00260611	0.00181406	NA	NA	NA	NA	NA	NA	NA	NA	NA	NA	NA	NA	NA	Name=13_Heterochrom/lo	NA	NA
1	2564821	G	A	109	PASS		upstream	MMEL1	NA	NA	NA	0.00177179	0.000872144	NA	NA	NA	NA	NA	NA	NA	NA	NA	NA	NA	NA	NA	Name=13_Heterochrom/lo	NA	NA
1	2565208	G	A	144	PASS		upstream	MMEL1	NA	NA	NA	0.00210084	0	NA	NA	NA	NA	NA	NA	NA	NA	NA	NA	NA	NA	NA	Name=13_Heterochrom/lo	NA	NA
1	2565327	G	T	5326	PASS	rs55649610	upstream	MMEL1	NA	0.01	0.03	0.0217028	0.0322829	NA	NA	NA	NA	NA	NA	NA	NA	NA	NA	NA	NA	NA	Name=13_Heterochrom/lo	NA	NA
1	2565349	C	T	160	PASS		upstream	MMEL1	NA	NA	NA	0	0.00159439	NA	NA	NA	NA	NA	NA	NA	NA	NA	NA	NA	NA	NA	Name=13_Heterochrom/lo	NA	NA
1	2565649	C	A	156	PASS		intergenic	MMEL1(dist=1168),TTC34(dist=7158)	NA	NA	NA	0	0.000661886	NA	NA	NA	NA	NA	NA	NA	NA	NA	NA	NA	NA	NA	Name=13_Heterochrom/lo	NA	NA
1	2566080	C	T	2309	PASS		intergenic	MMEL1(dist=1599),TTC34(dist=6727)	NA	NA	NA	0	0.00804829	NA	NA	NA	NA	NA	NA	NA	NA	NA	NA	NA	NA	NA	Name=13_Heterochrom/lo	NA	NA
1	2566163	C	G	369	PASS		intergenic	MMEL1(dist=1682),TTC34(dist=6644)	NA	NA	NA	0	0.00190476	NA	NA	NA	NA	NA	NA	NA	NA	NA	NA	NA	NA	NA	Name=13_Heterochrom/lo	NA	NA
1	2566222	G	A	149	PASS		intergenic	MMEL1(dist=1741),TTC34(dist=6585)	NA	NA	NA	0.0106271	0.00159104	NA	NA	NA	NA	NA	NA	NA	NA	NA	NA	NA	NA	NA	Name=13_Heterochrom/lo	NA	NA
1	2566305	C	T	6265	PASS	rs74885354	intergenic	MMEL1(dist=1824),TTC34(dist=6502)	NA	NA	NA	0.0416381	0.0596577	NA	NA	NA	NA	NA	NA	NA	NA	NA	NA	NA	NA	NA	Name=13_Heterochrom/lo	NA	NA
1	2566336	G	C	112	PASS		intergenic	MMEL1(dist=1855),TTC34(dist=6471)	NA	NA	NA	0	0.000949217	NA	NA	NA	NA	NA	NA	NA	NA	NA	NA	NA	NA	NA	Name=13_Heterochrom/lo	NA	NA
1	2566340	C	T	630	PASS		intergenic	MMEL1(dist=1859),TTC34(dist=6467)	NA	NA	NA	0.00624241	0.00261264	NA	NA	NA	NA	NA	NA	NA	NA	NA	NA	NA	NA	NA	Name=13_Heterochrom/lo	NA	NA
1	2566639	C	T	273	PASS	rs115525293	intergenic	MMEL1(dist=2158),TTC34(dist=6168)	NA	0.01	NA	0.00252101	0.000976986	NA	NA	NA	NA	NA	NA	NA	NA	NA	NA	NA	NA	NA	Name=13_Heterochrom/lo	NA	NA
1	2566644	A	G	118	PASS	rs183993942	intergenic	MMEL1(dist=2163),TTC34(dist=6163)	NA	0.0009	NA	0.00210084	0	NA	NA	NA	NA	NA	NA	NA	NA	NA	NA	NA	NA	NA	Name=13_Heterochrom/lo	NA	NA
1	2566938	T	G	661	PASS	rs138650803	intergenic	MMEL1(dist=2457),TTC34(dist=5869)	NA	0.01	0.02	0.0193695	0.0059249	NA	NA	NA	NA	NA	NA	NA	NA	NA	NA	NA	NA	NA	Name=13_Heterochrom/lo	NA	NA
1	2567221	C	T	117	PASS	rs111470827	intergenic	MMEL1(dist=2740),TTC34(dist=5586)	NA	0.0027	0.01	0.00154799	0.000633794	NA	NA	NA	NA	NA	NA	NA	NA	NA	NA	NA	NA	NA	Name=13_Heterochrom/lo	NA	NA
1	2567222	G	A	1219	PASS	rs143492497	intergenic	MMEL1(dist=2741),TTC34(dist=5585)	NA	0.01	0.02	0.00831021	0.0123834	NA	NA	NA	NA	NA	NA	NA	NA	NA	NA	NA	NA	NA	Name=13_Heterochrom/lo	NA	NA
1	2567287	T	A	157	PASS		intergenic	MMEL1(dist=2806),TTC34(dist=5520)	NA	NA	NA	0.00140056	0.00190044	NA	NA	NA	NA	NA	NA	NA	NA	NA	NA	NA	NA	NA	Name=13_Heterochrom/lo	NA	NA
1	2567867	G	A	222	PASS	rs192450708	intergenic	MMEL1(dist=3386),TTC34(dist=4940)	NA	0.01	0.0013	0	0.000730603	NA	NA	NA	NA	NA	NA	NA	NA	NA	NA	NA	NA	NA	Name=13_Heterochrom/lo	NA	NA
1	2568232	G	A	150	PASS		intergenic	MMEL1(dist=3751),TTC34(dist=4575)	NA	NA	NA	0	0.00123346	NA	NA	NA	NA	NA	NA	NA	NA	NA	NA	NA	NA	NA	Name=13_Heterochrom/lo	NA	NA
1	2568298	C	T	263	PASS	rs138687860	intergenic	MMEL1(dist=3817),TTC34(dist=4509)	NA	0.01	0.0026	0.00844417	0.00428689	NA	NA	NA	NA	NA	NA	NA	NA	NA	NA	NA	NA	NA	Name=13_Heterochrom/lo	NA	NA
1	2569076	G	C	152	PASS		intergenic	MMEL1(dist=4595),TTC34(dist=3731)	NA	NA	NA	0.0020284	0	NA	NA	NA	NA	NA	NA	NA	NA	NA	NA	NA	NA	NA	Name=13_Heterochrom/lo	NA	NA
1	2569237	A	C	334	PASS		intergenic	MMEL1(dist=4756),TTC34(dist=3570)	NA	NA	NA	0	0.00088347	NA	NA	NA	NA	NA	NA	NA	NA	NA	NA	NA	NA	NA	Name=13_Heterochrom/lo	NA	NA
1	2569265	G	A	425	PASS		intergenic	MMEL1(dist=4784),TTC34(dist=3542)	NA	NA	NA	0	0.000923992	NA	NA	NA	NA	NA	NA	NA	NA	NA	NA	NA	NA	NA	Name=13_Heterochrom/lo	NA	NA
1	2569333	C	T	3589	PASS	rs142360609	intergenic	MMEL1(dist=4852),TTC34(dist=3474)	NA	0.0027	0.01	0.00713798	0.00538926	NA	NA	NA	NA	NA	NA	NA	NA	NA	NA	NA	NA	NA	Name=13_Heterochrom/lo	NA	NA
1	2569461	G	T	5391	PASS	rs151243217	intergenic	MMEL1(dist=4980),TTC34(dist=3346)	NA	0.0046	0.004	0.0129109	0.0177198	NA	NA	NA	NA	NA	NA	NA	NA	NA	NA	NA	NA	NA	Name=13_Heterochrom/lo	NA	NA
1	92145917	T	A	440	PASS		UTR3	TGFBR3	NA	NA	NA	0	0.00196892	NA	NA	NA	NA	NA	NA	NA	NA	NA	NA	NA	NA	NA	Name=7_Weak_Enhancer	NA	NA
1	92146048	G	A	292	PASS		UTR3	TGFBR3	NA	NA	NA	0.000983844	0	NA	NA	NA	NA	NA	NA	NA	NA	NA	NA	NA	NA	NA	Name=6_Weak_Enhancer	NA	NA
1	92146057	G	A	2116	PASS		UTR3	TGFBR3	NA	NA	NA	0.00174397	0.00159263	NA	NA	NA	NA	NA	NA	NA	NA	NA	NA	NA	NA	NA	Name=6_Weak_Enhancer	NA	NA
1	92146223	A	G	710	PASS		UTR3	TGFBR3	NA	NA	NA	0.00106531	0.00079858	NA	NA	NA	NA	NA	NA	NA	NA	NA	NA	NA	NA	NA	Name=7_Weak_Enhancer	NA	NA
1	92146328	G	A	347	PASS	rs116500181	UTR3	TGFBR3	NA	0.01	NA	0.00116979	0	NA	NA	NA	NA	NA	NA	NA	NA	NA	NA	NA	NA	NA	Name=7_Weak_Enhancer	NA	NA
1	92146357	A	G	132	PASS	rs77378509	UTR3	TGFBR3	NA	0.01	NA	0	0.000531966	NA	NA	NA	NA	NA	NA	NA	NA	NA	NA	NA	NA	NA	Name=7_Weak_Enhancer	NA	NA
1	92146516	G	A	483	PASS	rs79001261	UTR3	TGFBR3	NA	0.04	NA	0.00164074	0	NA	NA	NA	NA	NA	NA	NA	NA	NA	NA	NA	NA	NA	Name=7_Weak_Enhancer	NA	NA
1	92146589	C	G	8750	PASS	rs34364530	UTR3	TGFBR3	NA	0.01	0.01	0.00906047	0.0107795	NA	NA	NA	NA	NA	NA	NA	NA	NA	NA	NA	NA	NA	Name=7_Weak_Enhancer	NA	NA
1	92146618	T	C	924	PASS		UTR3	TGFBR3	NA	NA	NA	0.00263517	0.000603197	NA	NA	NA	NA	NA	NA	NA	NA	NA	NA	NA	NA	NA	Name=11_Weak_Txn	NA	NA
1	92146630	C	A	2561	PASS	rs56404248	UTR3	TGFBR3	NA	0.0023	0.01	0.00488357	0.00216892	NA	NA	NA	NA	NA	NA	NA	NA	NA	NA	NA	NA	NA	Name=11_Weak_Txn	NA	NA
1	92146870	A	G	180	PASS		UTR3	TGFBR3	NA	NA	NA	0.0007723	0	NA	NA	NA	NA	NA	NA	NA	NA	NA	NA	NA	NA	NA	Name=11_Weak_Txn	NA	NA
1	92147549	T	C	474	PASS		UTR3	TGFBR3	NA	NA	NA	0	0.000770119	NA	NA	NA	NA	NA	NA	NA	NA	NA	NA	NA	NA	NA	Name=11_Weak_Txn	NA	NA
1	92147596	C	T	393	PASS		UTR3	TGFBR3	NA	NA	NA	0	0.000957934	NA	NA	NA	NA	NA	NA	NA	NA	NA	NA	NA	NA	NA	Name=11_Weak_Txn	NA	NA
1	92147741	T	C	646	PASS		UTR3	TGFBR3	NA	NA	NA	0	0.00075248	NA	NA	NA	NA	NA	NA	NA	NA	NA	NA	NA	NA	NA	Name=11_Weak_Txn	NA	NA
1	92147860	A	T	403	PASS	rs111695686	UTR3	TGFBR3	NA	NA	NA	0	0.00108188	NA	NA	NA	NA	NA	NA	NA	NA	NA	NA	NA	NA	NA	Name=11_Weak_Txn	NA	NA
1	92147868	G	A	1485	PASS	rs184187810	UTR3	TGFBR3	NA	0.0009	NA	0.0022571	0.00070998	NA	NA	NA	NA	NA	NA	NA	NA	NA	NA	NA	NA	NA	Name=11_Weak_Txn	NA	NA
1	92147921	G	T	671	PASS	rs72714407	UTR3	TGFBR3	NA	NA	NA	0.00096432	0.00126236	NA	NA	NA	NA	NA	NA	NA	NA	NA	NA	NA	NA	NA	Name=11_Weak_Txn	NA	NA
1	92148288	C	T	1012	PASS	rs149171541	UTR3	TGFBR3	NA	0.0037	0.01	0.00297089	0	NA	NA	NA	NA	NA	NA	NA	NA	NA	NA	NA	NA	NA	Name=7_Weak_Enhancer	NA	NA
1	92148457	G	C	616	PASS		UTR3	TGFBR3	NA	NA	NA	0.00170588	0	NA	NA	NA	NA	NA	NA	NA	NA	NA	NA	NA	NA	NA	Name=7_Weak_Enhancer	NA	NA
1	92148646	T	C	311	PASS		UTR3	TGFBR3	NA	NA	NA	0.00117434	0	NA	NA	NA	NA	NA	NA	NA	NA	NA	NA	NA	NA	NA	Name=5_Strong_Enhancer	NA	NA
1	92148809	G	A	747	PASS	rs41313401	UTR3	TGFBR3	NA	NA	NA	0	0.0018111	NA	NA	NA	NA	NA	NA	NA	NA	NA	NA	NA	NA	NA	Name=5_Strong_Enhancer	NA	NA
1	92148815	A	T	473	PASS		UTR3	TGFBR3	NA	NA	NA	0.00116899	0	NA	NA	NA	NA	NA	NA	NA	NA	NA	NA	NA	NA	NA	Name=7_Weak_Enhancer	NA	NA
1	92148870	G	A	868	PASS	rs192924147	UTR3	TGFBR3	NA	0.0005	0.0013	0.00118509	0.00120573	NA	NA	NA	NA	NA	NA	NA	NA	NA	NA	NA	NA	NA	Name=7_Weak_Enhancer	NA	NA
1	92149022	A	G	204	PASS		UTR3	TGFBR3	NA	NA	NA	0.000937961	0	NA	NA	NA	NA	NA	NA	NA	NA	NA	NA	NA	NA	NA	Name=7_Weak_Enhancer	NA	NA
1	92149085	G	A	232	PASS		UTR3	TGFBR3	NA	NA	NA	0	0.000826499	NA	NA	NA	NA	NA	NA	NA	NA	NA	NA	NA	NA	NA	Name=7_Weak_Enhancer	NA	NA
1	92161223	A	G	197	PASS		intronic	TGFBR3	NA	NA	NA	0.00138666	0	NA	NA	NA	NA	NA	NA	NA	NA	NA	NA	NA	NA	NA	Name=11_Weak_Txn	NA	NA
1	92161298	T	A	245	PASS	rs137909765	exonic	TGFBR3	nonsynonymous SNV	NA	NA	0	0.000685989	D	1	D	0.999	D	0	D	0.999607	D	2135	M	T	NA	Name=11_Weak_Txn	NA	NA
1	92163646	G	A	4116	PASS	rs2228363	exonic	TGFBR3	nonsynonymous SNV	0.01	0.01	0.00871456	0.0036225	T	0.01	B	0.009	B	0.075492	N	0.009242	D	-1.1	N	T	NA	Name=6_Weak_Enhancer	NA	NA
1	92163682	C	G	932	PASS	rs17882828	exonic	TGFBR3	nonsynonymous SNV	0.01	NA	0.00408159	0	T	0.603	P	0.235	B	0.52695	N	0.001746	N	1.1	L	T	NA	Name=6_Weak_Enhancer	NA	NA
1	92174299	C	G	272	PASS		exonic	TGFBR3	synonymous SNV	NA	NA	0.00184593	0	NA	NA	NA	NA	NA	NA	NA	NA	NA	NA	NA	NA	NA	Name=11_Weak_Txn	NA	NA
1	92174326	G	A	489	PASS		exonic	TGFBR3	synonymous SNV	NA	NA	0	0.00216308	NA	NA	NA	NA	NA	NA	NA	NA	NA	NA	NA	NA	NA	Name=11_Weak_Txn	NA	NA
1	92177790	G	C	176	PASS		intronic	TGFBR3	NA	NA	NA	0.00143203	0	NA	NA	NA	NA	NA	NA	NA	NA	NA	NA	NA	NA	NA	Name=4_Strong_Enhancer	NA	NA
1	92181805	G	A	184	PASS		exonic	TGFBR3	synonymous SNV	NA	NA	0	0.000590116	NA	NA	NA	NA	NA	NA	NA	NA	NA	NA	NA	NA	NA	Name=11_Weak_Txn	NA	NA
1	92181849	A	G	207	PASS		exonic	TGFBR3	synonymous SNV	NA	NA	0.00089905	0	NA	NA	NA	NA	NA	NA	NA	NA	NA	NA	NA	NA	NA	Name=11_Weak_Txn	NA	NA
1	92181876	T	C	167	PASS		exonic	TGFBR3	nonsynonymous SNV	NA	NA	0	0.00054181	D	0.999	D	0.992	D	0	D	0.78037	D	2455	M	D	NA	Name=11_Weak_Txn	NA	NA
1	92181951	A	C	276	PASS		exonic	TGFBR3	nonsynonymous SNV	NA	NA	0.00160121	0	D	0.513	P	0.358	B	0	D	0.998747	D	2.34	M	T	NA	Name=11_Weak_Txn	NA	NA
1	92184869	G	A	240	PASS	rs183096494	exonic	TGFBR3	synonymous SNV	0.0005	NA	0	0.000825764	NA	NA	NA	NA	NA	NA	NA	NA	NA	NA	NA	NA	NA	Name=11_Weak_Txn	NA	NA
1	92184907	G	A	439	PASS		exonic	TGFBR3	nonsynonymous SNV	NA	NA	0	0.000841574	D	1	D	0.964	D	0.103175	N	0.303981	N	2015	M	D	NA	Name=11_Weak_Txn	NA	NA
1	92185522	G	A	21578	PASS	rs2229500	exonic	TGFBR3	synonymous SNV	0.01	0.02	0.0143066	0.0346101	NA	NA	NA	NA	NA	NA	NA	NA	NA	NA	NA	NA	NA	Name=11_Weak_Txn	NA	NA
1	92185689	G	A	150	PASS		exonic	TGFBR3	nonsynonymous SNV	NA	NA	0.00156294	0	T	0.004	B	0.002	B	0.331896	N	0.003144	N	0.895	L	T	NA	Name=11_Weak_Txn	NA	NA
1	92185735	G	A	886	PASS	rs11466595	exonic	TGFBR3	synonymous SNV	0.01	0.01	0.0061499	0.00331282	NA	NA	NA	NA	NA	NA	NA	NA	NA	NA	NA	NA	NA	Name=11_Weak_Txn	NA	NA
1	92187618	G	A	404	PASS		exonic	TGFBR3	synonymous SNV	NA	NA	0.00151182	0	NA	NA	NA	NA	NA	NA	NA	NA	NA	NA	NA	NA	NA	Name=11_Weak_Txn	NA	NA
1	92187652	A	G	583	PASS	rs149079126	exonic	TGFBR3	nonsynonymous SNV	0.0009	0.0013	0.00137438	0	T	0.048	B	0.013	B	0.001492	N	0.013941	N	1.59	L	T	NA	Name=11_Weak_Txn	NA	NA
1	92193327	A	C	1556	PASS		exonic	TGFBR3	synonymous SNV	NA	NA	0	0.00275494	NA	NA	NA	NA	NA	NA	NA	NA	NA	NA	NA	NA	NA	Name=11_Weak_Txn	NA	NA
1	92193376	G	A	476	PASS		intronic	TGFBR3	NA	NA	NA	0	0.00105787	NA	NA	NA	NA	NA	NA	NA	NA	NA	NA	NA	NA	NA	Name=11_Weak_Txn	NA	NA
1	92193419	A	G	392	PASS		intronic	TGFBR3	NA	NA	NA	0.00139525	0	NA	NA	NA	NA	NA	NA	NA	NA	NA	NA	NA	NA	NA	Name=11_Weak_Txn	NA	NA
1	92200403	T	C	513	PASS		exonic	TGFBR3	synonymous SNV	NA	NA	0	0.000682474	NA	NA	NA	NA	NA	NA	NA	NA	NA	NA	NA	NA	NA	Name=7_Weak_Enhancer	NA	NA
1	92200437	T	C	326	PASS	rs41286789	exonic	TGFBR3	nonsynonymous SNV	0.0027	0.01	0.00101071	0	T	0.749	P	0.282	B	0.037377	N	0.002762	N	1245	L	T	NA	Name=7_Weak_Enhancer	NA	NA
1	92220629	G	A	326	PASS		intronic	TGFBR3	NA	NA	NA	0	0.000865525	NA	NA	NA	NA	NA	NA	NA	NA	NA	NA	NA	NA	NA	Name=13_Heterochrom/lo	NA	NA
1	92231935	T	C	151	PASS		intronic	TGFBR3	NA	NA	NA	0	0.000643791	NA	NA	NA	NA	NA	NA	NA	NA	NA	NA	NA	NA	NA	Name=13_Heterochrom/lo	NA	NA
1	92231938	A	C	301	PASS		intronic	TGFBR3	NA	NA	NA	0.00163399	0	NA	NA	NA	NA	NA	NA	NA	NA	NA	NA	NA	NA	NA	Name=13_Heterochrom/lo	NA	NA
1	92231944	G	A	563	PASS		intronic	TGFBR3	NA	NA	NA	0.00285253	0	NA	NA	NA	NA	NA	NA	NA	NA	NA	NA	NA	NA	NA	Name=13_Heterochrom/lo	NA	NA
1	92236405	C	T	259	PASS		intronic	TGFBR3	NA	NA	NA	0	0.000708309	NA	NA	NA	NA	NA	NA	NA	NA	NA	NA	NA	NA	NA	Name=13_Heterochrom/lo	NA	NA
1	92236411	C	T	1440	PASS		intronic	TGFBR3	NA	NA	NA	0.00136951	0.00175758	NA	NA	NA	NA	NA	NA	NA	NA	NA	NA	NA	NA	NA	Name=13_Heterochrom/lo	NA	NA
1	92251770	A	T	177	PASS		intronic	TGFBR3	NA	NA	NA	0	0.000551572	NA	NA	NA	NA	NA	NA	NA	NA	NA	NA	NA	NA	NA	Name=11_Weak_Txn	NA	NA
1	92326105	T	C	398	PASS		intronic	TGFBR3	NA	NA	NA	0.00108932	0	NA	NA	NA	NA	NA	NA	NA	NA	NA	NA	NA	NA	NA	Name=11_Weak_Txn	NA	NA
1	92327034	T	C	716	PASS	rs147586574	exonic	TGFBR3	nonsynonymous SNV	0.0041	0.01	0	0.000996214	T	0.104	B	0.015	B	0.336684	N	0.468121	N	0.805	L	T	NA	Name=11_Weak_Txn	NA	NA
1	92329487	G	T	42004	PASS	rs66824794	intronic	TGFBR3	NA	0.05	0.02	0.0439011	0.0357657	NA	NA	NA	NA	NA	NA	NA	NA	NA	NA	NA	NA	NA	Name=11_Weak_Txn	NA	NA
1	92329519	T	C	45880	PASS	rs67613770	intronic	TGFBR3	NA	0.05	0.02	0.044234	0.0361485	NA	NA	NA	NA	NA	NA	NA	NA	NA	NA	NA	NA	NA	Name=11_Weak_Txn	NA	NA
1	92329583	T	C	322	PASS		intronic	TGFBR3	NA	NA	NA	0.00113999	0	NA	NA	NA	NA	NA	NA	NA	NA	NA	NA	NA	NA	NA	Name=11_Weak_Txn	NA	NA
1	92329629	G	A	16990	PASS	rs74101011	intronic	TGFBR3	NA	0.02	0.01	0.016566	0.0149201	NA	NA	NA	NA	NA	NA	NA	NA	NA	NA	NA	NA	NA	Name=11_Weak_Txn	NA	NA
1	92329722	C	G	246	PASS		intronic	TGFBR3	NA	NA	NA	0	0.000877142	NA	NA	NA	NA	NA	NA	NA	NA	NA	NA	NA	NA	NA	Name=11_Weak_Txn	NA	NA
1	92332387	G	A	41039	PASS	rs56194616	intronic	TGFBR3	NA	0.05	0.02	0.0445445	0.0410595	NA	NA	NA	NA	NA	NA	NA	NA	NA	NA	NA	NA	NA	Name=11_Weak_Txn	NA	NA
1	92365226	G	T	180	PASS		UTR5	TGFBR3	NA	NA	NA	0.001244	0	NA	NA	NA	NA	NA	NA	NA	NA	NA	NA	NA	NA	NA	Name=13_Heterochrom/lo	NA	NA
1	92365229	C	A	391	PASS		UTR5	TGFBR3	NA	NA	NA	0	0.0012184	NA	NA	NA	NA	NA	NA	NA	NA	NA	NA	NA	NA	NA	Name=13_Heterochrom/lo	NA	NA
1	92371443	T	C	621	PASS	rs11466548	UTR5	TGFBR3	NA	NA	NA	0.00305271	0	NA	NA	NA	NA	NA	NA	NA	NA	NA	NA	NA	NA	NA	Name=13_Heterochrom/lo	NA	NA
1	92371446	C	T	14324	PASS	rs17882736	UTR5	TGFBR3	NA	0.01	0.02	0.0270139	0.0244032	NA	NA	NA	NA	NA	NA	NA	NA	NA	NA	NA	NA	NA	Name=13_Heterochrom/lo	NA	NA
1	92371459	T	A	1146	PASS	rs17881050	UTR5	TGFBR3	NA	0.0027	0.004	0.00345865	0.000793142	NA	NA	NA	NA	NA	NA	NA	NA	NA	NA	NA	NA	NA	Name=13_Heterochrom/lo	NA	NA
1	92683495	C	T	222	PASS	rs192991548	upstream	C1orf146	NA	0.0014	NA	0.00540995	0	NA	NA	NA	NA	NA	NA	NA	NA	NA	NA	NA	NA	NA	Name=13_Heterochrom/lo	NA	NA
1	92696951	T	G	336	PASS		UTR5	C1orf146	NA	NA	NA	0.00154799	0	NA	NA	NA	NA	NA	NA	NA	NA	NA	NA	NA	NA	NA	Name=13_Heterochrom/lo	NA	NA
1	92706412	A	G	1283	PASS	rs149299758	intronic	C1orf146	NA	0.0018	0.004	0.00649157	0.000665484	NA	NA	NA	NA	NA	NA	NA	NA	NA	NA	NA	NA	NA	Name=13_Heterochrom/lo	NA	NA
1	92707762	A	T	325	PASS		intronic	C1orf146	NA	NA	NA	0.00143823	0	NA	NA	NA	NA	NA	NA	NA	NA	NA	NA	NA	NA	NA	Name=13_Heterochrom/lo	NA	NA
1	92711133	A	G	359	PASS		exonic	C1orf146	nonsynonymous SNV	NA	NA	0.00126502	0	D	0.447	B	0.196	B	0.000239	D	0.161851	N	0.805	L	0	NA	Name=13_Heterochrom/lo	NA	NA
1	92711235	A	G	9404	PASS	rs74948025	UTR3	C1orf146	NA	0.01	0.01	0.012021	0.0217054	NA	NA	NA	NA	NA	NA	NA	NA	NA	NA	NA	NA	NA	Name=13_Heterochrom/lo	NA	NA
1	92711255	G	A	223	PASS	rs200087705	UTR3	C1orf146	NA	NA	NA	0.00129377	0	NA	NA	NA	NA	NA	NA	NA	NA	NA	NA	NA	NA	NA	Name=13_Heterochrom/lo	NA	NA
1	92712643	A	G	284	PASS		exonic	GLMN	synonymous SNV	NA	NA	0.00107933	0	NA	NA	NA	NA	NA	NA	NA	NA	NA	NA	NA	NA	NA	Name=11_Weak_Txn	NA	NA
1	92712652	C	T	470	PASS		exonic	GLMN	synonymous SNV	NA	NA	0.00165235	0	NA	NA	NA	NA	NA	NA	NA	NA	NA	NA	NA	NA	NA	Name=11_Weak_Txn	NA	NA
1	92729235	A	C	298	PASS		exonic	GLMN	nonsynonymous SNV	NA	NA	0.00128498	0	T	0.925	P	0.572	P	0.01355	N	0.939408	D	1.87	L	T	NA	Name=10_Txn_Elongation	NA	NA
1	92730204	C	A	629	PASS		intronic	GLMN	NA	NA	NA	0.00158824	0	NA	NA	NA	NA	NA	NA	NA	NA	NA	NA	NA	NA	NA	Name=10_Txn_Elongation	NA	NA
1	92732022	G	A	279	PASS		exonic	GLMN	synonymous SNV	NA	NA	0	0.000974912	NA	NA	NA	NA	NA	NA	NA	NA	NA	NA	NA	NA	NA	Name=10_Txn_Elongation	NA	NA
1	92733511	A	G	1365	PASS	rs149792649	exonic	GLMN	nonsynonymous SNV	0.0009	0.0013	0.00104112	0.00234612	T	0	B	0.002	B	0.001136	N	0.008748	N	-0.805	N	T	NA	Name=10_Txn_Elongation	NA	NA
1	92735271	C	T	794	PASS	rs142642620	intronic	GLMN	NA	0.0009	NA	0.00346106	0	NA	NA	NA	NA	NA	NA	NA	NA	NA	NA	NA	NA	NA	Name=10_Txn_Elongation	NA	NA
1	92735273	A	T	1030	PASS	rs61758979	intronic	GLMN	NA	0.01	NA	0.00261407	0.0016324	NA	NA	NA	NA	NA	NA	NA	NA	NA	NA	NA	NA	NA	Name=10_Txn_Elongation	NA	NA
1	92737180	G	A	270	PASS	rs149618929	exonic	GLMN	synonymous SNV	NA	NA	0	0.0014929	NA	NA	NA	NA	NA	NA	NA	NA	NA	NA	NA	NA	NA	Name=10_Txn_Elongation	NA	NA
1	92754584	A	G	209	PASS	rs146069171	exonic	GLMN	synonymous SNV	0.0032	NA	0.00105485	0	NA	NA	NA	NA	NA	NA	NA	NA	NA	NA	NA	NA	NA	Name=10_Txn_Elongation	NA	NA
1	92754667	C	T	7317	PASS	rs61754623	exonic	GLMN	nonsynonymous SNV	0.0027	0.0026	0.00756831	0.00934021	T	0.103	B	0.038	B	0.000163	N	0.853935	D	1.23	L	T	NA	Name=10_Txn_Elongation	NA	NA
1	92755774	C	T	314	PASS	rs148874657	exonic	GLMN	synonymous SNV	NA	NA	0.000930425	0	NA	NA	NA	NA	NA	NA	NA	NA	NA	NA	NA	NA	NA	Name=10_Txn_Elongation	NA	NA
1	92756975	C	T	144	PASS		exonic	GLMN	synonymous SNV	NA	NA	0	0.00069891	NA	NA	NA	NA	NA	NA	NA	NA	NA	NA	NA	NA	NA	Name=10_Txn_Elongation	NA	NA
1	92756989	C	T	3113	PASS	rs144577963	exonic	GLMN	nonsynonymous SNV	0.0005	NA	0.00302081	0.00682702	T	0.936	P	0.74	P	0.004104	N	0.949429	D	1445	L	T	NA	Name=10_Txn_Elongation	NA	NA
1	92757008	T	C	356	PASS		exonic	GLMN	synonymous SNV	NA	NA	0.00134271	0	NA	NA	NA	NA	NA	NA	NA	NA	NA	NA	NA	NA	NA	Name=10_Txn_Elongation	NA	NA
1	92762951	T	C	585	PASS	rs201467961	intronic	GLMN	NA	0.0018	0.004	0.00463528	0.00122941	NA	NA	NA	NA	NA	NA	NA	NA	NA	NA	NA	NA	NA	Name=11_Weak_Txn	NA	NA
1	92762982	A	C	227	PASS	rs142032681	exonic	GLMN	nonsynonymous SNV	NA	NA	0	0.001506	D	0.681	P	0.603	P	0.000601	D	0.160154	D	1.67	L	T	NA	Name=11_Weak_Txn	NA	NA
1	92763229	A	T	114	PASS		intronic	GLMN	NA	NA	NA	0	0.00058518	NA	NA	NA	NA	NA	NA	NA	NA	NA	NA	NA	NA	NA	Name=2_Weak_Promoter	NA	NA
1	92763301	G	T	453	PASS	rs149067622	intronic	GLMN	NA	0.0032	NA	0.00132247	0	NA	NA	NA	NA	NA	NA	NA	NA	NA	NA	NA	NA	NA	Name=2_Weak_Promoter	NA	NA
1	92765761	G	A	7427	PASS	rs72958781	exonic	RPAP2	synonymous SNV	0.04	0.01	0.00506921	0.016141	NA	NA	NA	NA	NA	NA	NA	NA	NA	NA	NA	NA	NA	Name=2_Weak_Promoter	NA	NA
1	92769560	C	T	661	PASS		exonic	RPAP2	synonymous SNV	NA	NA	0	0.00125831	NA	NA	NA	NA	NA	NA	NA	NA	NA	NA	NA	NA	NA	Name=10_Txn_Elongation	NA	NA
1	92769569	C	T	1150	PASS	rs77762919	exonic	RPAP2	synonymous SNV	0.0005	0.0013	0	0.00182666	NA	NA	NA	NA	NA	NA	NA	NA	NA	NA	NA	NA	NA	Name=10_Txn_Elongation	NA	NA
1	92772741	T	C	171	PASS		intronic	RPAP2	NA	NA	NA	0	0.000911079	NA	NA	NA	NA	NA	NA	NA	NA	NA	NA	NA	NA	NA	Name=10_Txn_Elongation	NA	NA
1	92789305	T	C	817	PASS	rs12065163	exonic	RPAP2	synonymous SNV	0.04	0.0013	0.0010004	0.000705467	NA	NA	NA	NA	NA	NA	NA	NA	NA	NA	NA	NA	NA	Name=10_Txn_Elongation	NA	NA
1	92789342	G	A	277	PASS	rs147112769	exonic	RPAP2	nonsynonymous SNV	NA	NA	0.000829115	0	0	0.001	B	0.003	B	0.229889	N	0.019963	0	0.145	N	0	NA	Name=10_Txn_Elongation	NA	NA
1	92789409	C	T	1931	PASS	rs78030057	exonic	RPAP2	nonsynonymous SNV	0.01	NA	0	0.003403	0	0.272	B	0.018	B	0.08694	N	0.001163	0	1.78	L	0	NA	Name=10_Txn_Elongation	NA	NA
1	92789410	G	A	459	PASS	rs183756768	exonic	RPAP2	synonymous SNV	0.0005	NA	0.00136271	0	NA	NA	NA	NA	NA	NA	NA	NA	NA	NA	NA	NA	NA	Name=10_Txn_Elongation	NA	NA
1	92789477	G	A	362	PASS		exonic	RPAP2	nonsynonymous SNV	NA	NA	0	0.000903858	0	0.044	B	0.029	B	1e-06	N	0.818016	0	2255	M	0	NA	Name=10_Txn_Elongation	NA	NA
1	92789592	A	C	625	PASS		exonic	RPAP2	nonsynonymous SNV	NA	NA	0.000983785	0.000561693	0	0.11	B	0.016	B	0.007917	N	0.001362	0	1.61	L	0	NA	Name=10_Txn_Elongation	NA	NA
1	92789824	C	T	585	PASS	rs148437789	exonic	RPAP2	synonymous SNV	0.0005	0.0013	0.000960028	0.000580539	NA	NA	NA	NA	NA	NA	NA	NA	NA	NA	NA	NA	NA	Name=10_Txn_Elongation	NA	NA
1	92798854	C	A	560	PASS		intronic	RPAP2	NA	NA	NA	0	0.000593261	NA	NA	NA	NA	NA	NA	NA	NA	NA	NA	NA	NA	NA	Name=11_Weak_Txn	NA	NA
1	92799008	G	A	421	PASS	rs199570582	exonic	RPAP2	nonsynonymous SNV	NA	NA	0.00141588	0	0	1	D	0.992	D	1.5e-05	D	0.027443	0	1975	M	0	NA	Name=11_Weak_Txn	NA	NA
1	92846336	C	T	246	PASS		exonic	RPAP2	nonsynonymous SNV	NA	NA	0	0.00080032	0	0.991	D	0.549	P	0.002099	N	0.00428	0	0	N	0	NA	Name=11_Weak_Txn	NA	NA
1	92852626	A	G	7968	PASS	rs72960847	UTR3	RPAP2	NA	0.04	0.01	0.00399094	0.0165728	NA	NA	NA	NA	NA	NA	NA	NA	NA	NA	NA	NA	NA	Name=11_Weak_Txn	NA	NA
1	92852630	G	A	2799	PASS	rs201140851	UTR3	RPAP2	NA	NA	NA	0.00483416	0.0041216	NA	NA	NA	NA	NA	NA	NA	NA	NA	NA	NA	NA	NA	Name=11_Weak_Txn	NA	NA
1	92852754	T	C	231	PASS		UTR3	RPAP2	NA	NA	NA	0	0.000659848	NA	NA	NA	NA	NA	NA	NA	NA	NA	NA	NA	NA	NA	Name=11_Weak_Txn	NA	NA
1	92852837	T	A	9146	PASS	rs41313389	UTR3	RPAP2	NA	0.04	0.01	0.00584246	0.0158838	NA	NA	NA	NA	NA	NA	NA	NA	NA	NA	NA	NA	NA	Name=11_Weak_Txn	NA	NA
1	92853189	T	C	774	PASS		UTR3	RPAP2	NA	NA	NA	0	0.00119678	NA	NA	NA	NA	NA	NA	NA	NA	NA	NA	NA	NA	NA	Name=11_Weak_Txn	NA	NA
1	92853215	G	C	232	PASS		UTR3	RPAP2	NA	NA	NA	0	0.00071923	NA	NA	NA	NA	NA	NA	NA	NA	NA	NA	NA	NA	NA	Name=11_Weak_Txn	NA	NA
1	92853251	A	G	2172	PASS	rs76529205	UTR3	RPAP2	NA	0.01	NA	0	0.00309107	NA	NA	NA	NA	NA	NA	NA	NA	NA	NA	NA	NA	NA	Name=11_Weak_Txn	NA	NA
1	92940347	A	G	116	PASS	rs7514362	UTR3	GFI1	NA	0.01	NA	0.000941177	0	NA	NA	NA	NA	NA	NA	NA	NA	NA	NA	NA	NA	NA	Name=6_Weak_Enhancer	NA	NA
1	92940353	C	T	645	PASS	rs77705110	UTR3	GFI1	NA	0.02	NA	0	0.00175824	NA	NA	NA	NA	NA	NA	NA	NA	NA	NA	NA	NA	NA	Name=6_Weak_Enhancer	NA	NA
1	92940386	T	G	9525	PASS	rs12075243	UTR3	GFI1	NA	0.06	0.01	0.004291	0.0201288	NA	NA	NA	NA	NA	NA	NA	NA	NA	NA	NA	NA	NA	Name=6_Weak_Enhancer	NA	NA
1	92940456	C	T	481	PASS	rs116528233	UTR3	GFI1	NA	0.01	NA	0.00195695	0	NA	NA	NA	NA	NA	NA	NA	NA	NA	NA	NA	NA	NA	Name=6_Weak_Enhancer	NA	NA
1	92940470	A	T	322	PASS		UTR3	GFI1	NA	NA	NA	0.00112473	0	NA	NA	NA	NA	NA	NA	NA	NA	NA	NA	NA	NA	NA	Name=6_Weak_Enhancer	NA	NA
1	92940492	C	T	488	PASS		UTR3	GFI1	NA	NA	NA	0	0.000815073	NA	NA	NA	NA	NA	NA	NA	NA	NA	NA	NA	NA	NA	Name=6_Weak_Enhancer	NA	NA
1	92940594	T	C	12666	PASS	rs116093836	UTR3	GFI1	NA	0.0014	0.0026	0.0177802	0.0105258	NA	NA	NA	NA	NA	NA	NA	NA	NA	NA	NA	NA	NA	Name=6_Weak_Enhancer	NA	NA
1	92940701	C	T	243	PASS		UTR3	GFI1	NA	NA	NA	0	0.0007503	NA	NA	NA	NA	NA	NA	NA	NA	NA	NA	NA	NA	NA	Name=6_Weak_Enhancer	NA	NA
1	92940706	G	A	1857	PASS		UTR3	GFI1	NA	NA	NA	0.00340355	0.00232213	NA	NA	NA	NA	NA	NA	NA	NA	NA	NA	NA	NA	NA	Name=6_Weak_Enhancer	NA	NA
1	92940790	G	A	157	PASS	rs189114472	UTR3	GFI1	NA	0.0009	NA	0.0013369	0	NA	NA	NA	NA	NA	NA	NA	NA	NA	NA	NA	NA	NA	Name=6_Weak_Enhancer	NA	NA
1	92940954	G	C	8577	PASS	rs17131636	UTR3	GFI1	NA	0.06	0.01	0.0055675	0.0157015	NA	NA	NA	NA	NA	NA	NA	NA	NA	NA	NA	NA	NA	Name=7_Weak_Enhancer	NA	NA
1	92940978	G	A	284	PASS		UTR3	GFI1	NA	NA	NA	0.0010208	0	NA	NA	NA	NA	NA	NA	NA	NA	NA	NA	NA	NA	NA	Name=7_Weak_Enhancer	NA	NA
1	92941012	C	A	9671	PASS	rs41296171	UTR3	GFI1	NA	0.02	0.01	0.00463527	0.0172064	NA	NA	NA	NA	NA	NA	NA	NA	NA	NA	NA	NA	NA	Name=7_Weak_Enhancer	NA	NA
1	92941160	A	T	590	PASS	rs112572083	UTR3	GFI1	NA	NA	NA	0	0.000876251	NA	NA	NA	NA	NA	NA	NA	NA	NA	NA	NA	NA	NA	Name=7_Weak_Enhancer	NA	NA
1	92941179	C	T	675	PASS		UTR3	GFI1	NA	NA	NA	0	0.0011411	NA	NA	NA	NA	NA	NA	NA	NA	NA	NA	NA	NA	NA	Name=7_Weak_Enhancer	NA	NA
1	92941347	C	T	192	PASS		UTR3	GFI1	NA	NA	NA	0.00131554	0	NA	NA	NA	NA	NA	NA	NA	NA	NA	NA	NA	NA	NA	Name=6_Weak_Enhancer	NA	NA
1	92941371	C	T	2508	PASS	rs41300327	UTR3	GFI1	NA	0.01	0.01	0.00636759	0.00436279	NA	NA	NA	NA	NA	NA	NA	NA	NA	NA	NA	NA	NA	Name=6_Weak_Enhancer	NA	NA
1	92944188	G	A	8458	PASS	rs80337126	exonic	GFI1	synonymous SNV	0.0046	0.01	0.0208467	0.0108737	NA	NA	NA	NA	NA	NA	NA	NA	NA	NA	NA	NA	NA	Name=9_Txn_Transition	NA	NA
1	92944203	G	A	1521	PASS	rs139144506	exonic	GFI1	synonymous SNV	NA	NA	0.00142315	0.0033548	NA	NA	NA	NA	NA	NA	NA	NA	NA	NA	NA	NA	NA	Name=9_Txn_Transition	NA	NA
1	92974259	T	C	219	PASS	rs201235931	UTR3	EVI5	NA	NA	NA	0.00134125	0	NA	NA	NA	NA	NA	NA	NA	NA	NA	NA	NA	NA	NA	Name=11_Weak_Txn	NA	Score=7;Name=EVI5:miR-340/340-5p:3
1	92974400	T	C	192	PASS		UTR3	EVI5	NA	NA	NA	0	0.000598885	NA	NA	NA	NA	NA	NA	NA	NA	NA	NA	NA	NA	NA	Name=11_Weak_Txn	NA	NA
1	92974990	C	A	101	PASS		UTR3	EVI5	NA	NA	NA	0.00347371	0	NA	NA	NA	NA	NA	NA	NA	NA	NA	NA	NA	NA	NA	Name=7_Weak_Enhancer	NA	NA
1	92975205	T	C	6694	PASS	rs74101167	UTR3	EVI5	NA	0.09	0.01	0.0112177	0.0223976	NA	NA	NA	NA	NA	NA	NA	NA	NA	NA	NA	NA	NA	Name=7_Weak_Enhancer	NA	NA
1	92975430	A	C	4280	PASS	rs148737514	UTR3	EVI5	NA	0.01	0.01	0.0107436	0.0028154	NA	NA	NA	NA	NA	NA	NA	NA	NA	NA	NA	NA	NA	Name=11_Weak_Txn	NA	NA
1	92975597	G	T	379	PASS		UTR3	EVI5	NA	NA	NA	0	0.000862845	NA	NA	NA	NA	NA	NA	NA	NA	NA	NA	NA	NA	NA	Name=11_Weak_Txn	NA	NA
1	92975645	A	G	739	PASS	rs41286803	UTR3	EVI5	NA	NA	NA	0	0.000902572	NA	NA	NA	NA	NA	NA	NA	NA	NA	NA	NA	NA	NA	Name=11_Weak_Txn	NA	NA
1	92976191	C	A	7681	PASS	rs12125468	UTR3	EVI5	NA	0.02	0.03	0.0380613	0.0252886	NA	NA	NA	NA	NA	NA	NA	NA	NA	NA	NA	NA	NA	Name=11_Weak_Txn	NA	NA
1	92976210	C	G	121	PASS		UTR3	EVI5	NA	NA	NA	0	0.00136054	NA	NA	NA	NA	NA	NA	NA	NA	NA	NA	NA	NA	NA	Name=11_Weak_Txn	NA	NA
1	92976222	C	G	600	PASS	rs201982474	UTR3	EVI5	NA	NA	NA	0.0017301	0.00529081	NA	NA	NA	NA	NA	NA	NA	NA	NA	NA	NA	NA	NA	Name=11_Weak_Txn	NA	NA
1	92976243	A	T	103	PASS	rs200788471	UTR3	EVI5	NA	NA	NA	0	0.00116144	NA	NA	NA	NA	NA	NA	NA	NA	NA	NA	NA	NA	NA	Name=11_Weak_Txn	NA	NA
1	92976391	T	G	308	PASS	rs199580994	UTR3	EVI5	NA	NA	NA	0	0.000816326	NA	NA	NA	NA	NA	NA	NA	NA	NA	NA	NA	NA	NA	Name=11_Weak_Txn	NA	NA
1	92976401	C	T	175	PASS	rs200688938	UTR3	EVI5	NA	NA	NA	0	0.000967212	NA	NA	NA	NA	NA	NA	NA	NA	NA	NA	NA	NA	NA	Name=11_Weak_Txn	NA	NA
1	92976418	T	C	5986	PASS	rs41286805	UTR3	EVI5	NA	0.02	0.01	0.00517107	0.01822	NA	NA	NA	NA	NA	NA	NA	NA	NA	NA	NA	NA	NA	Name=11_Weak_Txn	NA	NA
1	92976505	C	A	434	PASS	rs199905189	UTR3	EVI5	NA	NA	NA	0.0012668	0	NA	NA	NA	NA	NA	NA	NA	NA	NA	NA	NA	NA	NA	Name=11_Weak_Txn	NA	NA
1	92976512	C	T	259	PASS		UTR3	EVI5	NA	NA	NA	0	0.00066428	NA	NA	NA	NA	NA	NA	NA	NA	NA	NA	NA	NA	NA	Name=11_Weak_Txn	NA	NA
1	92976526	T	C	277	PASS		UTR3	EVI5	NA	NA	NA	0	0.000871706	NA	NA	NA	NA	NA	NA	NA	NA	NA	NA	NA	NA	NA	Name=11_Weak_Txn	NA	NA
1	92976685	A	C	1403	PASS	rs201438372	UTR3	EVI5	NA	NA	NA	0.000804228	0.00451049	NA	NA	NA	NA	NA	NA	NA	NA	NA	NA	NA	NA	NA	Name=11_Weak_Txn	NA	NA
1	92976716	A	T	112	PASS		UTR3	EVI5	NA	NA	NA	0	0.000922982	NA	NA	NA	NA	NA	NA	NA	NA	NA	NA	NA	NA	NA	Name=11_Weak_Txn	NA	NA
1	92976742	C	T	419	PASS	rs114760073	UTR3	EVI5	NA	0.02	NA	0	0.00225749	NA	NA	NA	NA	NA	NA	NA	NA	NA	NA	NA	NA	NA	Name=11_Weak_Txn	NA	NA
1	92977369	C	T	206	PASS		UTR3	EVI5	NA	NA	NA	0	0.000742115	NA	NA	NA	NA	NA	NA	NA	NA	NA	NA	NA	NA	NA	Name=6_Weak_Enhancer	NA	NA
1	92977481	C	T	563	PASS	rs72722465	UTR3	EVI5	NA	NA	NA	0	0.000957313	NA	NA	NA	NA	NA	NA	NA	NA	NA	NA	NA	NA	NA	Name=6_Weak_Enhancer	NA	NA
1	92977515	T	A	716	PASS	rs145097226	UTR3	EVI5	NA	0.0023	0.01	0	0.00164679	NA	NA	NA	NA	NA	NA	NA	NA	NA	NA	NA	NA	NA	Name=6_Weak_Enhancer	NA	NA
1	92977633	G	A	654	PASS		UTR3	EVI5	NA	NA	NA	0.00180282	0	NA	NA	NA	NA	NA	NA	NA	NA	NA	NA	NA	NA	NA	Name=6_Weak_Enhancer	NA	NA
1	92977689	C	T	1098	PASS	rs116564084	UTR3	EVI5	NA	0.0023	0.004	0.00211471	0.000813228	NA	NA	NA	NA	NA	NA	NA	NA	NA	NA	NA	NA	NA	Name=6_Weak_Enhancer	NA	NA
1	92977733	C	T	673	PASS	rs201598625	UTR3	EVI5	NA	NA	NA	0	0.000933886	NA	NA	NA	NA	NA	NA	NA	NA	NA	NA	NA	NA	NA	Name=6_Weak_Enhancer	NA	NA
1	92977989	T	A	1650	PASS	rs181952896	UTR3	EVI5	NA	0.0032	0.01	0	0.00364473	NA	NA	NA	NA	NA	NA	NA	NA	NA	NA	NA	NA	NA	Name=13_Heterochrom/lo	NA	NA
1	92978200	C	T	847	PASS	rs41286807	UTR3	EVI5	NA	0.0009	0.0026	0.0023785	0.00212181	NA	NA	NA	NA	NA	NA	NA	NA	NA	NA	NA	NA	NA	Name=13_Heterochrom/lo	NA	NA
1	92978713	A	C	258	PASS	rs201350409	UTR3	EVI5	NA	NA	NA	0	0.00235699	NA	NA	NA	NA	NA	NA	NA	NA	NA	NA	NA	NA	NA	Name=13_Heterochrom/lo	NA	NA
1	92979123	T	C	106	PASS		UTR3	EVI5	NA	NA	NA	0.00192413	0	NA	NA	NA	NA	NA	NA	NA	NA	NA	NA	NA	NA	NA	Name=13_Heterochrom/lo	NA	NA
1	92979125	T	C	733	PASS	rs6689737	UTR3	EVI5	NA	NA	NA	0.00226244	0.0079339	NA	NA	NA	NA	NA	NA	NA	NA	NA	NA	NA	NA	NA	Name=13_Heterochrom/lo	NA	NA
1	92979311	C	T	212	PASS		exonic	EVI5	nonsynonymous SNV	NA	NA	0.000765931	0	D	0.641	P	0.079	B	0.000465	D	0.939953	D	0.69	N	T	NA	Name=13_Heterochrom/lo	NA	NA
1	92979335	C	T	189	PASS	rs144291497	exonic	EVI5	nonsynonymous SNV	0.0014	0.0026	0	0.000711277	T	0.003	B	0.001	B	0.161279	N	0.043845	N	0.69	N	T	NA	Name=13_Heterochrom/lo	NA	NA
1	92979343	A	G	357	PASS		exonic	EVI5	nonsynonymous SNV	NA	NA	0.00122014	0	D	0.035	B	0.015	B	0.003405	N	0.880931	D	0.69	N	T	NA	Name=13_Heterochrom/lo	NA	NA
1	92979393	C	T	358	PASS		exonic	EVI5	synonymous SNV	NA	NA	0.00157053	0	NA	NA	NA	NA	NA	NA	NA	NA	NA	NA	NA	NA	NA	Name=13_Heterochrom/lo	NA	NA
1	92979429	A	G	459	PASS	rs199630852	exonic	EVI5	synonymous SNV	NA	NA	0.00142029	0	NA	NA	NA	NA	NA	NA	NA	NA	NA	NA	NA	NA	NA	Name=13_Heterochrom/lo	NA	NA
1	92979432	G	A	8725	PASS	rs41286809	exonic	EVI5	synonymous SNV	0.0032	0.01	0.0117857	0.00970455	NA	NA	NA	NA	NA	NA	NA	NA	NA	NA	NA	NA	NA	Name=13_Heterochrom/lo	NA	NA
1	93070934	C	T	1887	PASS	rs142494678	exonic	EVI5	nonsynonymous SNV	0.0005	0.0013	0.00392064	0.00154457	T	0.998	D	0.997	D	0	D	0.256615	D	2035	M	T	NA	Name=13_Heterochrom/lo	NA	NA
1	93073039	T	C	126	PASS		intronic	EVI5	NA	NA	NA	0.00119076	0	NA	NA	NA	NA	NA	NA	NA	NA	NA	NA	NA	NA	NA	Name=13_Heterochrom/lo	NA	NA
1	93073086	A	G	221	PASS		intronic	EVI5	NA	NA	NA	0.00107196	0	NA	NA	NA	NA	NA	NA	NA	NA	NA	NA	NA	NA	NA	Name=13_Heterochrom/lo	NA	NA
1	93073112	C	A	2024	PASS	rs201452757	intronic	EVI5	NA	0.0023	0.004	0.00426636	0.0010989	NA	NA	NA	NA	NA	NA	NA	NA	NA	NA	NA	NA	NA	Name=13_Heterochrom/lo	NA	NA
1	93073127	G	C	1449	PASS	rs199805441	intronic	EVI5	NA	NA	NA	0	0.00109594	NA	NA	NA	NA	NA	NA	NA	NA	NA	NA	NA	NA	NA	Name=13_Heterochrom/lo	NA	NA
1	93073133	T	A	194	PASS	rs201325258	intronic	EVI5	NA	NA	NA	0	0.000651324	NA	NA	NA	NA	NA	NA	NA	NA	NA	NA	NA	NA	NA	Name=13_Heterochrom/lo	NA	NA
1	93073138	C	T	240	PASS		exonic	EVI5	synonymous SNV	NA	NA	0.00087146	0	NA	NA	NA	NA	NA	NA	NA	NA	NA	NA	NA	NA	NA	Name=13_Heterochrom/lo	NA	NA
1	93073163	C	T	160	PASS		exonic	EVI5	nonsynonymous SNV	NA	NA	0	0.000537057	T	1	D	0.988	D	0	D	0.519545	D	1725	L	T	NA	Name=13_Heterochrom/lo	NA	NA
1	93073240	C	T	5033	PASS	rs141343784	exonic	EVI5	synonymous SNV	0.0037	0.01	0.00501853	0.00863517	NA	NA	NA	NA	NA	NA	NA	NA	NA	NA	NA	NA	NA	Name=13_Heterochrom/lo	NA	NA
1	93089837	T	C	530	PASS		exonic	EVI5	nonsynonymous SNV	NA	NA	0.00168245	0	T	0	B	0	B	0.024585	N	0.000156	N	-0.44	N	T	NA	Name=13_Heterochrom/lo	NA	NA
1	93089881	G	A	132	PASS		exonic	EVI5	nonsynonymous SNV	NA	NA	0	0.000723124	T	0	B	0.002	B	0.000269	D	0.731317	D	0.895	L	T	NA	Name=13_Heterochrom/lo	NA	NA
1	93128357	G	C	293	PASS		intronic	EVI5	NA	NA	NA	0	0.000971817	NA	0	NA	0	0	0	NA	1e-06	NA	0	NA	NA	NA	Name=13_Heterochrom/lo	NA	NA
1	93131532	A	G	316	PASS		exonic	EVI5	synonymous SNV	NA	NA	0	0.000725483	NA	NA	NA	NA	NA	NA	NA	NA	NA	NA	NA	NA	NA	Name=13_Heterochrom/lo	NA	NA
1	93142746	G	A	589	PASS	rs146140626	exonic	EVI5	nonsynonymous SNV	NA	NA	0.00106952	0.00165346	T	1	D	0.969	D	2.5e-05	D	0.973607	D	0.69	N	T	NA	Name=13_Heterochrom/lo	NA	NA
1	93160880	A	G	4802	PASS	rs143611208	exonic	EVI5	nonsynonymous SNV	0.0009	0.0013	0.00781804	0.00467279	D	0.866	P	0.689	P	1e-06	D	0.890289	D	2.82	M	T	NA	Name=11_Weak_Txn	NA	NA
1	93167754	G	A	359	PASS	rs200157317	exonic	EVI5	nonsynonymous SNV	NA	NA	0	0.00111424	D	1	D	1	D	0	D	0.997967	D	2.58	M	T	NA	Name=13_Heterochrom/lo	NA	NA
1	93169012	T	C	107	PASS		exonic	EVI5	synonymous SNV	NA	NA	0	0.000606934	NA	NA	NA	NA	NA	NA	NA	NA	NA	NA	NA	NA	NA	Name=13_Heterochrom/lo	NA	NA
1	93249806	C	T	309	PASS	rs76427731	intronic	EVI5	NA	0.0018	NA	0	0.00085034	NA	NA	NA	NA	NA	NA	NA	NA	NA	NA	NA	NA	NA	Name=2_Weak_Promoter	NA	NA
1	93297630	A	C	163	PASS	rs145634330	UTR5	RPL5	NA	0.0009	0.0013	0.00331578	0.000691802	NA	NA	NA	NA	NA	NA	NA	NA	NA	NA	NA	NA	NA	Name=1_Active_Promoter	NA	NA
1	93297644	C	T	160	PASS		UTR5	RPL5	NA	NA	NA	0	0.0014112	NA	NA	NA	NA	NA	NA	NA	NA	NA	NA	NA	NA	NA	Name=1_Active_Promoter	NA	NA
1	93297666	C	T	250	PASS	rs199523145	UTR5	RPL5	NA	NA	NA	0	0.00132521	NA	NA	NA	NA	NA	NA	NA	NA	NA	NA	NA	NA	NA	Name=1_Active_Promoter	NA	NA
1	93297677	G	C	791	PASS	rs200628272	intronic	RPL5	NA	0.0014	0.004	0	0.00180102	NA	NA	NA	NA	NA	NA	NA	NA	NA	NA	NA	NA	NA	Name=1_Active_Promoter	NA	NA
1	93297744	T	G	666	PASS	rs142722855	intronic	RPL5	NA	0.0023	0.0013	0.00280146	0.00162142	NA	NA	NA	NA	NA	NA	NA	NA	NA	NA	NA	NA	NA	Name=1_Active_Promoter	NA	NA
1	93297924	T	G	135	PASS	rs188498669	intronic	RPL5	NA	0.0009	0.0013	0.00400852	0	NA	NA	NA	NA	NA	NA	NA	NA	NA	NA	NA	NA	NA	Name=1_Active_Promoter	NA	NA
1	93298031	G	A	247	PASS		intronic	RPL5	NA	NA	NA	0	0.00101365	NA	NA	NA	NA	NA	NA	NA	NA	NA	NA	NA	NA	NA	Name=1_Active_Promoter	NA	NA
1	93298150	C	A	135	PASS		intronic	RPL5	NA	NA	NA	0.00104668	0	NA	NA	NA	NA	NA	NA	NA	NA	NA	NA	NA	NA	NA	Name=1_Active_Promoter	NA	NA
1	93298189	A	C	354	PASS		intronic	RPL5	NA	NA	NA	0.00187525	0	NA	NA	NA	NA	NA	NA	NA	NA	NA	NA	NA	NA	NA	Name=1_Active_Promoter	NA	NA
1	93298223	C	G	6409	PASS	rs79480497	intronic	RPL5	NA	0.0037	0.01	0.0112164	0.0117542	NA	NA	NA	NA	NA	NA	NA	NA	NA	NA	NA	NA	NA	Name=1_Active_Promoter	NA	NA
1	93298252	C	T	294	PASS		intronic	RPL5	NA	NA	NA	0.00130548	0	NA	NA	NA	NA	NA	NA	NA	NA	NA	NA	NA	NA	NA	Name=1_Active_Promoter	NA	NA
1	93298394	C	A	223	PASS		UTR3	FAM69A	NA	NA	NA	0.000867888	0	NA	NA	NA	NA	NA	NA	NA	NA	NA	NA	NA	NA	NA	Name=1_Active_Promoter	NA	NA
1	93298450	C	T	768	PASS		UTR3	FAM69A	NA	NA	NA	0.00280385	0	NA	NA	NA	NA	NA	NA	NA	NA	NA	NA	NA	NA	NA	Name=1_Active_Promoter	NA	NA
1	93298500	T	A	609	PASS	rs61634219	UTR3	FAM69A	NA	0.02	NA	0	0.000558763	NA	NA	NA	NA	NA	NA	NA	NA	NA	NA	NA	NA	NA	Name=1_Active_Promoter	NA	NA
1	93298516	A	G	1144	PASS	rs112010150	UTR3	FAM69A	NA	0.01	NA	0.00128363	0.00159562	NA	NA	NA	NA	NA	NA	NA	NA	NA	NA	NA	NA	NA	Name=1_Active_Promoter	NA	NA
1	93298546	T	A	342	PASS		UTR3	FAM69A	NA	NA	NA	0.00138083	0	NA	NA	NA	NA	NA	NA	NA	NA	NA	NA	NA	NA	NA	Name=1_Active_Promoter	NA	NA
1	93298679	A	G	220	PASS	rs145309245	intronic	FAM69A,RPL5	NA	NA	NA	0.00151803	0	NA	NA	NA	NA	NA	NA	NA	NA	NA	NA	NA	NA	NA	Name=1_Active_Promoter	NA	NA
1	93298777	G	A	159	PASS	rs181631756	intronic	FAM69A,RPL5	NA	0.0018	0.004	0	0.000535775	NA	NA	NA	NA	NA	NA	NA	NA	NA	NA	NA	NA	NA	Name=1_Active_Promoter	NA	NA
1	93298778	A	T	389	PASS		intronic	FAM69A,RPL5	NA	NA	NA	0	0.000840786	NA	NA	NA	NA	NA	NA	NA	NA	NA	NA	NA	NA	NA	Name=1_Active_Promoter	NA	NA
1	93299193	G	A	816	PASS	rs58263806	exonic	RPL5	synonymous SNV	0.01	NA	0.00117647	0.00175403	NA	NA	NA	NA	NA	NA	NA	NA	NA	NA	NA	NA	NA	Name=1_Active_Promoter	NA	NA
1	93299408	G	A	105	PASS		intronic	FAM69A,RPL5	NA	NA	NA	0	0.000804263	NA	NA	NA	NA	NA	NA	NA	NA	NA	NA	NA	NA	NA	Name=4_Strong_Enhancer	NA	NA
1	93300404	T	C	369	PASS	rs113792800	exonic	RPL5	synonymous SNV	0.0046	NA	0.0011162	0	NA	NA	NA	NA	NA	NA	NA	NA	NA	NA	NA	NA	NA	Name=2_Weak_Promoter	NA	NA
1	93301840	G	A	154	PASS	rs121434406	exonic	RPL5	nonsynonymous SNV	NA	NA	0.000965759	0	T	0.002	B	0.008	B	0	D	0.99998	A	2.8	M	T	NA	Name=2_Weak_Promoter	NA	NA
1	93302258	C	T	310	PASS		intronic	FAM69A,RPL5	NA	NA	NA	0.00143639	0	NA	NA	NA	NA	NA	NA	NA	NA	NA	NA	NA	NA	NA	Name=2_Weak_Promoter	NA	NA
1	93302435	C	T	435	PASS		intronic	FAM69A,RPL5	NA	NA	NA	0.00115514	0	NA	NA	NA	NA	NA	NA	NA	NA	NA	NA	NA	NA	NA	Name=2_Weak_Promoter	NA	NA
1	93302497	A	C	560	PASS		intronic	FAM69A,RPL5	NA	NA	NA	0	0.00157526	NA	NA	NA	NA	NA	NA	NA	NA	NA	NA	NA	NA	NA	Name=2_Weak_Promoter	NA	NA
1	93302803	G	T	373	PASS	rs143356594	intronic	FAM69A,RPL5	NA	0.0018	NA	0.00114804	0	NA	NA	NA	NA	NA	NA	NA	NA	NA	NA	NA	NA	NA	Name=2_Weak_Promoter	NA	NA
1	93302845	T	A	816	PASS		intronic	FAM69A,RPL5	NA	NA	NA	0	0.00117288	NA	NA	NA	NA	NA	NA	NA	NA	NA	NA	NA	NA	NA	Name=2_Weak_Promoter	NA	NA
1	93302928	G	C	474	PASS		ncRNA_exonic	SNORD21	NA	NA	NA	0	0.000910401	NA	NA	NA	NA	NA	NA	NA	NA	NA	NA	NA	NA	NA	Name=2_Weak_Promoter	Name=U21	NA
1	93303069	A	G	286	PASS		exonic	RPL5	nonsynonymous SNV	NA	NA	0	0.000664634	D	0.019	B	0.025	B	0	D	0.999969	D	3135	M	T	NA	Name=2_Weak_Promoter	NA	NA
1	93303110	C	T	638	PASS		exonic	RPL5	nonsynonymous SNV	NA	NA	0	0.00058588	D	0.006	B	0.003	B	2.2e-05	N	0.999198	D	0.85	L	T	NA	Name=2_Weak_Promoter	NA	NA
1	93303114	A	G	3199	PASS	rs11540832	exonic	RPL5	nonsynonymous SNV	0.0037	0.01	0.000959079	0.00471712	T	0.008	B	0.014	B	0.00151	N	0.985421	D	1955	M	T	NA	Name=2_Weak_Promoter	NA	NA
1	93307463	A	C	476	PASS		UTR3	RPL5	NA	NA	NA	0	0.00100781	NA	NA	NA	NA	NA	NA	NA	NA	NA	NA	NA	NA	NA	Name=10_Txn_Elongation	NA	NA
1	93307733	C	T	336	PASS		UTR3	FAM69A	NA	NA	NA	0	0.000686292	NA	NA	NA	NA	NA	NA	NA	NA	NA	NA	NA	NA	NA	Name=10_Txn_Elongation	NA	NA
1	93308010	A	G	268	PASS	rs192913426	UTR3	FAM69A	NA	0.0005	NA	0.00097356	0	NA	NA	NA	NA	NA	NA	NA	NA	NA	NA	NA	NA	NA	Name=10_Txn_Elongation	NA	NA
1	93308140	C	G	366	PASS		UTR3	FAM69A	NA	NA	NA	0.00103018	0	NA	NA	NA	NA	NA	NA	NA	NA	NA	NA	NA	NA	NA	Name=10_Txn_Elongation	NA	NA
1	93308193	A	G	524	PASS		UTR3	FAM69A	NA	NA	NA	0.0013729	0	NA	NA	NA	NA	NA	NA	NA	NA	NA	NA	NA	NA	NA	Name=10_Txn_Elongation	NA	NA
1	93308235	T	C	322	PASS		UTR3	FAM69A	NA	NA	NA	0.00108932	0	NA	NA	NA	NA	NA	NA	NA	NA	NA	NA	NA	NA	NA	Name=10_Txn_Elongation	NA	NA
1	93308416	G	A	317	PASS	rs181801314	UTR3	FAM69A	NA	0.0009	0.0026	0	0.000705009	NA	NA	NA	NA	NA	NA	NA	NA	NA	NA	NA	NA	NA	Name=10_Txn_Elongation	NA	NA
1	93309381	A	C	252	PASS		exonic	FAM69A	synonymous SNV	NA	NA	0	0.00070698	NA	NA	NA	NA	NA	NA	NA	NA	NA	NA	NA	NA	NA	Name=10_Txn_Elongation	NA	NA
1	93309462	T	G	438	PASS	rs137960420	exonic	FAM69A	nonsynonymous SNV	0.0009	0.0013	0	0.000790215	T	0.896	P	0.433	B	0	D	0.96101	D	1.21	L	T	NA	Name=10_Txn_Elongation	NA	NA
1	93309582	G	T	305	PASS		exonic	FAM69A	synonymous SNV	NA	NA	0.000919118	0	NA	NA	NA	NA	NA	NA	NA	NA	NA	NA	NA	NA	NA	Name=10_Txn_Elongation	NA	NA
1	93312904	T	A	150	PASS		exonic	FAM69A	nonsynonymous SNV	NA	NA	0	0.00071722	T	0.145	B	0.047	B	0.000593	D	0.970359	D	1.5	L	T	NA	Name=10_Txn_Elongation	NA	NA
1	101185453	A	T	457	PASS	rs144133931	exonic	VCAM1	nonsynonymous SNV	NA	NA	0.00216891	0	D	0.996	D	0.861	P	0.186168	N	0.002764	N	1.87	L	T	NA	Name=2_Weak_Promoter	NA	NA
1	101186084	T	C	169	PASS	rs145509462	exonic	VCAM1	synonymous SNV	0.0005	NA	0	0.000537057	NA	NA	NA	NA	NA	NA	NA	NA	NA	NA	NA	NA	NA	Name=2_Weak_Promoter	NA	NA
1	101186125	A	G	716	PASS		exonic	VCAM1	nonsynonymous SNV	NA	NA	0	0.00150874	T	0.181	B	0.327	B	0.104933	N	0.286364	N	2.74	M	T	NA	Name=2_Weak_Promoter	NA	NA
1	101188568	C	T	113	PASS		intronic	VCAM1	NA	NA	NA	0.00121425	0	NA	NA	NA	NA	NA	NA	NA	NA	NA	NA	NA	NA	NA	Name=7_Weak_Enhancer	NA	NA
1	101188815	G	C	324	PASS		exonic	VCAM1	nonsynonymous SNV	NA	NA	0	0.000607767	T	0.723	P	0.182	B	0.095221	N	0.991051	D	2.51	M	T	NA	Name=6_Weak_Enhancer	NA	NA
1	101188836	A	G	966	PASS		exonic	VCAM1	nonsynonymous SNV	NA	NA	0	0.00104921	T	0.102	B	0.172	B	0.001737	N	0.000294	N	2075	M	T	NA	Name=6_Weak_Enhancer	NA	NA
1	101190386	G	A	545	PASS		exonic	VCAM1	nonsynonymous SNV	NA	NA	0	0.000774655	D	0.694	P	0.517	P	0.671163	N	6.1e-05	N	0.78	N	T	NA	Name=11_Weak_Txn	NA	NA
1	101194729	T	A	231	PASS		exonic	VCAM1	nonsynonymous SNV	NA	NA	0.000959079	0	T	0.074	B	0.109	B	0.062217	N	0.000263	N	0	N	T	NA	Name=11_Weak_Txn	NA	NA
1	101196776	C	T	1141	PASS		exonic	VCAM1	synonymous SNV	NA	NA	0.00226244	0.0007503	NA	NA	NA	NA	NA	NA	NA	NA	NA	NA	NA	NA	NA	Name=11_Weak_Txn	NA	NA
1	101196787	G	C	835	PASS	rs3783613	exonic	VCAM1	nonsynonymous SNV	0.03	NA	0	0.00216643	T	0.996	D	0.643	P	0.000115	D	0.906767	N	2.11	M	T	NA	Name=11_Weak_Txn	NA	NA
1	101196960	A	T	718	PASS		exonic	VCAM1	nonsynonymous SNV	NA	NA	0	0.00102187	T	0.724	P	0.511	P	0.293852	N	0.363234	D	2075	M	T	NA	Name=11_Weak_Txn	NA	NA
1	101197055	G	A	386	PASS	rs147753008	exonic	VCAM1	synonymous SNV	NA	NA	0.00136008	0	NA	NA	NA	NA	NA	NA	NA	NA	NA	NA	NA	NA	NA	Name=11_Weak_Txn	NA	NA
1	101198111	C	G	907	PASS	rs114207303	exonic	VCAM1	nonsynonymous SNV	0.0037	0.01	0	0.002515	T	0.997	D	0.958	D	0.074866	N	0.893893	N	1525	L	T	NA	Name=13_Heterochrom/lo	NA	NA
1	101198240	G	C	251	PASS		exonic	VCAM1	nonsynonymous SNV	NA	NA	0	0.000946074	T	0.046	B	0.032	B	0.00293	N	0	D	1535	L	T	NA	Name=13_Heterochrom/lo	NA	NA
1	101200285	G	C	198	PASS		exonic	VCAM1	nonsynonymous SNV	NA	NA	0	0.000693762	T	0.412	B	0.345	B	0.177453	N	0.833452	N	1.6	L	T	NA	Name=13_Heterochrom/lo	NA	NA
1	101203739	C	T	426	PASS		exonic	VCAM1	nonsynonymous SNV	NA	NA	0.0010744	0	D	0.284	B	0.11	B	0.000892	N	0.919398	N	0.805	L	T	NA	Name=13_Heterochrom/lo	NA	NA
1	101203827	G	A	2065835	PASS	rs3176879	exonic	VCAM1	synonymous SNV	0.87	0.97	0.979486	0.975011	NA	NA	NA	NA	NA	NA	NA	NA	NA	NA	NA	NA	NA	Name=13_Heterochrom/lo	NA	NA
1	101203911	G	C	298	PASS		UTR3	VCAM1	NA	NA	NA	0	0.00081092	NA	NA	NA	NA	NA	NA	NA	NA	NA	NA	NA	NA	NA	Name=13_Heterochrom/lo	NA	NA
1	101204066	C	T	999	PASS		UTR3	VCAM1	NA	NA	NA	0	0.00110814	NA	NA	NA	NA	NA	NA	NA	NA	NA	NA	NA	NA	NA	Name=13_Heterochrom/lo	NA	NA
1	101204082	C	T	378	PASS		UTR3	VCAM1	NA	NA	NA	0.00115018	0	NA	NA	NA	NA	NA	NA	NA	NA	NA	NA	NA	NA	NA	Name=13_Heterochrom/lo	NA	NA
1	101204126	C	A	377	PASS	rs3783618	UTR3	VCAM1	NA	0.01	NA	0	0.000927644	NA	NA	NA	NA	NA	NA	NA	NA	NA	NA	NA	NA	NA	Name=13_Heterochrom/lo	NA	NA
1	101204167	A	G	474	PASS	rs3783619	UTR3	VCAM1	NA	0.01	NA	0.00252152	0	NA	NA	NA	NA	NA	NA	NA	NA	NA	NA	NA	NA	NA	Name=13_Heterochrom/lo	NA	NA
1	101204432	T	C	245	PASS		UTR3	VCAM1	NA	NA	NA	0.00093272	0	NA	NA	NA	NA	NA	NA	NA	NA	NA	NA	NA	NA	NA	Name=13_Heterochrom/lo	NA	NA
1	101204463	G	A	1381	PASS	rs3783620	UTR3	VCAM1	NA	0.0009	NA	0	0.00099792	NA	NA	NA	NA	NA	NA	NA	NA	NA	NA	NA	NA	NA	Name=13_Heterochrom/lo	NA	NA
1	101204495	C	A	48033	PASS	rs3783621	UTR3	VCAM1	NA	0.05	0.03	0.0420828	0.0512065	NA	NA	NA	NA	NA	NA	NA	NA	NA	NA	NA	NA	NA	Name=13_Heterochrom/lo	NA	NA
1	101204500	G	A	182	PASS		UTR3	VCAM1	NA	NA	NA	0	0.000601715	NA	NA	NA	NA	NA	NA	NA	NA	NA	NA	NA	NA	NA	Name=13_Heterochrom/lo	NA	NA
1	101204571	T	C	1136	PASS		UTR3	VCAM1	NA	NA	NA	0.00323431	0.00266264	NA	NA	NA	NA	NA	NA	NA	NA	NA	NA	NA	NA	NA	Name=13_Heterochrom/lo	NA	NA
1	101338072	T	C	246	PASS		UTR3	EXTL2	NA	NA	NA	0	0.00070373	NA	NA	NA	NA	NA	NA	NA	NA	NA	NA	NA	NA	NA	Name=11_Weak_Txn	NA	NA
1	101338128	A	G	393	PASS		UTR3	EXTL2	NA	NA	NA	0.00147947	0	NA	NA	NA	NA	NA	NA	NA	NA	NA	NA	NA	NA	NA	Name=11_Weak_Txn	NA	NA
1	101338140	G	A	632	PASS	rs181073423	UTR3	EXTL2	NA	0.0018	0.004	0.00172335	0	NA	NA	NA	NA	NA	NA	NA	NA	NA	NA	NA	NA	NA	Name=11_Weak_Txn	NA	NA
1	101338341	C	A	350	PASS		UTR3	EXTL2	NA	NA	NA	0	0.000771575	NA	NA	NA	NA	NA	NA	NA	NA	NA	NA	NA	NA	NA	Name=11_Weak_Txn	NA	NA
1	101338550	T	C	1980	PASS		UTR3	EXTL2	NA	NA	NA	0.00138832	0.00256128	NA	NA	NA	NA	NA	NA	NA	NA	NA	NA	NA	NA	NA	Name=11_Weak_Txn	NA	NA
1	101338686	T	G	360	PASS		UTR3	EXTL2	NA	NA	NA	0.0012864	0	NA	NA	NA	NA	NA	NA	NA	NA	NA	NA	NA	NA	NA	Name=11_Weak_Txn	NA	NA
1	101339393	T	C	419	PASS		UTR3	EXTL2	NA	NA	NA	0	0.00101557	NA	NA	NA	NA	NA	NA	NA	NA	NA	NA	NA	NA	NA	Name=11_Weak_Txn	NA	NA
1	101339567	G	A	497	PASS		exonic	EXTL2	synonymous SNV	NA	NA	0	0.000877045	NA	NA	NA	NA	NA	NA	NA	NA	NA	NA	NA	NA	NA	Name=11_Weak_Txn	NA	NA
1	101339584	T	C	826	PASS		exonic	EXTL2	nonsynonymous SNV	NA	NA	0	0.000644197	T	0.003	B	0.004	B	0	N	0.983883	D	0.715	N	D	NA	Name=11_Weak_Txn	NA	NA
1	101339787	G	A	499	PASS	rs147366080	exonic	EXTL2	nonsynonymous SNV	NA	NA	0.00190167	0	T	0.002	B	0.001	B	0.003303	N	0.592612	N	2.42	M	T	NA	Name=11_Weak_Txn	NA	NA
1	101339863	T	C	3946	PASS	rs141823466	exonic	EXTL2	nonsynonymous SNV	0.0005	NA	0.00255894	0.00617187	D	0.512	P	0.126	B	0	D	0.988965	D	2545	M	D	NA	Name=11_Weak_Txn	NA	NA
1	101339897	T	C	288	PASS		exonic	EXTL2	synonymous SNV	NA	NA	0	0.000887311	NA	NA	NA	NA	NA	NA	NA	NA	NA	NA	NA	NA	NA	Name=11_Weak_Txn	NA	NA
1	101339928	C	A	648	PASS		exonic	EXTL2	nonsynonymous SNV	NA	NA	0.00149235	0.000619771	D	1	D	0.997	D	0	D	0.999984	D	2.88	M	D	NA	Name=11_Weak_Txn	NA	NA
1	101339977	C	T	1328	PASS	rs184097400	exonic	EXTL2	nonsynonymous SNV	0.0005	0.0013	0.00105042	0.00278503	T	0.984	D	0.835	P	3e-06	D	0.976893	D	2.26	M	T	NA	Name=11_Weak_Txn	NA	NA
1	101342352	G	T	348	PASS		exonic	EXTL2	nonsynonymous SNV	NA	NA	0.00150401	0	T	0.082	B	0.023	B	0	D	0.989489	D	1.05	L	D	NA	Name=11_Weak_Txn	NA	NA
1	101343034	T	C	263	PASS		exonic	EXTL2	nonsynonymous SNV	NA	NA	0	0.00163265	T	0	B	0	B	0.239173	N	0.000285	N	-0.145	N	T	NA	Name=11_Weak_Txn	NA	NA
1	101343225	C	G	152	PASS		exonic	EXTL2	nonsynonymous SNV	NA	NA	0.000989819	0	T	1	D	0.979	D	0	D	0.999897	D	1325	L	T	NA	Name=11_Weak_Txn	NA	NA
1	101343264	A	T	1421	PASS	rs2207735	exonic	EXTL2	synonymous SNV	0.03	NA	0.0037102	0	NA	NA	NA	NA	NA	NA	NA	NA	NA	NA	NA	NA	NA	Name=11_Weak_Txn	NA	NA
1	101343324	C	T	2026	PASS	rs116620699	exonic	EXTL2	synonymous SNV	0.01	0.0013	0.00100381	0.00267335	NA	NA	NA	NA	NA	NA	NA	NA	NA	NA	NA	NA	NA	Name=11_Weak_Txn	NA	NA
1	101343422	C	G	339	PASS	rs138509830	exonic	EXTL2	nonsynonymous SNV	NA	NA	0.00113999	0	T	0.049	B	0.026	B	3e-05	D	0.706446	D	0.46	N	T	NA	Name=11_Weak_Txn	NA	NA
1	101343992	C	G	183	PASS		exonic	EXTL2	nonsynonymous SNV	NA	NA	0	0.00087882	D	0	0	0	0	0	0	0	N	0	0	D	NA	Name=11_Weak_Txn	NA	NA
1	101346508	G	A	1006	PASS		intronic	EXTL2	NA	NA	NA	0.000898069	0.00171657	NA	NA	NA	NA	NA	NA	NA	NA	NA	NA	NA	NA	NA	Name=11_Weak_Txn	NA	NA
1	101351166	T	A	653	PASS		intronic	EXTL2	NA	NA	NA	0	0.00149859	NA	NA	NA	NA	NA	NA	NA	NA	NA	NA	NA	NA	NA	Name=11_Weak_Txn	NA	NA
1	101351266	G	A	457	PASS		intronic	EXTL2	NA	NA	NA	0.00136799	0	NA	NA	NA	NA	NA	NA	NA	NA	NA	NA	NA	NA	NA	Name=11_Weak_Txn	NA	NA
1	101354293	A	C	802	PASS	rs115405427	intronic	EXTL2	NA	0.01	0.0013	0.00128896	0.00253504	NA	NA	NA	NA	NA	NA	NA	NA	NA	NA	NA	NA	NA	Name=11_Weak_Txn	NA	NA
1	101354364	C	T	1102	PASS	rs76722689	UTR5	EXTL2	NA	0.02	0.0013	0.00128999	0.00274913	NA	NA	NA	NA	NA	NA	NA	NA	NA	NA	NA	NA	NA	Name=11_Weak_Txn	NA	NA
1	101360238	C	G	418	PASS		UTR5	EXTL2	NA	NA	NA	0	0.00101809	NA	NA	NA	NA	NA	NA	NA	NA	NA	NA	NA	NA	NA	Name=1_Active_Promoter	NA	NA
1	101360281	T	G	12074	PASS	rs35650628	UTR5	EXTL2	NA	0.0046	0.01	0.0126419	0.0206043	NA	NA	NA	NA	NA	NA	NA	NA	NA	NA	NA	NA	NA	Name=1_Active_Promoter	NA	NA
1	101360374	C	A	215	PASS		UTR5	EXTL2	NA	NA	NA	0	0.000732131	NA	NA	NA	NA	NA	NA	NA	NA	NA	NA	NA	NA	NA	Name=1_Active_Promoter	NA	NA
1	101360663	C	A	135	PASS		UTR5	EXTL2	NA	NA	NA	0	0.000803471	NA	NA	NA	NA	NA	NA	NA	NA	NA	NA	NA	NA	NA	Name=1_Active_Promoter	NA	NA
1	101360786	G	T	838	PASS	rs114015781	upstream	EXTL2,SLC30A7	NA	0.02	0.0013	0.0023658	0.00218453	NA	NA	NA	NA	NA	NA	NA	NA	NA	NA	NA	NA	NA	Name=1_Active_Promoter	NA	NA
1	101360844	A	G	572	PASS		upstream	EXTL2,SLC30A7	NA	NA	NA	0.00113919	0.00117019	NA	NA	NA	NA	NA	NA	NA	NA	NA	NA	NA	NA	NA	Name=1_Active_Promoter	NA	NA
1	101361385	G	A	2882	PASS	rs144776469	upstream	EXTL2,SLC30A7	NA	0.0037	0.01	0.00928445	0.0135684	NA	NA	NA	NA	NA	NA	NA	NA	NA	NA	NA	NA	NA	Name=1_Active_Promoter	NA	NA
1	101361412	C	G	145	PASS	rs147942203	upstream	EXTL2,SLC30A7	NA	0.01	0.0013	0	0.00136145	NA	NA	NA	NA	NA	NA	NA	NA	NA	NA	NA	NA	NA	Name=1_Active_Promoter	NA	NA
1	101361509	C	T	116	PASS		upstream	EXTL2,SLC30A7	NA	NA	NA	0.00213658	0.000971817	NA	NA	NA	NA	NA	NA	NA	NA	NA	NA	NA	NA	NA	Name=1_Active_Promoter	NA	NA
1	101361764	C	T	246	PASS	rs112817533	UTR5	SLC30A7	NA	NA	NA	0	0.0022454	NA	NA	NA	NA	NA	NA	NA	NA	NA	NA	NA	NA	NA	Name=1_Active_Promoter	NA	NA
1	101362204	A	G	1338	PASS		exonic	SLC30A7	synonymous SNV	NA	NA	0	0.00179476	NA	NA	NA	NA	NA	NA	NA	NA	NA	NA	NA	NA	NA	Name=1_Active_Promoter	NA	NA
1	101379263	G	A	253	PASS	rs141366201	exonic	SLC30A7	nonsynonymous SNV	NA	NA	0.0015786	0	T	0.175	B	0.037	B	0.020265	N	0.002438	N	0.09	N	T	NA	Name=10_Txn_Elongation	NA	NA
1	101379273	A	G	361	PASS	rs111335585	exonic	SLC30A7	nonsynonymous SNV	NA	NA	0.00136166	0	T	0.925	P	0.459	P	0	D	0.999953	D	2.73	M	T	NA	Name=10_Txn_Elongation	NA	NA
1	101379278	G	A	348	PASS		exonic	SLC30A7	nonsynonymous SNV	NA	NA	0	0.000791337	T	0.466	P	0.045	B	5.1e-05	D	0.021505	N	1.33	L	T	NA	Name=10_Txn_Elongation	NA	NA
1	101379342	A	G	279	PASS		exonic	SLC30A7	nonsynonymous SNV	NA	NA	0.00112867	0	T	0.939	P	0.602	P	0	D	0.998153	D	3295	M	T	NA	Name=10_Txn_Elongation	NA	NA
1	101383668	A	G	436	PASS		exonic	SLC30A7	nonsynonymous SNV	NA	NA	0	0.00139003	T	0.326	B	0.166	B	0	D	0.634644	D	-0.145	N	T	NA	Name=10_Txn_Elongation	NA	NA
1	101387320	C	T	1317	PASS	rs116147939	exonic	SLC30A7	synonymous SNV	0.0009	0.0026	0.00552677	0.00167384	NA	NA	NA	NA	NA	NA	NA	NA	NA	NA	NA	NA	NA	Name=10_Txn_Elongation	NA	NA
1	101431458	A	G	548	PASS		exonic	SLC30A7	nonsynonymous SNV	NA	NA	0	0.00140003	T	0.465	P	0.166	B	0	D	0.999891	D	0.12	N	T	NA	Name=10_Txn_Elongation	NA	NA
1	101437893	G	T	275	PASS		intronic	SLC30A7	NA	NA	NA	0	0.000905688	NA	NA	NA	NA	NA	NA	NA	NA	NA	NA	NA	NA	NA	Name=10_Txn_Elongation	NA	NA
1	101437941	G	A	572	PASS		intronic	SLC30A7	NA	NA	NA	0.00207308	0	NA	NA	NA	NA	NA	NA	NA	NA	NA	NA	NA	NA	NA	Name=10_Txn_Elongation	NA	NA
1	101437967	A	G	334	PASS		intronic	SLC30A7	NA	NA	NA	0	0.00100919	NA	NA	NA	NA	NA	NA	NA	NA	NA	NA	NA	NA	NA	Name=10_Txn_Elongation	NA	NA
1	101438082	A	G	104	PASS		intronic	SLC30A7	NA	NA	NA	0.000891266	0	NA	NA	NA	NA	NA	NA	NA	NA	NA	NA	NA	NA	NA	Name=10_Txn_Elongation	NA	NA
1	101438183	A	G	109	PASS		intronic	SLC30A7	NA	NA	NA	0	0.000946074	NA	NA	NA	NA	NA	NA	NA	NA	NA	NA	NA	NA	NA	Name=10_Txn_Elongation	NA	NA
1	101440392	G	T	518	PASS		exonic	SLC30A7	nonsynonymous SNV	NA	NA	0	0.00107048	T	0.723	P	0.958	D	0	D	0.999999	D	2.57	M	T	NA	Name=10_Txn_Elongation	NA	NA
1	101440488	G	A	639	PASS	rs7512997	UTR3	SLC30A7	NA	0.02	NA	0.00107342	0	NA	NA	NA	NA	NA	NA	NA	NA	NA	NA	NA	NA	NA	Name=10_Txn_Elongation	NA	NA
1	101440573	T	A	693	PASS	rs7550190	UTR3	SLC30A7	NA	0.02	NA	0.00106148	0	NA	NA	NA	NA	NA	NA	NA	NA	NA	NA	NA	NA	NA	Name=10_Txn_Elongation	NA	NA
1	101440765	C	T	142	PASS		UTR3	SLC30A7	NA	NA	NA	0.00106952	0	NA	NA	NA	NA	NA	NA	NA	NA	NA	NA	NA	NA	NA	Name=10_Txn_Elongation	NA	NA
1	101440879	T	A	303	PASS		UTR3	SLC30A7	NA	NA	NA	0	0.00104657	NA	NA	NA	NA	NA	NA	NA	NA	NA	NA	NA	NA	NA	Name=10_Txn_Elongation	NA	NA
1	101440880	A	T	1017	PASS		UTR3	SLC30A7	NA	NA	NA	0.00123653	0.00238512	NA	NA	NA	NA	NA	NA	NA	NA	NA	NA	NA	NA	NA	Name=10_Txn_Elongation	NA	NA
1	101440914	G	A	408	PASS		UTR3	SLC30A7	NA	NA	NA	0	0.000956633	NA	NA	NA	NA	NA	NA	NA	NA	NA	NA	NA	NA	NA	Name=10_Txn_Elongation	NA	NA
1	101440993	C	A	2562	PASS	rs114417061	UTR3	SLC30A7	NA	0.0046	0.01	0.00122549	0.0043367	NA	NA	NA	NA	NA	NA	NA	NA	NA	NA	NA	NA	NA	Name=10_Txn_Elongation	NA	NA
1	101441077	A	T	109	PASS		UTR3	SLC30A7	NA	NA	NA	0.000781708	0	NA	NA	NA	NA	NA	NA	NA	NA	NA	NA	NA	NA	NA	Name=10_Txn_Elongation	NA	NA
1	101441635	A	G	258	PASS		UTR3	SLC30A7	NA	NA	NA	0	0.000942951	NA	NA	NA	NA	NA	NA	NA	NA	NA	NA	NA	NA	NA	Name=10_Txn_Elongation	NA	NA
1	101442073	G	A	187	PASS		UTR3	SLC30A7	NA	NA	NA	0.000982912	0	NA	NA	NA	NA	NA	NA	NA	NA	NA	NA	NA	NA	NA	Name=10_Txn_Elongation	NA	NA
1	101442111	T	G	507	PASS		UTR3	SLC30A7	NA	NA	NA	0	0.00095903	NA	NA	NA	NA	NA	NA	NA	NA	NA	NA	NA	NA	NA	Name=10_Txn_Elongation	NA	NA
1	101442187	C	T	617	PASS		UTR3	SLC30A7	NA	NA	NA	0.000952179	0.000866589	NA	NA	NA	NA	NA	NA	NA	NA	NA	NA	NA	NA	NA	Name=10_Txn_Elongation	NA	NA
1	101442223	A	C	1029	PASS		UTR3	SLC30A7	NA	NA	NA	0.00275283	0	NA	NA	NA	NA	NA	NA	NA	NA	NA	NA	NA	NA	NA	Name=10_Txn_Elongation	NA	NA
1	101442236	G	A	737	PASS		UTR3	SLC30A7	NA	NA	NA	0.00164335	0	NA	NA	NA	NA	NA	NA	NA	NA	NA	NA	NA	NA	NA	Name=10_Txn_Elongation	NA	NA
1	101442287	A	T	494	PASS		UTR3	SLC30A7	NA	NA	NA	0.00107705	0	NA	NA	NA	NA	NA	NA	NA	NA	NA	NA	NA	NA	NA	Name=10_Txn_Elongation	NA	NA
1	101442343	C	G	1685	PASS		UTR3	SLC30A7	NA	NA	NA	0.00252951	0.000868432	NA	NA	NA	NA	NA	NA	NA	NA	NA	NA	NA	NA	NA	Name=10_Txn_Elongation	NA	NA
1	101442709	A	C	2157	PASS	rs113365939	UTR3	SLC30A7	NA	0.0046	0.0013	0.00117804	0.00228396	NA	NA	NA	NA	NA	NA	NA	NA	NA	NA	NA	NA	NA	Name=10_Txn_Elongation	NA	NA
1	101443018	T	C	180	PASS		UTR3	SLC30A7	NA	NA	NA	0	0.000542548	NA	NA	NA	NA	NA	NA	NA	NA	NA	NA	NA	NA	NA	Name=10_Txn_Elongation	NA	NA
1	101443131	A	G	1833	PASS	rs111551932	UTR3	SLC30A7	NA	0.0046	0.0013	0	0.00277922	NA	NA	NA	NA	NA	NA	NA	NA	NA	NA	NA	NA	NA	Name=10_Txn_Elongation	NA	NA
1	101443194	A	T	429	PASS		UTR3	SLC30A7	NA	NA	NA	0.00129344	0	NA	NA	NA	NA	NA	NA	NA	NA	NA	NA	NA	NA	NA	Name=10_Txn_Elongation	NA	NA
1	101443589	T	C	592	PASS	rs114676758	UTR3	SLC30A7	NA	0.03	0.0013	0.00245061	0.00239216	NA	NA	NA	NA	NA	NA	NA	NA	NA	NA	NA	NA	NA	Name=10_Txn_Elongation	NA	NA
1	101443673	G	A	316	PASS		UTR3	SLC30A7	NA	NA	NA	0.000976775	0	NA	NA	NA	NA	NA	NA	NA	NA	NA	NA	NA	NA	NA	Name=10_Txn_Elongation	NA	NA
1	101443727	T	C	773	PASS	rs17100940	UTR3	SLC30A7	NA	0.02	NA	0.00192991	0	NA	NA	NA	NA	NA	NA	NA	NA	NA	NA	NA	NA	NA	Name=10_Txn_Elongation	NA	NA
1	101443763	C	T	400	PASS		UTR3	SLC30A7	NA	NA	NA	0.00113957	0	NA	NA	NA	NA	NA	NA	NA	NA	NA	NA	NA	NA	NA	Name=10_Txn_Elongation	NA	NA
1	101443809	A	G	357	PASS		UTR3	SLC30A7	NA	NA	NA	0.00116798	0	NA	NA	NA	NA	NA	NA	NA	NA	NA	NA	NA	NA	NA	Name=10_Txn_Elongation	NA	NA
1	101443817	C	G	316	PASS		UTR3	SLC30A7	NA	NA	NA	0	0.000781589	NA	NA	NA	NA	NA	NA	NA	NA	NA	NA	NA	NA	NA	Name=10_Txn_Elongation	NA	NA
1	101443844	T	G	355	PASS		UTR3	SLC30A7	NA	NA	NA	0	0.000814697	NA	NA	NA	NA	NA	NA	NA	NA	NA	NA	NA	NA	NA	Name=10_Txn_Elongation	NA	NA
1	101443882	A	T	287	PASS		UTR3	SLC30A7	NA	NA	NA	0	0.000764709	NA	NA	NA	NA	NA	NA	NA	NA	NA	NA	NA	NA	NA	Name=10_Txn_Elongation	NA	NA
1	101443926	A	G	403	PASS		UTR3	SLC30A7	NA	NA	NA	0.00157819	0	NA	NA	NA	NA	NA	NA	NA	NA	NA	NA	NA	NA	NA	Name=10_Txn_Elongation	NA	NA
1	101443986	C	G	522	PASS		UTR3	SLC30A7	NA	NA	NA	0.00239888	0	NA	NA	NA	NA	NA	NA	NA	NA	NA	NA	NA	NA	NA	Name=10_Txn_Elongation	NA	NA
1	101444082	C	T	225	PASS		UTR3	SLC30A7	NA	NA	NA	0	0.000637755	NA	NA	NA	NA	NA	NA	NA	NA	NA	NA	NA	NA	NA	Name=10_Txn_Elongation	NA	NA
1	101444290	A	G	1614	PASS	rs76331456	UTR3	SLC30A7	NA	0.0046	0.0013	0.00088968	0.0028311	NA	NA	NA	NA	NA	NA	NA	NA	NA	NA	NA	NA	NA	Name=10_Txn_Elongation	NA	Score=92;Name=SLC30A7:miR-17-5p/20/93.mr/106/519.d
1	101444417	C	A	425	PASS		UTR3	SLC30A7	NA	NA	NA	0	0.00103022	NA	NA	NA	NA	NA	NA	NA	NA	NA	NA	NA	NA	NA	Name=10_Txn_Elongation	NA	NA
1	101444583	G	A	1140	PASS	rs75628342	UTR3	SLC30A7	NA	0.0046	0.0013	0.00101833	0.00196437	NA	NA	NA	NA	NA	NA	NA	NA	NA	NA	NA	NA	NA	Name=10_Txn_Elongation	NA	NA
1	101444706	C	T	107	PASS		UTR3	SLC30A7	NA	NA	NA	0	0.000645317	NA	NA	NA	NA	NA	NA	NA	NA	NA	NA	NA	NA	NA	Name=10_Txn_Elongation	NA	NA
1	101444960	A	T	195	PASS	rs116440674	UTR3	SLC30A7	NA	0.0023	NA	0.0014773	0	NA	NA	NA	NA	NA	NA	NA	NA	NA	NA	NA	NA	NA	Name=10_Txn_Elongation	NA	NA
1	101444980	A	C	213	PASS		UTR3	SLC30A7	NA	NA	NA	0.0010142	0	NA	NA	NA	NA	NA	NA	NA	NA	NA	NA	NA	NA	NA	Name=10_Txn_Elongation	NA	NA
1	101444986	T	A	262	PASS		UTR3	SLC30A7	NA	NA	NA	0.00219298	0	NA	NA	NA	NA	NA	NA	NA	NA	NA	NA	NA	NA	NA	Name=10_Txn_Elongation	NA	NA
1	101445005	A	G	1299	PASS		UTR3	SLC30A7	NA	NA	NA	0.0050275	0.00148857	NA	NA	NA	NA	NA	NA	NA	NA	NA	NA	NA	NA	NA	Name=10_Txn_Elongation	NA	NA
1	101445006	A	C	300	PASS		UTR3	SLC30A7	NA	NA	NA	0.00238152	0	NA	NA	NA	NA	NA	NA	NA	NA	NA	NA	NA	NA	NA	Name=10_Txn_Elongation	NA	NA
1	101445009	A	G	1544	PASS	rs1408669	UTR3	SLC30A7	NA	NA	NA	0.00226823	0.00512273	NA	NA	NA	NA	NA	NA	NA	NA	NA	NA	NA	NA	NA	Name=10_Txn_Elongation	NA	NA
1	101445041	A	G	253	PASS		UTR3	SLC30A7	NA	NA	NA	0.00134454	0	NA	NA	NA	NA	NA	NA	NA	NA	NA	NA	NA	NA	NA	Name=10_Txn_Elongation	NA	NA
1	101445042	G	C	1061	PASS	rs113833800	UTR3	SLC30A7	NA	0.0046	0.0013	0	0.00276242	NA	NA	NA	NA	NA	NA	NA	NA	NA	NA	NA	NA	NA	Name=10_Txn_Elongation	NA	NA
1	101445239	C	T	1245	PASS	rs140164099	UTR3	SLC30A7	NA	0.01	0.01	0.0095185	0.00417591	NA	NA	NA	NA	NA	NA	NA	NA	NA	NA	NA	NA	NA	Name=10_Txn_Elongation	NA	NA
1	101445406	C	T	247	PASS		UTR3	SLC30A7	NA	NA	NA	0.00160653	0	NA	NA	NA	NA	NA	NA	NA	NA	NA	NA	NA	NA	NA	Name=10_Txn_Elongation	NA	NA
1	101445811	T	A	837	PASS	rs77270027	UTR3	SLC30A7	NA	0.02	NA	0.00220088	0.000788975	NA	NA	NA	NA	NA	NA	NA	NA	NA	NA	NA	NA	NA	Name=10_Txn_Elongation	NA	NA
1	101446017	C	T	1651	PASS		UTR3	SLC30A7	NA	NA	NA	0.00356707	0.000752144	NA	NA	NA	NA	NA	NA	NA	NA	NA	NA	NA	NA	NA	Name=10_Txn_Elongation	NA	NA
1	101446068	A	G	372	PASS		UTR3	SLC30A7	NA	NA	NA	0	0.00075726	NA	NA	NA	NA	NA	NA	NA	NA	NA	NA	NA	NA	NA	Name=10_Txn_Elongation	NA	NA
1	101446111	A	G	2415	PASS	rs113937881	UTR3	SLC30A7	NA	0.0046	0.0013	0.00139739	0.00162512	NA	NA	NA	NA	NA	NA	NA	NA	NA	NA	NA	NA	NA	Name=10_Txn_Elongation	NA	NA
1	101446209	T	A	732	PASS	rs142318430	UTR3	SLC30A7	NA	0.01	NA	0.00121494	0	NA	NA	NA	NA	NA	NA	NA	NA	NA	NA	NA	NA	NA	Name=10_Txn_Elongation	NA	NA
1	101446243	A	G	1761	PASS	rs111354969	UTR3	SLC30A7	NA	0.0046	0.0013	0.00101941	0.00164805	NA	NA	NA	NA	NA	NA	NA	NA	NA	NA	NA	NA	NA	Name=10_Txn_Elongation	NA	NA
1	101446497	T	C	643	PASS	rs187395171	UTR3	SLC30A7	NA	0.0018	NA	0	0.00143059	NA	NA	NA	NA	NA	NA	NA	NA	NA	NA	NA	NA	NA	Name=10_Txn_Elongation	NA	NA
1	101446682	A	T	120	PASS		UTR3	SLC30A7	NA	NA	NA	0	0.000816326	NA	NA	NA	NA	NA	NA	NA	NA	NA	NA	NA	NA	NA	Name=10_Txn_Elongation	NA	NA
1	101446694	T	C	1318	PASS	rs41309201	UTR3	SLC30A7	NA	0.0018	0.01	0.000891266	0.00396136	NA	NA	NA	NA	NA	NA	NA	NA	NA	NA	NA	NA	NA	Name=10_Txn_Elongation	NA	NA
1	101446957	C	T	410	PASS		UTR3	SLC30A7	NA	NA	NA	0	0.000798278	NA	NA	NA	NA	NA	NA	NA	NA	NA	NA	NA	NA	NA	Name=10_Txn_Elongation	NA	NA
1	101446963	A	C	1605	PASS		UTR3	SLC30A7	NA	NA	NA	0	0.000849106	NA	NA	NA	NA	NA	NA	NA	NA	NA	NA	NA	NA	NA	Name=10_Txn_Elongation	NA	NA
1	101447126	G	A	169	PASS		UTR3	SLC30A7	NA	NA	NA	0	0.000575615	NA	NA	NA	NA	NA	NA	NA	NA	NA	NA	NA	NA	NA	Name=10_Txn_Elongation	NA	NA
1	101447140	G	A	4200	PASS	rs41313266	UTR3	SLC30A7	NA	0.01	0.02	0.00690551	0.00587686	NA	NA	NA	NA	NA	NA	NA	NA	NA	NA	NA	NA	NA	Name=10_Txn_Elongation	NA	NA
1	101447166	G	A	195	PASS		UTR3	SLC30A7	NA	NA	NA	0	0.00103452	NA	NA	NA	NA	NA	NA	NA	NA	NA	NA	NA	NA	NA	Name=10_Txn_Elongation	NA	NA
1	101447265	T	C	152	PASS		UTR3	SLC30A7	NA	NA	NA	0.00183824	0	NA	NA	NA	NA	NA	NA	NA	NA	NA	NA	NA	NA	NA	Name=10_Txn_Elongation	NA	NA
1	101447288	A	G	111	PASS		UTR3	SLC30A7	NA	NA	NA	0.00175968	0	NA	NA	NA	NA	NA	NA	NA	NA	NA	NA	NA	NA	NA	Name=10_Txn_Elongation	NA	NA
1	101455409	A	G	1024	PASS	rs17123581	UTR3	DPH5	NA	0.01	0.0013	0.000882818	0.000919287	NA	NA	NA	NA	NA	NA	NA	NA	NA	NA	NA	NA	NA	Name=10_Txn_Elongation	NA	NA
1	101455427	A	G	895	PASS		UTR3	DPH5	NA	NA	NA	0	0.000692442	NA	NA	NA	NA	NA	NA	NA	NA	NA	NA	NA	NA	NA	Name=10_Txn_Elongation	NA	NA
1	101455618	G	A	119	PASS		UTR3	DPH5	NA	NA	NA	0.00123839	0	NA	NA	NA	NA	NA	NA	NA	NA	NA	NA	NA	NA	NA	Name=10_Txn_Elongation	NA	NA
1	101455919	C	T	346	PASS		UTR3	DPH5	NA	NA	NA	0	0.00134068	NA	NA	NA	NA	NA	NA	NA	NA	NA	NA	NA	NA	NA	Name=10_Txn_Elongation	NA	NA
1	101456093	C	T	361	PASS		exonic	DPH5	synonymous SNV	NA	NA	0	0.00073967	NA	NA	NA	NA	NA	NA	NA	NA	NA	NA	NA	NA	NA	Name=10_Txn_Elongation	NA	NA
1	101467139	T	G	273	PASS		exonic	DPH5	nonsynonymous SNV	NA	NA	0	0.00077696	D	0.991	D	0.971	D	0	D	0	D	3865	H	0	NA	Name=11_Weak_Txn	NA	NA
1	101477190	T	C	2275	PASS	rs141950058	intronic	DPH5	NA	0.0032	0.004	0.00265556	0.0036888	NA	NA	NA	NA	NA	NA	NA	NA	NA	NA	NA	NA	NA	Name=11_Weak_Txn	NA	NA
1	101477208	A	G	285	PASS		intronic	DPH5	NA	NA	NA	0	0.00083941	NA	NA	NA	NA	NA	NA	NA	NA	NA	NA	NA	NA	NA	Name=11_Weak_Txn	NA	NA
1	101479195	G	T	322	PASS		intronic	DPH5	NA	NA	NA	0	0.00116618	NA	NA	NA	NA	NA	NA	NA	NA	NA	NA	NA	NA	NA	Name=10_Txn_Elongation	NA	NA
1	101479325	G	T	568	PASS		exonic	DPH5	nonsynonymous SNV	NA	NA	0	0.00070525	T	0.125	B	0.098	B	2.3e-05	D	0.998906	D	2145	M	0	NA	Name=10_Txn_Elongation	NA	NA
1	101487246	C	T	1495	PASS	rs114495055	exonic	DPH5	nonsynonymous SNV	0.0046	0.0013	0.00116252	0.00238227	T	0.03	B	0.023	B	0	D	0.986699	D	0.9	L	0	NA	Name=10_Txn_Elongation	NA	NA
1	101490667	C	A	1942	PASS	rs114436659	intronic	DPH5	NA	0.0046	0.0013	0.00105042	0.0026231	NA	NA	NA	NA	NA	NA	NA	NA	NA	NA	NA	NA	NA	Name=1_Active_Promoter	NA	NA
1	101490675	C	G	3725	PASS	rs146191755	intronic	DPH5	NA	0.01	0.03	0.00347197	0.00373314	NA	NA	NA	NA	NA	NA	NA	NA	NA	NA	NA	NA	NA	Name=1_Active_Promoter	NA	NA
1	101490730	A	G	302	PASS		intronic	DPH5	NA	NA	NA	0.0011333	0	NA	NA	NA	NA	NA	NA	NA	NA	NA	NA	NA	NA	NA	Name=1_Active_Promoter	NA	NA
1	101490732	A	C	210	PASS		intronic	DPH5	NA	NA	NA	0.000847907	0	NA	NA	NA	NA	NA	NA	NA	NA	NA	NA	NA	NA	NA	Name=1_Active_Promoter	NA	NA
1	101490985	G	A	232	PASS		exonic	DPH5	synonymous SNV	NA	NA	0	0.000603372	NA	NA	NA	NA	NA	NA	NA	NA	NA	NA	NA	NA	NA	Name=1_Active_Promoter	NA	NA
1	101491206	T	G	711	PASS	rs112985750	intronic	DPH5	NA	0.01	0.0013	0.000885897	0.00169921	NA	NA	NA	NA	NA	NA	NA	NA	NA	NA	NA	NA	NA	Name=1_Active_Promoter	NA	NA
1	101491343	C	T	157	PASS		UTR5	DPH5	NA	NA	NA	0.00233427	0	NA	NA	NA	NA	NA	NA	NA	NA	NA	NA	NA	NA	NA	Name=1_Active_Promoter	NA	NA
1	120249827	A	C	200	PASS		intergenic	ZNF697(dist=59437),PHGDH(dist=4592)	NA	NA	NA	0.00201681	0.00322535	NA	NA	NA	NA	NA	NA	NA	NA	NA	NA	NA	NA	NA	Name=13_Heterochrom/lo	NA	NA
1	120249858	C	T	376	PASS		intergenic	ZNF697(dist=59468),PHGDH(dist=4561)	NA	NA	NA	0.0284616	0.0301657	NA	NA	NA	NA	NA	NA	NA	NA	NA	NA	NA	NA	NA	Name=13_Heterochrom/lo	NA	NA
1	120249963	A	G	2597	PASS	rs41453850	intergenic	ZNF697(dist=59573),PHGDH(dist=4456)	NA	0.01	NA	0.00357434	0.00330806	NA	NA	NA	NA	NA	NA	NA	NA	NA	NA	NA	NA	NA	Name=13_Heterochrom/lo	NA	NA
1	120250447	T	C	260	PASS		intergenic	ZNF697(dist=60057),PHGDH(dist=3972)	NA	NA	NA	0.00119743	0	NA	NA	NA	NA	NA	NA	NA	NA	NA	NA	NA	NA	NA	Name=13_Heterochrom/lo	NA	NA
1	120250557	C	T	14628	PASS	rs147446676	intergenic	ZNF697(dist=60167),PHGDH(dist=3862)	NA	0.01	0.01	0.00900332	0.0192792	NA	NA	NA	NA	NA	NA	NA	NA	NA	NA	NA	NA	NA	Name=13_Heterochrom/lo	NA	NA
1	120250881	G	T	5811	PASS	rs139863896	intergenic	ZNF697(dist=60491),PHGDH(dist=3538)	NA	0.01	0.01	0.0133086	0.00478029	NA	NA	NA	NA	NA	NA	NA	NA	NA	NA	NA	NA	NA	Name=13_Heterochrom/lo	NA	NA
1	120250884	G	T	136	PASS		intergenic	ZNF697(dist=60494),PHGDH(dist=3535)	NA	NA	NA	0	0.000615041	NA	NA	NA	NA	NA	NA	NA	NA	NA	NA	NA	NA	NA	Name=13_Heterochrom/lo	NA	NA
1	120250970	C	T	115	PASS		intergenic	ZNF697(dist=60580),PHGDH(dist=3449)	NA	NA	NA	0	0.000630368	NA	NA	NA	NA	NA	NA	NA	NA	NA	NA	NA	NA	NA	Name=13_Heterochrom/lo	NA	NA
1	120251304	G	A	415	PASS		intergenic	ZNF697(dist=60914),PHGDH(dist=3115)	NA	NA	NA	0	0.00112809	NA	NA	NA	NA	NA	NA	NA	NA	NA	NA	NA	NA	NA	Name=13_Heterochrom/lo	NA	NA
1	120251382	C	G	205	PASS		intergenic	ZNF697(dist=60992),PHGDH(dist=3037)	NA	NA	NA	0	0.000755858	NA	NA	NA	NA	NA	NA	NA	NA	NA	NA	NA	NA	NA	Name=13_Heterochrom/lo	NA	NA
1	120251489	T	C	943	PASS		intergenic	ZNF697(dist=61099),PHGDH(dist=2930)	NA	NA	NA	0	0.00090489	NA	NA	NA	NA	NA	NA	NA	NA	NA	NA	NA	NA	NA	Name=13_Heterochrom/lo	NA	NA
1	120251596	T	C	600	PASS		intergenic	ZNF697(dist=61206),PHGDH(dist=2823)	NA	NA	NA	0	0.000988942	NA	NA	NA	NA	NA	NA	NA	NA	NA	NA	NA	NA	NA	Name=13_Heterochrom/lo	NA	NA
1	120251642	G	A	1487	PASS	rs12038099	intergenic	ZNF697(dist=61252),PHGDH(dist=2777)	NA	0.05	0.01	0.00443856	0	NA	NA	NA	NA	NA	NA	NA	NA	NA	NA	NA	NA	NA	Name=13_Heterochrom/lo	NA	NA
1	120251688	C	A	1008	PASS		intergenic	ZNF697(dist=61298),PHGDH(dist=2731)	NA	NA	NA	0	0.000992726	NA	NA	NA	NA	NA	NA	NA	NA	NA	NA	NA	NA	NA	Name=13_Heterochrom/lo	NA	NA
1	120251778	C	T	179	PASS	rs139840832	intergenic	ZNF697(dist=61388),PHGDH(dist=2641)	NA	0.0023	NA	0	0.000715111	NA	NA	NA	NA	NA	NA	NA	NA	NA	NA	NA	NA	NA	Name=13_Heterochrom/lo	NA	NA
1	120251895	C	G	603	PASS	rs12091952	intergenic	ZNF697(dist=61505),PHGDH(dist=2524)	NA	0.01	NA	0.000891266	0.0012516	NA	NA	NA	NA	NA	NA	NA	NA	NA	NA	NA	NA	NA	Name=13_Heterochrom/lo	NA	NA
1	120251964	C	A	392	PASS		intergenic	ZNF697(dist=61574),PHGDH(dist=2455)	NA	NA	NA	0.00124979	0.000615559	NA	NA	NA	NA	NA	NA	NA	NA	NA	NA	NA	NA	NA	Name=13_Heterochrom/lo	NA	NA
1	120252135	T	A	239	PASS		intergenic	ZNF697(dist=61745),PHGDH(dist=2284)	NA	NA	NA	0.00236873	0	NA	NA	NA	NA	NA	NA	NA	NA	NA	NA	NA	NA	NA	Name=13_Heterochrom/lo	NA	NA
1	120252644	G	T	279	PASS		intergenic	ZNF697(dist=62254),PHGDH(dist=1775)	NA	NA	NA	0.000930425	0	NA	NA	NA	NA	NA	NA	NA	NA	NA	NA	NA	NA	NA	Name=13_Heterochrom/lo	NA	NA
1	120252674	G	A	648	PASS		intergenic	ZNF697(dist=62284),PHGDH(dist=1745)	NA	NA	NA	0	0.00114536	NA	NA	NA	NA	NA	NA	NA	NA	NA	NA	NA	NA	NA	Name=13_Heterochrom/lo	NA	NA
1	120253117	A	T	51657	PASS	rs17024124	intergenic	ZNF697(dist=62727),PHGDH(dist=1302)	NA	0.04	0.02	0.0439704	0.0445262	NA	NA	NA	NA	NA	NA	NA	NA	NA	NA	NA	NA	NA	Name=13_Heterochrom/lo	NA	NA
1	120253135	A	T	1501	PASS		intergenic	ZNF697(dist=62745),PHGDH(dist=1284)	NA	NA	NA	0.00448704	0	NA	NA	NA	NA	NA	NA	NA	NA	NA	NA	NA	NA	NA	Name=13_Heterochrom/lo	NA	NA
1	120253298	A	G	388	PASS		intergenic	ZNF697(dist=62908),PHGDH(dist=1121)	NA	NA	NA	0	0.000929757	NA	NA	NA	NA	NA	NA	NA	NA	NA	NA	NA	NA	NA	Name=13_Heterochrom/lo	NA	NA
1	120253349	C	A	390	PASS		intergenic	ZNF697(dist=62959),PHGDH(dist=1070)	NA	NA	NA	0	0.000643114	NA	NA	NA	NA	NA	NA	NA	NA	NA	NA	NA	NA	NA	Name=13_Heterochrom/lo	NA	NA
1	120253514	G	C	205	PASS		upstream	PHGDH	NA	NA	NA	0	0.000637755	NA	NA	NA	NA	NA	NA	NA	NA	NA	NA	NA	NA	NA	Name=13_Heterochrom/lo	NA	NA
1	120253616	T	C	114	PASS		upstream	PHGDH	NA	NA	NA	0.000876774	0	NA	NA	NA	NA	NA	NA	NA	NA	NA	NA	NA	NA	NA	Name=13_Heterochrom/lo	NA	NA
1	120253631	G	A	659	PASS		upstream	PHGDH	NA	NA	NA	0	0.00159758	NA	NA	NA	NA	NA	NA	NA	NA	NA	NA	NA	NA	NA	Name=13_Heterochrom/lo	NA	NA
1	120253635	C	T	220	PASS		upstream	PHGDH	NA	NA	NA	0	0.000884354	NA	NA	NA	NA	NA	NA	NA	NA	NA	NA	NA	NA	NA	Name=13_Heterochrom/lo	NA	NA
1	120253726	A	C	1552	PASS		upstream	PHGDH	NA	NA	NA	0.00446489	0.00653672	NA	NA	NA	NA	NA	NA	NA	NA	NA	NA	NA	NA	NA	Name=13_Heterochrom/lo	NA	NA
1	120253739	C	T	191	PASS		upstream	PHGDH	NA	NA	NA	0.00332042	0.00166308	NA	NA	NA	NA	NA	NA	NA	NA	NA	NA	NA	NA	NA	Name=13_Heterochrom/lo	NA	NA
1	120254204	C	T	428	PASS		upstream	PHGDH	NA	NA	NA	0	0.00213092	NA	NA	NA	NA	NA	NA	NA	NA	NA	NA	NA	NA	NA	Name=6_Weak_Enhancer	NA	NA
1	120254576	A	T	133	PASS		UTR5	PHGDH	NA	NA	NA	0.000838159	0	NA	NA	NA	NA	NA	NA	NA	NA	NA	NA	NA	NA	NA	Name=2_Weak_Promoter	NA	NA
1	120254657	A	T	110	PASS		exonic	PHGDH	synonymous SNV	NA	NA	0.000959079	0	NA	NA	NA	NA	NA	NA	NA	NA	NA	NA	NA	NA	NA	Name=2_Weak_Promoter	NA	NA
1	120254838	C	G	130	PASS		intronic	PHGDH	NA	NA	NA	0.00119237	0	NA	NA	NA	NA	NA	NA	NA	NA	NA	NA	NA	NA	NA	Name=2_Weak_Promoter	NA	NA
1	120254839	T	G	148	PASS		intronic	PHGDH	NA	NA	NA	0.00226153	0	NA	NA	NA	NA	NA	NA	NA	NA	NA	NA	NA	NA	NA	Name=2_Weak_Promoter	NA	NA
1	120254913	G	C	8597	PASS	rs138275645	intronic	PHGDH	NA	0.0046	0.01	0.027493	0.0303364	NA	NA	NA	NA	NA	NA	NA	NA	NA	NA	NA	NA	NA	Name=2_Weak_Promoter	NA	NA
1	120254927	C	A	148	PASS		intronic	PHGDH	NA	NA	NA	0	0.000770119	NA	NA	NA	NA	NA	NA	NA	NA	NA	NA	NA	NA	NA	Name=2_Weak_Promoter	NA	NA
1	120255601	T	C	691	PASS		intronic	PHGDH	NA	NA	NA	0	0.00113549	NA	NA	NA	NA	NA	NA	NA	NA	NA	NA	NA	NA	NA	Name=2_Weak_Promoter	NA	NA
1	120255667	A	C	629	PASS		intronic	PHGDH	NA	NA	NA	0.00242696	0	NA	NA	NA	NA	NA	NA	NA	NA	NA	NA	NA	NA	NA	Name=2_Weak_Promoter	NA	NA
1	120255710	A	C	2125	PASS		intronic	PHGDH	NA	NA	NA	0.00303712	0.0031036	NA	NA	NA	NA	NA	NA	NA	NA	NA	NA	NA	NA	NA	Name=2_Weak_Promoter	NA	NA
1	120255759	T	C	331	PASS		intronic	PHGDH	NA	NA	NA	0	0.000758816	NA	NA	NA	NA	NA	NA	NA	NA	NA	NA	NA	NA	NA	Name=2_Weak_Promoter	NA	NA
1	120255854	C	T	1817	PASS		intronic	PHGDH	NA	NA	NA	0.00434488	0.00250081	NA	NA	NA	NA	NA	NA	NA	NA	NA	NA	NA	NA	NA	Name=2_Weak_Promoter	NA	NA
1	120255915	T	C	278	PASS		intronic	PHGDH	NA	NA	NA	0	0.00068508	NA	NA	NA	NA	NA	NA	NA	NA	NA	NA	NA	NA	NA	Name=2_Weak_Promoter	NA	NA
1	120255962	G	A	458	PASS	rs72988658	intronic	PHGDH	NA	0.02	NA	0	0.00130263	NA	NA	NA	NA	NA	NA	NA	NA	NA	NA	NA	NA	NA	Name=2_Weak_Promoter	NA	NA
1	120256310	G	C	576	PASS		intronic	PHGDH	NA	NA	NA	0	0.000877466	NA	NA	NA	NA	NA	NA	NA	NA	NA	NA	NA	NA	NA	Name=11_Weak_Txn	NA	NA
1	120256324	C	G	922	PASS		intronic	PHGDH	NA	NA	NA	0	0.00118383	NA	NA	NA	NA	NA	NA	NA	NA	NA	NA	NA	NA	NA	Name=11_Weak_Txn	NA	NA
1	120256421	G	A	205	PASS		intronic	PHGDH	NA	NA	NA	0.00151315	0	NA	NA	NA	NA	NA	NA	NA	NA	NA	NA	NA	NA	NA	Name=11_Weak_Txn	NA	NA
1	120256450	G	T	172	PASS		intronic	PHGDH	NA	NA	NA	0.000921517	0	NA	NA	NA	NA	NA	NA	NA	NA	NA	NA	NA	NA	NA	Name=11_Weak_Txn	NA	NA
1	120256461	C	T	166	PASS		intronic	PHGDH	NA	NA	NA	0	0.00102507	NA	NA	NA	NA	NA	NA	NA	NA	NA	NA	NA	NA	NA	Name=11_Weak_Txn	NA	NA
1	120256522	G	C	2384	PASS	rs186227287	intronic	PHGDH	NA	0.0014	NA	0.00306191	0.00269037	NA	NA	NA	NA	NA	NA	NA	NA	NA	NA	NA	NA	NA	Name=11_Weak_Txn	NA	NA
1	120256549	T	A	213	PASS		intronic	PHGDH	NA	NA	NA	0.00136951	0	NA	NA	NA	NA	NA	NA	NA	NA	NA	NA	NA	NA	NA	Name=11_Weak_Txn	NA	NA
1	120256893	A	G	435	PASS		intronic	PHGDH	NA	NA	NA	0	0.000926025	NA	NA	NA	NA	NA	NA	NA	NA	NA	NA	NA	NA	NA	Name=7_Weak_Enhancer	NA	NA
1	120256899	G	A	163	PASS		intronic	PHGDH	NA	NA	NA	0.00145843	0	NA	NA	NA	NA	NA	NA	NA	NA	NA	NA	NA	NA	NA	Name=7_Weak_Enhancer	NA	NA
1	120256918	A	G	206	PASS		intronic	PHGDH	NA	NA	NA	0	0.000825764	NA	NA	NA	NA	NA	NA	NA	NA	NA	NA	NA	NA	NA	Name=7_Weak_Enhancer	NA	NA
1	120257047	A	G	154	PASS		intronic	PHGDH	NA	NA	NA	0	0.000813074	NA	NA	NA	NA	NA	NA	NA	NA	NA	NA	NA	NA	NA	Name=7_Weak_Enhancer	NA	NA
1	120257535	G	C	207	PASS	rs76046580	intronic	PHGDH	NA	0.03	0.0013	0	0.00159814	NA	NA	NA	NA	NA	NA	NA	NA	NA	NA	NA	NA	NA	Name=11_Weak_Txn	NA	NA
1	120257750	A	C	305	PASS		intronic	PHGDH	NA	NA	NA	0	0.00141032	NA	NA	NA	NA	NA	NA	NA	NA	NA	NA	NA	NA	NA	Name=11_Weak_Txn	NA	NA
1	120258116	C	G	379	PASS		intronic	PHGDH	NA	NA	NA	0	0.00117417	NA	NA	NA	NA	NA	NA	NA	NA	NA	NA	NA	NA	NA	Name=6_Weak_Enhancer	NA	NA
1	120258162	A	G	3772	PASS	rs114693701	intronic	PHGDH	NA	0.0018	0.0026	0.00497204	0.00325234	NA	NA	NA	NA	NA	NA	NA	NA	NA	NA	NA	NA	NA	Name=6_Weak_Enhancer	NA	NA
1	120258182	G	A	638	PASS		intronic	PHGDH	NA	NA	NA	0	0.0010449	NA	NA	NA	NA	NA	NA	NA	NA	NA	NA	NA	NA	NA	Name=6_Weak_Enhancer	NA	NA
1	120258292	G	A	508	PASS		intronic	PHGDH	NA	NA	NA	0	0.00147885	NA	NA	NA	NA	NA	NA	NA	NA	NA	NA	NA	NA	NA	Name=13_Heterochrom/lo	NA	NA
1	120258332	C	G	701	PASS		intronic	PHGDH	NA	NA	NA	0	0.000955062	NA	NA	NA	NA	NA	NA	NA	NA	NA	NA	NA	NA	NA	Name=13_Heterochrom/lo	NA	NA
1	120258662	G	A	295	PASS		intronic	PHGDH	NA	NA	NA	0	0.000784929	NA	NA	NA	NA	NA	NA	NA	NA	NA	NA	NA	NA	NA	Name=13_Heterochrom/lo	NA	NA
1	120258826	A	C	526	PASS		intronic	PHGDH	NA	NA	NA	0	0.000894013	NA	NA	NA	NA	NA	NA	NA	NA	NA	NA	NA	NA	NA	Name=13_Heterochrom/lo	NA	NA
1	120258922	A	G	400	PASS		intronic	PHGDH	NA	NA	NA	0	0.000948258	NA	NA	NA	NA	NA	NA	NA	NA	NA	NA	NA	NA	NA	Name=13_Heterochrom/lo	NA	NA
1	120259049	A	G	386	PASS	rs115744295	intronic	PHGDH	NA	0.01	NA	0	0.000860585	NA	NA	NA	NA	NA	NA	NA	NA	NA	NA	NA	NA	NA	Name=13_Heterochrom/lo	NA	NA
1	120259371	T	C	544	PASS		intronic	PHGDH	NA	NA	NA	0.00142315	0	NA	NA	NA	NA	NA	NA	NA	NA	NA	NA	NA	NA	NA	Name=13_Heterochrom/lo	NA	NA
1	120259483	A	G	200	PASS		intronic	PHGDH	NA	NA	NA	0.000923558	0	NA	NA	NA	NA	NA	NA	NA	NA	NA	NA	NA	NA	NA	Name=13_Heterochrom/lo	NA	NA
1	120259619	T	G	147	PASS		intronic	PHGDH	NA	NA	NA	0	0.000982211	NA	NA	NA	NA	NA	NA	NA	NA	NA	NA	NA	NA	NA	Name=13_Heterochrom/lo	NA	NA
1	120259685	T	G	248	PASS		intronic	PHGDH	NA	NA	NA	0.00408497	0	NA	NA	NA	NA	NA	NA	NA	NA	NA	NA	NA	NA	NA	Name=13_Heterochrom/lo	NA	NA
1	120260198	G	A	231	PASS		intronic	PHGDH	NA	NA	NA	0.00317109	0	NA	NA	NA	NA	NA	NA	NA	NA	NA	NA	NA	NA	NA	Name=13_Heterochrom/lo	NA	NA
1	120260254	C	T	942	PASS		intronic	PHGDH	NA	NA	NA	0.0023543	0.00153769	NA	NA	NA	NA	NA	NA	NA	NA	NA	NA	NA	NA	NA	Name=13_Heterochrom/lo	NA	NA
1	120260359	C	T	150	PASS		intronic	PHGDH	NA	NA	NA	0	0.000607687	NA	NA	NA	NA	NA	NA	NA	NA	NA	NA	NA	NA	NA	Name=13_Heterochrom/lo	NA	NA
1	120260384	C	A	285	PASS		intronic	PHGDH	NA	NA	NA	0.000919118	0	NA	NA	NA	NA	NA	NA	NA	NA	NA	NA	NA	NA	NA	Name=13_Heterochrom/lo	NA	NA
1	120260484	G	A	329	PASS		intronic	PHGDH	NA	NA	NA	0	0.000633981	NA	NA	NA	NA	NA	NA	NA	NA	NA	NA	NA	NA	NA	Name=13_Heterochrom/lo	NA	NA
1	120260562	G	A	676	PASS		intronic	PHGDH	NA	NA	NA	0	0.0011617	NA	NA	NA	NA	NA	NA	NA	NA	NA	NA	NA	NA	NA	Name=13_Heterochrom/lo	NA	NA
1	120260587	T	C	638	PASS	rs184592832	intronic	PHGDH	NA	0.0014	0.004	0.00195334	0	NA	NA	NA	NA	NA	NA	NA	NA	NA	NA	NA	NA	NA	Name=13_Heterochrom/lo	NA	NA
1	120260637	T	C	196	PASS		intronic	PHGDH	NA	NA	NA	0	0.000625722	NA	NA	NA	NA	NA	NA	NA	NA	NA	NA	NA	NA	NA	Name=13_Heterochrom/lo	NA	NA
1	120260668	C	T	121	PASS		intronic	PHGDH	NA	NA	NA	0.000770308	0	NA	NA	NA	NA	NA	NA	NA	NA	NA	NA	NA	NA	NA	Name=13_Heterochrom/lo	NA	NA
1	120260843	G	T	541	PASS		intronic	PHGDH	NA	NA	NA	0	0.00100482	NA	NA	NA	NA	NA	NA	NA	NA	NA	NA	NA	NA	NA	Name=13_Heterochrom/lo	NA	NA
1	120260893	C	T	268	PASS	rs138359813	intronic	PHGDH	NA	0.0005	0.0013	0	0.000565969	NA	NA	NA	NA	NA	NA	NA	NA	NA	NA	NA	NA	NA	Name=13_Heterochrom/lo	NA	NA
1	120261153	C	T	175	PASS		intronic	PHGDH	NA	NA	NA	0.0011986	0	NA	NA	NA	NA	NA	NA	NA	NA	NA	NA	NA	NA	NA	Name=13_Heterochrom/lo	NA	NA
1	120261216	T	A	380	PASS		intronic	PHGDH	NA	NA	NA	0	0.00163375	NA	NA	NA	NA	NA	NA	NA	NA	NA	NA	NA	NA	NA	Name=13_Heterochrom/lo	NA	NA
1	120261258	G	C	388	PASS		intronic	PHGDH	NA	NA	NA	0	0.00245553	NA	NA	NA	NA	NA	NA	NA	NA	NA	NA	NA	NA	NA	Name=13_Heterochrom/lo	NA	NA
1	120261380	C	G	277	PASS		intronic	PHGDH	NA	NA	NA	0.00129758	0.000846422	NA	NA	NA	NA	NA	NA	NA	NA	NA	NA	NA	NA	NA	Name=13_Heterochrom/lo	NA	NA
1	120261607	T	C	4924	PASS	rs112098954	intronic	PHGDH	NA	0.01	NA	0.00351773	0.00306002	NA	NA	NA	NA	NA	NA	NA	NA	NA	NA	NA	NA	NA	Name=13_Heterochrom/lo	NA	NA
1	120261876	C	A	677	PASS		intronic	PHGDH	NA	NA	NA	0.00285304	0.00191012	NA	NA	NA	NA	NA	NA	NA	NA	NA	NA	NA	NA	NA	Name=13_Heterochrom/lo	NA	NA
1	120262056	C	T	953	PASS		intronic	PHGDH	NA	NA	NA	0	0.00343068	NA	NA	NA	NA	NA	NA	NA	NA	NA	NA	NA	NA	NA	Name=13_Heterochrom/lo	NA	NA
1	120262337	A	G	205	PASS		intronic	PHGDH	NA	NA	NA	0	0.000707798	NA	NA	NA	NA	NA	NA	NA	NA	NA	NA	NA	NA	NA	Name=13_Heterochrom/lo	NA	NA
1	120262347	C	T	173	PASS		intronic	PHGDH	NA	NA	NA	0	0.000620138	NA	NA	NA	NA	NA	NA	NA	NA	NA	NA	NA	NA	NA	Name=13_Heterochrom/lo	NA	NA
1	120262462	G	A	611	PASS		intronic	PHGDH	NA	NA	NA	0	0.000987024	NA	NA	NA	NA	NA	NA	NA	NA	NA	NA	NA	NA	NA	Name=13_Heterochrom/lo	NA	NA
1	120262617	C	T	290	PASS		intronic	PHGDH	NA	NA	NA	0	0.000738757	NA	NA	NA	NA	NA	NA	NA	NA	NA	NA	NA	NA	NA	Name=13_Heterochrom/lo	NA	NA
1	120262775	T	A	2322	PASS	rs142515741	intronic	PHGDH	NA	0.0032	0.01	0.00318605	0.00319726	NA	NA	NA	NA	NA	NA	NA	NA	NA	NA	NA	NA	NA	Name=13_Heterochrom/lo	NA	NA
1	120262937	T	A	151	PASS		intronic	PHGDH	NA	NA	NA	0	0.000542246	NA	NA	NA	NA	NA	NA	NA	NA	NA	NA	NA	NA	NA	Name=13_Heterochrom/lo	NA	NA
1	120263015	C	A	12631	PASS	rs75730636	intronic	PHGDH	NA	0.01	0.03	0.0344135	0.00989003	NA	NA	NA	NA	NA	NA	NA	NA	NA	NA	NA	NA	NA	Name=13_Heterochrom/lo	NA	NA
1	120263108	C	T	572	PASS		intronic	PHGDH	NA	NA	NA	0.00226244	0	NA	NA	NA	NA	NA	NA	NA	NA	NA	NA	NA	NA	NA	Name=13_Heterochrom/lo	NA	NA
1	120263162	C	T	525	PASS	rs188689700	intronic	PHGDH	NA	0.0005	NA	0.00110005	0.000793063	NA	NA	NA	NA	NA	NA	NA	NA	NA	NA	NA	NA	NA	Name=13_Heterochrom/lo	NA	NA
1	120263561	C	T	1083	PASS	rs41276628	intronic	PHGDH	NA	0.0023	0.004	0	0.00281386	NA	NA	NA	NA	NA	NA	NA	NA	NA	NA	NA	NA	NA	Name=13_Heterochrom/lo	NA	NA
1	120263666	C	T	673	PASS		intronic	PHGDH	NA	NA	NA	0	0.00117114	NA	NA	NA	NA	NA	NA	NA	NA	NA	NA	NA	NA	NA	Name=13_Heterochrom/lo	NA	NA
1	120263780	T	C	482	PASS	rs894078	intronic	PHGDH	NA	0.01	NA	0	0.00100455	NA	NA	NA	NA	NA	NA	NA	NA	NA	NA	NA	NA	NA	Name=13_Heterochrom/lo	NA	NA
1	120263879	G	A	167	PASS		exonic	PHGDH	synonymous SNV	NA	NA	0	0.000881416	NA	NA	NA	NA	NA	NA	NA	NA	NA	NA	NA	NA	NA	Name=13_Heterochrom/lo	NA	NA
1	120264023	C	T	243	PASS		intronic	PHGDH	NA	NA	NA	0	0.000680272	NA	NA	NA	NA	NA	NA	NA	NA	NA	NA	NA	NA	NA	Name=13_Heterochrom/lo	NA	NA
1	120264100	C	G	41825	PASS	rs41276630	intronic	PHGDH	NA	0.04	0.02	0.0432015	0.0424981	NA	NA	NA	NA	NA	NA	NA	NA	NA	NA	NA	NA	NA	Name=13_Heterochrom/lo	NA	NA
1	120264147	A	G	2540	PASS	rs139666099	intronic	PHGDH	NA	0.0018	0.01	0.00361319	0.00232085	NA	NA	NA	NA	NA	NA	NA	NA	NA	NA	NA	NA	NA	Name=13_Heterochrom/lo	NA	NA
1	120264197	C	A	1174	PASS		intronic	PHGDH	NA	NA	NA	0.000891266	0.000872299	NA	NA	NA	NA	NA	NA	NA	NA	NA	NA	NA	NA	NA	Name=13_Heterochrom/lo	NA	NA
1	120264272	C	T	340	PASS		intronic	PHGDH	NA	NA	NA	0	0.00113379	NA	NA	NA	NA	NA	NA	NA	NA	NA	NA	NA	NA	NA	Name=13_Heterochrom/lo	NA	NA
1	120264308	C	A	414	PASS		intronic	PHGDH	NA	NA	NA	0	0.000976043	NA	NA	NA	NA	NA	NA	NA	NA	NA	NA	NA	NA	NA	Name=13_Heterochrom/lo	NA	NA
1	120264454	A	G	883	PASS		intronic	PHGDH	NA	NA	NA	0	0.00085034	NA	NA	NA	NA	NA	NA	NA	NA	NA	NA	NA	NA	NA	Name=13_Heterochrom/lo	NA	NA
1	120264501	G	A	363	PASS		intronic	PHGDH	NA	NA	NA	0.00136951	0	NA	NA	NA	NA	NA	NA	NA	NA	NA	NA	NA	NA	NA	Name=13_Heterochrom/lo	NA	NA
1	120264513	A	C	293	PASS		intronic	PHGDH	NA	NA	NA	0.00159413	0	NA	NA	NA	NA	NA	NA	NA	NA	NA	NA	NA	NA	NA	Name=13_Heterochrom/lo	NA	NA
1	120264573	C	T	43606	PASS	rs3790707	intronic	PHGDH	NA	0.04	0.02	0.0461151	0.0433147	NA	NA	NA	NA	NA	NA	NA	NA	NA	NA	NA	NA	NA	Name=13_Heterochrom/lo	NA	NA
1	120264574	G	A	334	PASS	rs139682123	intronic	PHGDH	NA	0.0018	NA	0	0.000939506	NA	NA	NA	NA	NA	NA	NA	NA	NA	NA	NA	NA	NA	Name=13_Heterochrom/lo	NA	NA
1	120264591	G	A	323	PASS		intronic	PHGDH	NA	NA	NA	0.00121036	0	NA	NA	NA	NA	NA	NA	NA	NA	NA	NA	NA	NA	NA	Name=13_Heterochrom/lo	NA	NA
1	120264675	C	T	42745	PASS	rs3790706	intronic	PHGDH	NA	0.04	0.02	0.0466299	0.0417538	NA	NA	NA	NA	NA	NA	NA	NA	NA	NA	NA	NA	NA	Name=13_Heterochrom/lo	NA	NA
1	120264764	A	G	298	PASS	rs145204357	intronic	PHGDH	NA	0.0032	NA	0	0.000735778	NA	NA	NA	NA	NA	NA	NA	NA	NA	NA	NA	NA	NA	Name=13_Heterochrom/lo	NA	NA
1	120264905	C	G	187	PASS		intronic	PHGDH	NA	NA	NA	0	0.000711277	NA	NA	NA	NA	NA	NA	NA	NA	NA	NA	NA	NA	NA	Name=13_Heterochrom/lo	NA	NA
1	120264921	G	A	283	PASS		intronic	PHGDH	NA	NA	NA	0.00120048	0	NA	NA	NA	NA	NA	NA	NA	NA	NA	NA	NA	NA	NA	Name=13_Heterochrom/lo	NA	NA
1	120264926	C	T	928	PASS		intronic	PHGDH	NA	NA	NA	0	0.00184109	NA	NA	NA	NA	NA	NA	NA	NA	NA	NA	NA	NA	NA	Name=13_Heterochrom/lo	NA	NA
1	120265125	G	A	136	PASS		intronic	PHGDH	NA	NA	NA	0	0.000623583	NA	NA	NA	NA	NA	NA	NA	NA	NA	NA	NA	NA	NA	Name=13_Heterochrom/lo	NA	NA
1	120265229	G	A	111	PASS		intronic	PHGDH	NA	NA	NA	0.00125826	0	NA	NA	NA	NA	NA	NA	NA	NA	NA	NA	NA	NA	NA	Name=13_Heterochrom/lo	NA	NA
1	120265273	G	T	9841	PASS	rs143257075	intronic	PHGDH	NA	0.04	0.02	0.0468161	0.0452836	NA	NA	NA	NA	NA	NA	NA	NA	NA	NA	NA	NA	NA	Name=13_Heterochrom/lo	NA	NA
1	120265762	C	G	219	PASS		intronic	PHGDH	NA	NA	NA	0	0.000745242	NA	NA	NA	NA	NA	NA	NA	NA	NA	NA	NA	NA	NA	Name=13_Heterochrom/lo	NA	NA
1	120265901	G	A	244	PASS		intronic	PHGDH	NA	NA	NA	0	0.000619603	NA	NA	NA	NA	NA	NA	NA	NA	NA	NA	NA	NA	NA	Name=13_Heterochrom/lo	NA	NA
1	120265926	G	A	445	PASS	rs112968275	intronic	PHGDH	NA	0.01	NA	0.00232688	0	NA	NA	NA	NA	NA	NA	NA	NA	NA	NA	NA	NA	NA	Name=13_Heterochrom/lo	NA	NA
1	120265947	T	C	917	PASS	rs202008007	intronic	PHGDH	NA	NA	NA	0	0.00168593	NA	NA	NA	NA	NA	NA	NA	NA	NA	NA	NA	NA	NA	Name=13_Heterochrom/lo	NA	NA
1	120265981	C	A	2179	PASS	rs199604131	intronic	PHGDH	NA	NA	NA	0.00375094	0.00401484	NA	NA	NA	NA	NA	NA	NA	NA	NA	NA	NA	NA	NA	Name=13_Heterochrom/lo	NA	NA
1	120266156	A	T	2818	PASS		intronic	PHGDH	NA	NA	NA	0.00251233	0.00356371	NA	NA	NA	NA	NA	NA	NA	NA	NA	NA	NA	NA	NA	Name=13_Heterochrom/lo	NA	NA
1	120266161	G	A	960	PASS	rs17024138	intronic	PHGDH	NA	0.01	NA	0.00263127	0	NA	NA	NA	NA	NA	NA	NA	NA	NA	NA	NA	NA	NA	Name=13_Heterochrom/lo	NA	NA
1	120266199	A	G	245	PASS		intronic	PHGDH	NA	NA	NA	0	0.000709486	NA	NA	NA	NA	NA	NA	NA	NA	NA	NA	NA	NA	NA	Name=13_Heterochrom/lo	NA	NA
1	120266500	A	G	225	PASS		intronic	PHGDH	NA	NA	NA	0.000837147	0	NA	NA	NA	NA	NA	NA	NA	NA	NA	NA	NA	NA	NA	Name=13_Heterochrom/lo	NA	NA
1	120266584	A	G	2639	PASS		intronic	PHGDH	NA	NA	NA	0.00260139	0.0038768	NA	NA	NA	NA	NA	NA	NA	NA	NA	NA	NA	NA	NA	Name=13_Heterochrom/lo	NA	NA
1	120266709	A	G	306	PASS		intronic	PHGDH	NA	NA	NA	0.00105513	0	NA	NA	NA	NA	NA	NA	NA	NA	NA	NA	NA	NA	NA	Name=13_Heterochrom/lo	NA	NA
1	120266817	G	T	603	PASS		intronic	PHGDH	NA	NA	NA	0	0.000776261	NA	NA	NA	NA	NA	NA	NA	NA	NA	NA	NA	NA	NA	Name=13_Heterochrom/lo	NA	NA
1	120266989	C	T	248	PASS		intronic	PHGDH	NA	NA	NA	0.00140056	0	NA	NA	NA	NA	NA	NA	NA	NA	NA	NA	NA	NA	NA	Name=13_Heterochrom/lo	NA	NA
1	120267059	A	G	852	PASS	rs138003411	intronic	PHGDH	NA	0.0005	0.0013	0.00130943	0.00155225	NA	NA	NA	NA	NA	NA	NA	NA	NA	NA	NA	NA	NA	Name=13_Heterochrom/lo	NA	NA
1	120267077	T	G	177	PASS		intronic	PHGDH	NA	NA	NA	0	0.000758412	NA	NA	NA	NA	NA	NA	NA	NA	NA	NA	NA	NA	NA	Name=13_Heterochrom/lo	NA	NA
1	120267171	C	A	327	PASS		intronic	PHGDH	NA	NA	NA	0	0.000776781	NA	NA	NA	NA	NA	NA	NA	NA	NA	NA	NA	NA	NA	Name=13_Heterochrom/lo	NA	NA
1	120267220	C	T	23222	PASS	rs10923893	intronic	PHGDH	NA	0.04	0.02	0.047011	0.0406043	NA	NA	NA	NA	NA	NA	NA	NA	NA	NA	NA	NA	NA	Name=13_Heterochrom/lo	NA	NA
1	120267225	C	T	489	PASS		intronic	PHGDH	NA	NA	NA	0.00117647	0.000894172	NA	NA	NA	NA	NA	NA	NA	NA	NA	NA	NA	NA	NA	Name=13_Heterochrom/lo	NA	NA
1	120267374	T	C	2175	PASS	rs186629673	intronic	PHGDH	NA	0.0009	0.0026	0.00613101	0.000705467	NA	NA	NA	NA	NA	NA	NA	NA	NA	NA	NA	NA	NA	Name=13_Heterochrom/lo	NA	NA
1	120267445	G	T	719	PASS		intronic	PHGDH	NA	NA	NA	0.000853339	0.00101063	NA	NA	NA	NA	NA	NA	NA	NA	NA	NA	NA	NA	NA	Name=13_Heterochrom/lo	NA	NA
1	120267588	A	T	232	PASS		intronic	PHGDH	NA	NA	NA	0.00120482	0	NA	NA	NA	NA	NA	NA	NA	NA	NA	NA	NA	NA	NA	Name=13_Heterochrom/lo	NA	NA
1	120267736	A	T	188	PASS		intronic	PHGDH	NA	NA	NA	0	0.000656563	NA	NA	NA	NA	NA	NA	NA	NA	NA	NA	NA	NA	NA	Name=13_Heterochrom/lo	NA	NA
1	120267778	C	T	419	PASS		intronic	PHGDH	NA	NA	NA	0	0.000889069	NA	NA	NA	NA	NA	NA	NA	NA	NA	NA	NA	NA	NA	Name=13_Heterochrom/lo	NA	NA
1	120267994	C	T	2343	PASS	rs145242197	intronic	PHGDH	NA	0.0014	0.004	0.00199092	0.00436559	NA	NA	NA	NA	NA	NA	NA	NA	NA	NA	NA	NA	NA	Name=13_Heterochrom/lo	NA	NA
1	120268071	T	A	1124	PASS		intronic	PHGDH	NA	NA	NA	0	0.000858113	NA	NA	NA	NA	NA	NA	NA	NA	NA	NA	NA	NA	NA	Name=13_Heterochrom/lo	NA	NA
1	120268090	C	T	192	PASS		intronic	PHGDH	NA	NA	NA	0.00117023	0	NA	NA	NA	NA	NA	NA	NA	NA	NA	NA	NA	NA	NA	Name=13_Heterochrom/lo	NA	NA
1	120268197	G	A	855	PASS	rs112766517	intronic	PHGDH	NA	0.01	NA	0.00224833	0	NA	NA	NA	NA	NA	NA	NA	NA	NA	NA	NA	NA	NA	Name=13_Heterochrom/lo	NA	NA
1	120268226	C	T	9086	PASS	rs147611625	intronic	PHGDH	NA	0.01	0.02	0.00855206	0.0107897	NA	NA	NA	NA	NA	NA	NA	NA	NA	NA	NA	NA	NA	Name=13_Heterochrom/lo	NA	NA
1	120268282	A	G	459	PASS	rs139826130	intronic	PHGDH	NA	0.0009	0.0026	0	0.000760364	NA	NA	NA	NA	NA	NA	NA	NA	NA	NA	NA	NA	NA	Name=13_Heterochrom/lo	NA	NA
1	120268455	G	T	214	PASS		intronic	PHGDH	NA	NA	NA	0.00132423	0	NA	NA	NA	NA	NA	NA	NA	NA	NA	NA	NA	NA	NA	Name=13_Heterochrom/lo	NA	NA
1	120268475	A	G	655	PASS		intronic	PHGDH	NA	NA	NA	0	0.00116618	NA	NA	NA	NA	NA	NA	NA	NA	NA	NA	NA	NA	NA	Name=13_Heterochrom/lo	NA	NA
1	120268479	G	A	146	PASS		intronic	PHGDH	NA	NA	NA	0.000919118	0	NA	NA	NA	NA	NA	NA	NA	NA	NA	NA	NA	NA	NA	Name=13_Heterochrom/lo	NA	NA
1	120268748	C	T	105	PASS		intronic	PHGDH	NA	NA	NA	0	0.000598285	NA	NA	NA	NA	NA	NA	NA	NA	NA	NA	NA	NA	NA	Name=13_Heterochrom/lo	NA	NA
1	120269183	T	C	401	PASS		intronic	PHGDH	NA	NA	NA	0	0.00108655	NA	NA	NA	NA	NA	NA	NA	NA	NA	NA	NA	NA	NA	Name=13_Heterochrom/lo	NA	NA
1	120269240	C	T	229	PASS		intronic	PHGDH	NA	NA	NA	0	0.000881834	NA	NA	NA	NA	NA	NA	NA	NA	NA	NA	NA	NA	NA	Name=13_Heterochrom/lo	NA	NA
1	120269430	C	T	196	PASS		intronic	PHGDH	NA	NA	NA	0.0014919	0	NA	NA	NA	NA	NA	NA	NA	NA	NA	NA	NA	NA	NA	Name=13_Heterochrom/lo	NA	NA
1	120269549	G	A	19697	PASS	rs145134231	intronic	PHGDH	NA	0.01	0.03	0.0225518	0.042849	NA	NA	NA	NA	NA	NA	NA	NA	NA	NA	NA	NA	NA	Name=13_Heterochrom/lo	NA	NA
1	120269637	C	T	128	PASS	rs200037593	exonic	PHGDH	nonsynonymous SNV	NA	NA	0.00109383	0	T	0.227	B	0.086	B	8.7e-05	D	0.798297	N	-0.01	N	T	NA	Name=13_Heterochrom/lo	NA	NA
1	120269752	G	A	148	PASS		intronic	PHGDH	NA	NA	NA	0	0.000552721	NA	NA	NA	NA	NA	NA	NA	NA	NA	NA	NA	NA	NA	Name=13_Heterochrom/lo	NA	NA
1	120269881	A	T	301	PASS		intronic	PHGDH	NA	NA	NA	0.00143624	0	NA	NA	NA	NA	NA	NA	NA	NA	NA	NA	NA	NA	NA	Name=13_Heterochrom/lo	NA	NA
1	120269926	G	A	293	PASS		intronic	PHGDH	NA	NA	NA	0	0.000769266	NA	NA	NA	NA	NA	NA	NA	NA	NA	NA	NA	NA	NA	Name=13_Heterochrom/lo	NA	NA
1	120269940	T	C	1092	PASS		intronic	PHGDH	NA	NA	NA	0.00219082	0.000699209	NA	NA	NA	NA	NA	NA	NA	NA	NA	NA	NA	NA	NA	Name=13_Heterochrom/lo	NA	NA
1	120270522	A	G	242	PASS		intronic	PHGDH	NA	NA	NA	0.00168505	0.000863838	NA	NA	NA	NA	NA	NA	NA	NA	NA	NA	NA	NA	NA	Name=7_Weak_Enhancer	NA	NA
1	120270553	G	C	288	PASS		intronic	PHGDH	NA	NA	NA	0	0.001138	NA	NA	NA	NA	NA	NA	NA	NA	NA	NA	NA	NA	NA	Name=7_Weak_Enhancer	NA	NA
1	120270811	C	T	816	PASS	rs148660175	intronic	PHGDH	NA	0.0005	0.0013	0.00114513	0.000802705	NA	NA	NA	NA	NA	NA	NA	NA	NA	NA	NA	NA	NA	Name=7_Weak_Enhancer	NA	NA
1	120270872	C	T	1488	PASS		intronic	PHGDH	NA	NA	NA	0	0.00176274	NA	NA	NA	NA	NA	NA	NA	NA	NA	NA	NA	NA	NA	Name=7_Weak_Enhancer	NA	NA
1	120271080	T	C	293	PASS		intronic	PHGDH	NA	NA	NA	0	0.000623991	NA	NA	NA	NA	NA	NA	NA	NA	NA	NA	NA	NA	NA	Name=7_Weak_Enhancer	NA	NA
1	120271265	G	A	45363	PASS	rs10494230	intronic	PHGDH	NA	0.09	0.01	0.0511053	0.0440748	NA	NA	NA	NA	NA	NA	NA	NA	NA	NA	NA	NA	NA	Name=7_Weak_Enhancer	NA	NA
1	120271325	G	C	1268	PASS	rs144231411	intronic	PHGDH	NA	0.0023	0.0013	0.00381447	0	NA	NA	NA	NA	NA	NA	NA	NA	NA	NA	NA	NA	NA	Name=11_Weak_Txn	NA	NA
1	120271421	C	T	4744	PASS		intronic	PHGDH	NA	NA	NA	0.00349324	0.00507542	NA	NA	NA	NA	NA	NA	NA	NA	NA	NA	NA	NA	NA	Name=11_Weak_Txn	NA	NA
1	120271624	T	G	1257	PASS		intronic	PHGDH	NA	NA	NA	0.00173496	0.000790457	NA	NA	NA	NA	NA	NA	NA	NA	NA	NA	NA	NA	NA	Name=11_Weak_Txn	NA	NA
1	120271651	G	A	404	PASS		intronic	PHGDH	NA	NA	NA	0.00158796	0	NA	NA	NA	NA	NA	NA	NA	NA	NA	NA	NA	NA	NA	Name=11_Weak_Txn	NA	NA
1	120271680	T	G	206	PASS		intronic	PHGDH	NA	NA	NA	0	0.000627944	NA	NA	NA	NA	NA	NA	NA	NA	NA	NA	NA	NA	NA	Name=11_Weak_Txn	NA	NA
1	120271778	T	C	8711	PASS	rs115809828	intronic	PHGDH	NA	0.01	0.02	0.0121512	0.00718398	NA	NA	NA	NA	NA	NA	NA	NA	NA	NA	NA	NA	NA	Name=11_Weak_Txn	NA	NA
1	120272070	C	T	1213	PASS	rs181593606	intronic	PHGDH	NA	0.0009	0.0026	0.002553	0.00165901	NA	NA	NA	NA	NA	NA	NA	NA	NA	NA	NA	NA	NA	Name=11_Weak_Txn	NA	NA
1	120272120	C	A	29832	PASS	rs12064784	intronic	PHGDH	NA	0.04	0.01	0.0418939	0.0417925	NA	NA	NA	NA	NA	NA	NA	NA	NA	NA	NA	NA	NA	Name=11_Weak_Txn	NA	NA
1	120272203	C	T	1593	PASS		intronic	PHGDH	NA	NA	NA	0	0.00360939	NA	NA	NA	NA	NA	NA	NA	NA	NA	NA	NA	NA	NA	Name=11_Weak_Txn	NA	NA
1	120272219	A	G	761	PASS		intronic	PHGDH	NA	NA	NA	0	0.000829443	NA	NA	NA	NA	NA	NA	NA	NA	NA	NA	NA	NA	NA	Name=11_Weak_Txn	NA	NA
1	120272351	A	G	258	PASS		intronic	PHGDH	NA	NA	NA	0	0.000743016	NA	NA	NA	NA	NA	NA	NA	NA	NA	NA	NA	NA	NA	Name=11_Weak_Txn	NA	NA
1	120272404	G	T	258	PASS		intronic	PHGDH	NA	NA	NA	0	0.000738168	NA	NA	NA	NA	NA	NA	NA	NA	NA	NA	NA	NA	NA	Name=11_Weak_Txn	NA	NA
1	120272488	G	A	605	PASS		intronic	PHGDH	NA	NA	NA	0.002662	0	NA	NA	NA	NA	NA	NA	NA	NA	NA	NA	NA	NA	NA	Name=11_Weak_Txn	NA	NA
1	120272489	T	G	433	PASS		intronic	PHGDH	NA	NA	NA	0	0.000796715	NA	NA	NA	NA	NA	NA	NA	NA	NA	NA	NA	NA	NA	Name=11_Weak_Txn	NA	NA
1	120272535	G	A	793	PASS	rs920514	intronic	PHGDH	NA	0.01	NA	0.00246531	0	NA	NA	NA	NA	NA	NA	NA	NA	NA	NA	NA	NA	NA	Name=11_Weak_Txn	NA	NA
1	120272606	C	A	49889	PASS	rs920513	intronic	PHGDH	NA	0.09	0.01	0.0505465	0.0424785	NA	NA	NA	NA	NA	NA	NA	NA	NA	NA	NA	NA	NA	Name=11_Weak_Txn	NA	NA
1	120272779	C	T	535	PASS		intronic	PHGDH	NA	NA	NA	0.0014145	0	NA	NA	NA	NA	NA	NA	NA	NA	NA	NA	NA	NA	NA	Name=11_Weak_Txn	NA	NA
1	120272817	T	C	542	PASS		intronic	PHGDH	NA	NA	NA	0.00127341	0	NA	NA	NA	NA	NA	NA	NA	NA	NA	NA	NA	NA	NA	Name=11_Weak_Txn	NA	NA
1	120273095	T	C	186	PASS		intronic	PHGDH	NA	NA	NA	0	0.000669965	NA	NA	NA	NA	NA	NA	NA	NA	NA	NA	NA	NA	NA	Name=11_Weak_Txn	NA	NA
1	120273279	T	A	2562	PASS	rs78371255	intronic	PHGDH	NA	0.06	NA	0.00251315	0.00233812	NA	NA	NA	NA	NA	NA	NA	NA	NA	NA	NA	NA	NA	Name=11_Weak_Txn	NA	NA
1	120273285	T	C	510	PASS		intronic	PHGDH	NA	NA	NA	0.00119885	0	NA	NA	NA	NA	NA	NA	NA	NA	NA	NA	NA	NA	NA	Name=11_Weak_Txn	NA	NA
1	120273309	A	G	874	PASS		intronic	PHGDH	NA	NA	NA	0	0.000976986	NA	NA	NA	NA	NA	NA	NA	NA	NA	NA	NA	NA	NA	Name=11_Weak_Txn	NA	NA
1	120273451	G	A	418	PASS		intronic	PHGDH	NA	NA	NA	0.00188816	0	NA	NA	NA	NA	NA	NA	NA	NA	NA	NA	NA	NA	NA	Name=11_Weak_Txn	NA	NA
1	120273486	A	G	655	PASS		intronic	PHGDH	NA	NA	NA	0.00119237	0.000737089	NA	NA	NA	NA	NA	NA	NA	NA	NA	NA	NA	NA	NA	Name=11_Weak_Txn	NA	NA
1	120273560	G	A	13208	PASS	rs148222134	intronic	PHGDH	NA	0.01	0.01	0.00841694	0.0170744	NA	NA	NA	NA	NA	NA	NA	NA	NA	NA	NA	NA	NA	Name=11_Weak_Txn	NA	NA
1	120273670	C	G	317	PASS	rs186545101	intronic	PHGDH	NA	0.0005	0.0013	0	0.000740619	NA	NA	NA	NA	NA	NA	NA	NA	NA	NA	NA	NA	NA	Name=11_Weak_Txn	NA	NA
1	120273909	T	C	42409	PASS	rs12094392	intronic	PHGDH	NA	0.05	0.02	0.0492337	0.0378983	NA	NA	NA	NA	NA	NA	NA	NA	NA	NA	NA	NA	NA	Name=11_Weak_Txn	NA	NA
1	120273918	C	T	326	PASS		intronic	PHGDH	NA	NA	NA	0	0.000989171	NA	NA	NA	NA	NA	NA	NA	NA	NA	NA	NA	NA	NA	Name=11_Weak_Txn	NA	NA
1	120273985	G	C	1066	PASS	rs114372511	intronic	PHGDH	NA	0.0023	0.004	0	0.00256416	NA	NA	NA	NA	NA	NA	NA	NA	NA	NA	NA	NA	NA	Name=11_Weak_Txn	NA	NA
1	120274057	G	T	664	PASS		intronic	PHGDH	NA	NA	NA	0.00192164	0	NA	NA	NA	NA	NA	NA	NA	NA	NA	NA	NA	NA	NA	Name=11_Weak_Txn	NA	NA
1	120274130	T	C	56846	PASS	rs10923895	intronic	PHGDH	NA	0.11	0.02	0.0519815	0.0446923	NA	NA	NA	NA	NA	NA	NA	NA	NA	NA	NA	NA	NA	Name=11_Weak_Txn	NA	NA
1	120274155	C	T	3438	PASS	rs141217369	intronic	PHGDH	NA	0.0005	NA	0.0036591	0.00228919	NA	NA	NA	NA	NA	NA	NA	NA	NA	NA	NA	NA	NA	Name=11_Weak_Txn	NA	NA
1	120274279	G	A	357	PASS		intronic	PHGDH	NA	NA	NA	0.00141015	0	NA	NA	NA	NA	NA	NA	NA	NA	NA	NA	NA	NA	NA	Name=11_Weak_Txn	NA	NA
1	120274350	C	T	10353	PASS	rs116120189	intronic	PHGDH	NA	0.01	0.004	0.0125028	0.0116327	NA	NA	NA	NA	NA	NA	NA	NA	NA	NA	NA	NA	NA	Name=11_Weak_Txn	NA	NA
1	120274502	T	C	528	PASS		intronic	PHGDH	NA	NA	NA	0	0.00251738	NA	NA	NA	NA	NA	NA	NA	NA	NA	NA	NA	NA	NA	Name=11_Weak_Txn	NA	NA
1	120274695	G	A	835	PASS		intronic	PHGDH	NA	NA	NA	0	0.00117096	NA	NA	NA	NA	NA	NA	NA	NA	NA	NA	NA	NA	NA	Name=11_Weak_Txn	NA	NA
1	120274705	G	T	431	PASS		intronic	PHGDH	NA	NA	NA	0.00236505	0	NA	NA	NA	NA	NA	NA	NA	NA	NA	NA	NA	NA	NA	Name=11_Weak_Txn	NA	NA
1	120274757	C	T	2968	PASS	rs79220263	intronic	PHGDH	NA	0.0037	0.01	0.00674393	0.0037927	NA	NA	NA	NA	NA	NA	NA	NA	NA	NA	NA	NA	NA	Name=11_Weak_Txn	NA	NA
1	120274771	C	G	127	PASS		intronic	PHGDH	NA	NA	NA	0.000916514	0	NA	NA	NA	NA	NA	NA	NA	NA	NA	NA	NA	NA	NA	Name=11_Weak_Txn	NA	NA
1	120274775	A	G	337	PASS		intronic	PHGDH	NA	NA	NA	0	0.000943443	NA	NA	NA	NA	NA	NA	NA	NA	NA	NA	NA	NA	NA	Name=11_Weak_Txn	NA	NA
1	120274806	C	G	290	PASS		intronic	PHGDH	NA	NA	NA	0	0.00132419	NA	NA	NA	NA	NA	NA	NA	NA	NA	NA	NA	NA	NA	Name=11_Weak_Txn	NA	NA
1	120274842	G	C	236	PASS		intronic	PHGDH	NA	NA	NA	0	0.000811996	NA	NA	NA	NA	NA	NA	NA	NA	NA	NA	NA	NA	NA	Name=11_Weak_Txn	NA	NA
1	120274873	T	C	281	PASS	rs182201834	intronic	PHGDH	NA	0.0032	0.01	0	0.00204957	NA	NA	NA	NA	NA	NA	NA	NA	NA	NA	NA	NA	NA	Name=11_Weak_Txn	NA	NA
1	120275219	T	G	12038	PASS	rs34205653	intronic	PHGDH	NA	0.02	0.02	0.00906664	0.0199508	NA	NA	NA	NA	NA	NA	NA	NA	NA	NA	NA	NA	NA	Name=11_Weak_Txn	NA	NA
1	120275621	G	C	388	PASS		intronic	PHGDH	NA	NA	NA	0.0011812	0.000700509	NA	NA	NA	NA	NA	NA	NA	NA	NA	NA	NA	NA	NA	Name=11_Weak_Txn	NA	NA
1	120275624	G	A	324	PASS		intronic	PHGDH	NA	NA	NA	0	0.000730048	NA	NA	NA	NA	NA	NA	NA	NA	NA	NA	NA	NA	NA	Name=11_Weak_Txn	NA	NA
1	120275663	G	T	119	PASS		intronic	PHGDH	NA	NA	NA	0.000980392	0	NA	NA	NA	NA	NA	NA	NA	NA	NA	NA	NA	NA	NA	Name=11_Weak_Txn	NA	NA
1	120275685	A	C	813	PASS		intronic	PHGDH	NA	NA	NA	0	0.00163769	NA	NA	NA	NA	NA	NA	NA	NA	NA	NA	NA	NA	NA	Name=11_Weak_Txn	NA	NA
1	120275972	T	A	142	PASS		intronic	PHGDH	NA	NA	NA	0.000840336	0.00301588	NA	NA	NA	NA	NA	NA	NA	NA	NA	NA	NA	NA	NA	Name=11_Weak_Txn	NA	NA
1	120276933	C	T	1092	PASS		intronic	PHGDH	NA	NA	NA	0	0.00101031	NA	NA	NA	NA	NA	NA	NA	NA	NA	NA	NA	NA	NA	Name=11_Weak_Txn	NA	NA
1	120276952	T	C	713	PASS		intronic	PHGDH	NA	NA	NA	0.00118278	0.000839485	NA	NA	NA	NA	NA	NA	NA	NA	NA	NA	NA	NA	NA	Name=11_Weak_Txn	NA	NA
1	120277181	A	C	2655	PASS	rs41299555	intronic	PHGDH	NA	0.0009	0.0026	0.00137868	0.00325477	NA	NA	NA	NA	NA	NA	NA	NA	NA	NA	NA	NA	NA	Name=11_Weak_Txn	NA	NA
1	120277509	G	C	138	PASS		intronic	PHGDH	NA	NA	NA	0	0.000932353	NA	NA	NA	NA	NA	NA	NA	NA	NA	NA	NA	NA	NA	Name=11_Weak_Txn	NA	NA
1	120277632	T	C	248	PASS		intronic	PHGDH	NA	NA	NA	0.00136799	0	NA	NA	NA	NA	NA	NA	NA	NA	NA	NA	NA	NA	NA	Name=11_Weak_Txn	NA	NA
1	120277679	C	A	133	PASS		intronic	PHGDH	NA	NA	NA	0.00100267	0	NA	NA	NA	NA	NA	NA	NA	NA	NA	NA	NA	NA	NA	Name=11_Weak_Txn	NA	NA
1	120277712	A	G	301	PASS		intronic	PHGDH	NA	NA	NA	0.00124626	0	NA	NA	NA	NA	NA	NA	NA	NA	NA	NA	NA	NA	NA	Name=11_Weak_Txn	NA	NA
1	120277724	G	T	2453	PASS		intronic	PHGDH	NA	NA	NA	0.00117178	0.00515487	NA	NA	NA	NA	NA	NA	NA	NA	NA	NA	NA	NA	NA	Name=11_Weak_Txn	NA	NA
1	120277906	G	A	407	PASS		intronic	PHGDH	NA	NA	NA	0	0.00130961	NA	NA	NA	NA	NA	NA	NA	NA	NA	NA	NA	NA	NA	Name=11_Weak_Txn	NA	NA
1	120278040	G	A	279	PASS		exonic	PHGDH	nonsynonymous SNV	NA	NA	0	0.00190971	D	1	D	1	D	0	D	0.999999	D	3435	M	D	NA	Name=11_Weak_Txn	NA	NA
1	120278072	T	G	5404	PASS	rs146953046	intronic	PHGDH	NA	0.01	0.01	0.00954344	0.0165169	NA	NA	NA	NA	NA	NA	NA	NA	NA	NA	NA	NA	NA	Name=11_Weak_Txn	NA	NA
1	120278245	G	A	323	PASS		intronic	PHGDH	NA	NA	NA	0.00133085	0	NA	NA	NA	NA	NA	NA	NA	NA	NA	NA	NA	NA	NA	Name=11_Weak_Txn	NA	NA
1	120278255	A	T	294	PASS		intronic	PHGDH	NA	NA	NA	0	0.000755858	NA	NA	NA	NA	NA	NA	NA	NA	NA	NA	NA	NA	NA	Name=11_Weak_Txn	NA	NA
1	120278287	C	T	289	PASS	rs74599855	intronic	PHGDH	NA	0.02	NA	0	0.000698658	NA	NA	NA	NA	NA	NA	NA	NA	NA	NA	NA	NA	NA	Name=11_Weak_Txn	NA	NA
1	120278327	C	T	646	PASS		intronic	PHGDH	NA	NA	NA	0	0.00127809	NA	NA	NA	NA	NA	NA	NA	NA	NA	NA	NA	NA	NA	Name=11_Weak_Txn	NA	NA
1	120278573	C	T	124	PASS		intronic	PHGDH	NA	NA	NA	0	0.000552817	NA	NA	NA	NA	NA	NA	NA	NA	NA	NA	NA	NA	NA	Name=11_Weak_Txn	NA	NA
1	120278705	G	A	3003	PASS	rs78269884	intronic	PHGDH	NA	0.02	0.01	0.0071847	0.00580344	NA	NA	NA	NA	NA	NA	NA	NA	NA	NA	NA	NA	NA	Name=11_Weak_Txn	NA	NA
1	120278880	C	T	362	PASS	rs150357345	intronic	PHGDH	NA	0.01	NA	0	0.00117502	NA	NA	NA	NA	NA	NA	NA	NA	NA	NA	NA	NA	NA	Name=11_Weak_Txn	NA	NA
1	120278938	C	T	662	PASS		intronic	PHGDH	NA	NA	NA	0	0.000846627	NA	NA	NA	NA	NA	NA	NA	NA	NA	NA	NA	NA	NA	Name=11_Weak_Txn	NA	NA
1	120278974	T	C	376	PASS	rs138008194	intronic	PHGDH	NA	0.01	0.01	0.00105311	0.000649941	NA	NA	NA	NA	NA	NA	NA	NA	NA	NA	NA	NA	NA	Name=11_Weak_Txn	NA	NA
1	120279071	A	G	209	PASS		intronic	PHGDH	NA	NA	NA	0	0.000558036	NA	NA	NA	NA	NA	NA	NA	NA	NA	NA	NA	NA	NA	Name=11_Weak_Txn	NA	NA
1	120279161	A	G	350	PASS		intronic	PHGDH	NA	NA	NA	0	0.000986654	NA	NA	NA	NA	NA	NA	NA	NA	NA	NA	NA	NA	NA	Name=11_Weak_Txn	NA	NA
1	120279316	G	C	478	PASS	rs185803107	intronic	PHGDH	NA	0.0023	0.0013	0.00214651	0	NA	NA	NA	NA	NA	NA	NA	NA	NA	NA	NA	NA	NA	Name=11_Weak_Txn	NA	NA
1	120279328	C	A	421	PASS		intronic	PHGDH	NA	NA	NA	0	0.00106514	NA	NA	NA	NA	NA	NA	NA	NA	NA	NA	NA	NA	NA	Name=11_Weak_Txn	NA	NA
1	120279432	T	C	10773	PASS	rs34944994	intronic	PHGDH	NA	0.02	0.02	0.0105742	0.0181241	NA	NA	NA	NA	NA	NA	NA	NA	NA	NA	NA	NA	NA	Name=11_Weak_Txn	NA	NA
1	120279439	A	T	104	PASS		intronic	PHGDH	NA	NA	NA	0.000777715	0	NA	NA	NA	NA	NA	NA	NA	NA	NA	NA	NA	NA	NA	Name=11_Weak_Txn	NA	NA
1	120279483	C	T	139	PASS		intronic	PHGDH	NA	NA	NA	0.00096432	0	NA	NA	NA	NA	NA	NA	NA	NA	NA	NA	NA	NA	NA	Name=11_Weak_Txn	NA	NA
1	120280158	C	T	200	PASS		intronic	PHGDH	NA	NA	NA	0	0.000954339	NA	NA	NA	NA	NA	NA	NA	NA	NA	NA	NA	NA	NA	Name=11_Weak_Txn	NA	NA
1	120280211	G	C	928	PASS	rs188180106	intronic	PHGDH	NA	0.0027	0.01	0.00151182	0.00231697	NA	NA	NA	NA	NA	NA	NA	NA	NA	NA	NA	NA	NA	Name=11_Weak_Txn	NA	NA
1	120280289	C	A	350	PASS		intronic	PHGDH	NA	NA	NA	0	0.00126305	NA	NA	NA	NA	NA	NA	NA	NA	NA	NA	NA	NA	NA	Name=11_Weak_Txn	NA	NA
1	120280339	A	T	756	PASS		intronic	PHGDH	NA	NA	NA	0	0.00162099	NA	NA	NA	NA	NA	NA	NA	NA	NA	NA	NA	NA	NA	Name=11_Weak_Txn	NA	NA
1	120280364	C	T	9497	PASS	rs190245880	intronic	PHGDH	NA	0.0046	0.01	0.00871591	0.0120674	NA	NA	NA	NA	NA	NA	NA	NA	NA	NA	NA	NA	NA	Name=11_Weak_Txn	NA	NA
1	120280391	G	C	368	PASS		intronic	PHGDH	NA	NA	NA	0	0.000819176	NA	NA	NA	NA	NA	NA	NA	NA	NA	NA	NA	NA	NA	Name=11_Weak_Txn	NA	NA
1	120280576	C	T	1791	PASS	rs149352464	intronic	PHGDH	NA	0.0005	0.0013	0.00214309	0.00251332	NA	NA	NA	NA	NA	NA	NA	NA	NA	NA	NA	NA	NA	Name=11_Weak_Txn	NA	NA
1	120280880	G	A	554	PASS	rs78916939	intronic	PHGDH	NA	0.0027	0.01	0	0.00203198	NA	NA	NA	NA	NA	NA	NA	NA	NA	NA	NA	NA	NA	Name=11_Weak_Txn	NA	NA
1	120281021	C	T	202	PASS		intronic	PHGDH	NA	NA	NA	0.00151727	0	NA	NA	NA	NA	NA	NA	NA	NA	NA	NA	NA	NA	NA	Name=11_Weak_Txn	NA	NA
1	120281055	G	C	464	PASS		intronic	PHGDH	NA	NA	NA	0	0.000918014	NA	NA	NA	NA	NA	NA	NA	NA	NA	NA	NA	NA	NA	Name=11_Weak_Txn	NA	NA
1	120281192	T	G	153	PASS		intronic	PHGDH	NA	NA	NA	0	0.000784929	NA	NA	NA	NA	NA	NA	NA	NA	NA	NA	NA	NA	NA	Name=11_Weak_Txn	NA	NA
1	120281212	G	A	160	PASS		intronic	PHGDH	NA	NA	NA	0	0.000899343	NA	NA	NA	NA	NA	NA	NA	NA	NA	NA	NA	NA	NA	Name=11_Weak_Txn	NA	NA
1	120281239	A	G	5311	PASS	rs12752197	intronic	PHGDH	NA	0.02	0.02	0.00890872	0.016951	NA	NA	NA	NA	NA	NA	NA	NA	NA	NA	NA	NA	NA	Name=11_Weak_Txn	NA	NA
1	120281487	G	T	190	PASS		intronic	PHGDH	NA	NA	NA	0.00142139	0	NA	NA	NA	NA	NA	NA	NA	NA	NA	NA	NA	NA	NA	Name=11_Weak_Txn	NA	NA
1	120281683	C	A	369	PASS		intronic	PHGDH	NA	NA	NA	0	0.000651023	NA	NA	NA	NA	NA	NA	NA	NA	NA	NA	NA	NA	NA	Name=11_Weak_Txn	NA	NA
1	120281695	C	A	315	PASS		intronic	PHGDH	NA	NA	NA	0.00108299	0	NA	NA	NA	NA	NA	NA	NA	NA	NA	NA	NA	NA	NA	Name=11_Weak_Txn	NA	NA
1	120281915	T	A	4644	PASS	rs12722921	intronic	PHGDH	NA	0.02	0.02	0.00617034	0.0194491	NA	NA	NA	NA	NA	NA	NA	NA	NA	NA	NA	NA	NA	Name=11_Weak_Txn	NA	NA
1	120281929	C	T	301	PASS		intronic	PHGDH	NA	NA	NA	0	0.00121237	NA	NA	NA	NA	NA	NA	NA	NA	NA	NA	NA	NA	NA	Name=11_Weak_Txn	NA	NA
1	120282203	C	T	426	PASS		intronic	PHGDH	NA	NA	NA	0.0025197	0	NA	NA	NA	NA	NA	NA	NA	NA	NA	NA	NA	NA	NA	Name=11_Weak_Txn	NA	NA
1	120282385	C	T	823	PASS		intronic	PHGDH	NA	NA	NA	0.00255368	0.000715611	NA	NA	NA	NA	NA	NA	NA	NA	NA	NA	NA	NA	NA	Name=11_Weak_Txn	NA	NA
1	120282481	G	A	632	PASS	rs72988686	intronic	PHGDH	NA	0.02	NA	0	0.00193469	NA	NA	NA	NA	NA	NA	NA	NA	NA	NA	NA	NA	NA	Name=11_Weak_Txn	NA	NA
1	120282530	G	A	958	PASS		intronic	PHGDH	NA	NA	NA	0.00111149	0.00239745	NA	NA	NA	NA	NA	NA	NA	NA	NA	NA	NA	NA	NA	Name=11_Weak_Txn	NA	NA
1	120282713	G	T	468	PASS		intronic	PHGDH	NA	NA	NA	0	0.00111944	NA	NA	NA	NA	NA	NA	NA	NA	NA	NA	NA	NA	NA	Name=11_Weak_Txn	NA	NA
1	120282732	A	G	234	PASS		intronic	PHGDH	NA	NA	NA	0	0.000665484	NA	NA	NA	NA	NA	NA	NA	NA	NA	NA	NA	NA	NA	Name=11_Weak_Txn	NA	NA
1	120282746	G	A	660	PASS	rs112621632	intronic	PHGDH	NA	0.01	NA	0	0.0015919	NA	NA	NA	NA	NA	NA	NA	NA	NA	NA	NA	NA	NA	Name=11_Weak_Txn	NA	NA
1	120283254	G	A	621	PASS		intronic	PHGDH	NA	NA	NA	0.00326178	0.00186152	NA	NA	NA	NA	NA	NA	NA	NA	NA	NA	NA	NA	NA	Name=11_Weak_Txn	NA	NA
1	120283320	A	G	327	PASS		intronic	PHGDH	NA	NA	NA	0	0.00070028	NA	NA	NA	NA	NA	NA	NA	NA	NA	NA	NA	NA	NA	Name=11_Weak_Txn	NA	NA
1	120283408	A	G	844	PASS		intronic	PHGDH	NA	NA	NA	0	0.000972847	NA	NA	NA	NA	NA	NA	NA	NA	NA	NA	NA	NA	NA	Name=11_Weak_Txn	NA	NA
1	120283443	G	A	3451	PASS	rs115519540	intronic	PHGDH	NA	0.0032	0.01	0.00249043	0.00424212	NA	NA	NA	NA	NA	NA	NA	NA	NA	NA	NA	NA	NA	Name=11_Weak_Txn	NA	NA
1	120283466	T	C	581	PASS		intronic	PHGDH	NA	NA	NA	0	0.00111115	NA	NA	NA	NA	NA	NA	NA	NA	NA	NA	NA	NA	NA	Name=11_Weak_Txn	NA	NA
1	120283609	C	G	110	PASS		intronic	PHGDH	NA	NA	NA	0	0.00058518	NA	NA	NA	NA	NA	NA	NA	NA	NA	NA	NA	NA	NA	Name=11_Weak_Txn	NA	NA
1	120283640	C	T	282	PASS		intronic	PHGDH	NA	NA	NA	0.00136402	0	NA	NA	NA	NA	NA	NA	NA	NA	NA	NA	NA	NA	NA	Name=11_Weak_Txn	NA	NA
1	120283764	C	T	201	PASS		intronic	PHGDH	NA	NA	NA	0.00151384	0	NA	NA	NA	NA	NA	NA	NA	NA	NA	NA	NA	NA	NA	Name=11_Weak_Txn	NA	NA
1	120283993	G	A	495	PASS		intronic	PHGDH	NA	NA	NA	0.00156446	0.000993656	NA	NA	NA	NA	NA	NA	NA	NA	NA	NA	NA	NA	NA	Name=11_Weak_Txn	NA	NA
1	120284105	A	G	161	PASS		intronic	PHGDH	NA	NA	NA	0	0.000923826	NA	NA	NA	NA	NA	NA	NA	NA	NA	NA	NA	NA	NA	Name=11_Weak_Txn	NA	NA
1	120284166	G	A	220	PASS		intronic	PHGDH	NA	NA	NA	0	0.0013332	NA	NA	NA	NA	NA	NA	NA	NA	NA	NA	NA	NA	NA	Name=11_Weak_Txn	NA	NA
1	120284439	C	T	190	PASS	rs199677303	exonic	PHGDH	synonymous SNV	NA	NA	0.00124777	0	NA	NA	NA	NA	NA	NA	NA	NA	NA	NA	NA	NA	NA	Name=11_Weak_Txn	NA	NA
1	120284539	C	T	158	PASS		intronic	PHGDH	NA	NA	NA	0.00153453	0.000665484	NA	NA	NA	NA	NA	NA	NA	NA	NA	NA	NA	NA	NA	Name=11_Weak_Txn	NA	NA
1	120284795	G	A	296	PASS		intronic	PHGDH	NA	NA	NA	0	0.00090114	NA	NA	NA	NA	NA	NA	NA	NA	NA	NA	NA	NA	NA	Name=11_Weak_Txn	NA	NA
1	120284878	G	A	292	PASS	rs116432906	intronic	PHGDH	NA	0.01	NA	0	0.000982829	NA	NA	NA	NA	NA	NA	NA	NA	NA	NA	NA	NA	NA	Name=11_Weak_Txn	NA	NA
1	120285236	T	C	8667	PASS	rs71672734	intronic	PHGDH	NA	0.02	0.02	0.0119937	0.0197794	NA	NA	NA	NA	NA	NA	NA	NA	NA	NA	NA	NA	NA	Name=11_Weak_Txn	NA	NA
1	120285680	C	T	220	PASS	rs143612626	intronic	PHGDH	NA	0.0005	0.0013	0	0.00121387	NA	NA	NA	NA	NA	NA	NA	NA	NA	NA	NA	NA	NA	Name=11_Weak_Txn	NA	NA
1	120286152	C	T	1908	PASS	rs138105429	intronic	PHGDH	NA	0.0023	0.01	0.00361725	0.00470511	NA	NA	NA	NA	NA	NA	NA	NA	NA	NA	NA	NA	NA	Name=11_Weak_Txn	NA	NA
1	120286166	G	A	323	PASS		intronic	PHGDH	NA	NA	NA	0	0.000898708	NA	NA	NA	NA	NA	NA	NA	NA	NA	NA	NA	NA	NA	Name=11_Weak_Txn	NA	NA
1	120286207	T	C	273	PASS		intronic	PHGDH	NA	NA	NA	0	0.000820429	NA	NA	NA	NA	NA	NA	NA	NA	NA	NA	NA	NA	NA	Name=11_Weak_Txn	NA	NA
1	120286575	C	T	155	PASS		exonic	PHGDH	nonsynonymous SNV	NA	NA	0	0.000616991	T	0.047	B	0.033	B	0.278524	N	0.001602	N	1.39	L	D	NA	Name=8_Insulator	NA	NA
1	120286604	C	T	121	PASS	rs148721434	exonic	PHGDH	synonymous SNV	NA	NA	0.00115794	0	NA	NA	NA	NA	NA	NA	NA	NA	NA	NA	NA	NA	NA	Name=8_Insulator	NA	NA
1	120286620	C	A	1258	PASS	rs151275800	exonic	PHGDH	nonsynonymous SNV	0.0005	NA	0.00594154	0.000957784	T	0.002	B	0.001	B	0.566532	N	0.034907	N	0.805	L	D	NA	Name=8_Insulator	NA	NA
1	120286664	C	T	295	PASS		UTR3	PHGDH	NA	NA	NA	0	0.00107411	NA	NA	NA	NA	NA	NA	NA	NA	NA	NA	NA	NA	NA	Name=8_Insulator	NA	NA
1	120286833	C	T	312	PASS		UTR3	PHGDH	NA	NA	NA	0.00138055	0	NA	NA	NA	NA	NA	NA	NA	NA	NA	NA	NA	NA	NA	Name=8_Insulator	NA	NA
1	120286945	G	A	888	PASS	rs12094332	downstream	PHGDH	NA	0.02	NA	0	0.00194965	NA	NA	NA	NA	NA	NA	NA	NA	NA	NA	NA	NA	NA	Name=8_Insulator	NA	NA
1	120286964	T	G	2800	PASS	rs61787145	downstream	PHGDH	NA	0.0009	0.0026	0.00376592	0.00396478	NA	NA	NA	NA	NA	NA	NA	NA	NA	NA	NA	NA	NA	Name=8_Insulator	NA	NA
1	120287408	A	C	348	PASS	rs139243745	downstream	PHGDH	NA	0.01	NA	0	0.000673537	NA	NA	NA	NA	NA	NA	NA	NA	NA	NA	NA	NA	NA	Name=13_Heterochrom/lo	NA	NA
1	120287490	C	T	16274	PASS	rs12751987	downstream	PHGDH	NA	0.02	0.02	0.0114513	0.0196083	NA	NA	NA	NA	NA	NA	NA	NA	NA	NA	NA	NA	NA	Name=13_Heterochrom/lo	NA	NA
1	120287608	G	A	4779	PASS	rs190603851	downstream	PHGDH	NA	0.0018	0.01	0.00684798	0.00810815	NA	NA	NA	NA	NA	NA	NA	NA	NA	NA	NA	NA	NA	Name=13_Heterochrom/lo	NA	NA
1	120287634	A	C	491	PASS		downstream	PHGDH	NA	NA	NA	0	0.000901834	NA	NA	NA	NA	NA	NA	NA	NA	NA	NA	NA	NA	NA	Name=13_Heterochrom/lo	NA	NA
1	120287888	G	A	666	PASS	rs112710643	intergenic	PHGDH(dist=1039),HMGCS2(dist=2731)	NA	0.03	NA	0.00098637	0.00167582	NA	NA	NA	NA	NA	NA	NA	NA	NA	NA	NA	NA	NA	Name=13_Heterochrom/lo	NA	NA
1	120287982	A	G	4868	PASS		intergenic	PHGDH(dist=1133),HMGCS2(dist=2637)	NA	NA	NA	0	0.00655126	NA	NA	NA	NA	NA	NA	NA	NA	NA	NA	NA	NA	NA	Name=13_Heterochrom/lo	NA	NA
1	120288048	A	G	291	PASS		intergenic	PHGDH(dist=1199),HMGCS2(dist=2571)	NA	NA	NA	0.0013201	0	NA	NA	NA	NA	NA	NA	NA	NA	NA	NA	NA	NA	NA	Name=13_Heterochrom/lo	NA	NA
1	120288099	G	A	230	PASS		intergenic	PHGDH(dist=1250),HMGCS2(dist=2520)	NA	NA	NA	0	0.00077696	NA	NA	NA	NA	NA	NA	NA	NA	NA	NA	NA	NA	NA	Name=13_Heterochrom/lo	NA	NA
1	120288125	C	T	6161	PASS	rs139764039	intergenic	PHGDH(dist=1276),HMGCS2(dist=2494)	NA	0.0037	0.004	0.00743457	0.00520465	NA	NA	NA	NA	NA	NA	NA	NA	NA	NA	NA	NA	NA	Name=13_Heterochrom/lo	NA	NA
1	120288231	G	A	679	PASS		intergenic	PHGDH(dist=1382),HMGCS2(dist=2388)	NA	NA	NA	0	0.00113188	NA	NA	NA	NA	NA	NA	NA	NA	NA	NA	NA	NA	NA	Name=13_Heterochrom/lo	NA	NA
1	120288272	C	T	988	PASS		intergenic	PHGDH(dist=1423),HMGCS2(dist=2347)	NA	NA	NA	0	0.00142239	NA	NA	NA	NA	NA	NA	NA	NA	NA	NA	NA	NA	NA	Name=13_Heterochrom/lo	NA	NA
1	120288405	G	A	5185	PASS	rs144831728	intergenic	PHGDH(dist=1556),HMGCS2(dist=2214)	NA	0.01	0.01	0.0129181	0.00620266	NA	NA	NA	NA	NA	NA	NA	NA	NA	NA	NA	NA	NA	Name=13_Heterochrom/lo	NA	NA
1	120288420	T	A	206	PASS		intergenic	PHGDH(dist=1571),HMGCS2(dist=2199)	NA	NA	NA	0.00136799	0	NA	NA	NA	NA	NA	NA	NA	NA	NA	NA	NA	NA	NA	Name=13_Heterochrom/lo	NA	NA
1	120288496	C	G	5566	PASS		intergenic	PHGDH(dist=1647),HMGCS2(dist=2123)	NA	NA	NA	0.0169574	0.0234663	NA	NA	NA	NA	NA	NA	NA	NA	NA	NA	NA	NA	NA	Name=13_Heterochrom/lo	NA	NA
1	120288702	A	G	125	PASS		intergenic	PHGDH(dist=1853),HMGCS2(dist=1917)	NA	NA	NA	0.0010843	0	NA	NA	NA	NA	NA	NA	NA	NA	NA	NA	NA	NA	NA	Name=13_Heterochrom/lo	NA	NA
1	120288741	C	G	205	PASS		intergenic	PHGDH(dist=1892),HMGCS2(dist=1878)	NA	NA	NA	0	0.000920669	NA	NA	NA	NA	NA	NA	NA	NA	NA	NA	NA	NA	NA	Name=13_Heterochrom/lo	NA	NA
1	120288742	A	C	116	PASS		intergenic	PHGDH(dist=1893),HMGCS2(dist=1877)	NA	NA	NA	0.00102838	0	NA	NA	NA	NA	NA	NA	NA	NA	NA	NA	NA	NA	NA	Name=13_Heterochrom/lo	NA	NA
1	120288748	G	T	411	PASS	rs185901226	intergenic	PHGDH(dist=1899),HMGCS2(dist=1871)	NA	0.0005	NA	0.00114591	0.00196257	NA	NA	NA	NA	NA	NA	NA	NA	NA	NA	NA	NA	NA	Name=13_Heterochrom/lo	NA	NA
1	120288750	G	A	110	PASS		intergenic	PHGDH(dist=1901),HMGCS2(dist=1869)	NA	NA	NA	0.000919118	0	NA	NA	NA	NA	NA	NA	NA	NA	NA	NA	NA	NA	NA	Name=13_Heterochrom/lo	NA	NA
1	120288904	A	C	550	PASS		intergenic	PHGDH(dist=2055),HMGCS2(dist=1715)	NA	NA	NA	0	0.00218085	NA	NA	NA	NA	NA	NA	NA	NA	NA	NA	NA	NA	NA	Name=13_Heterochrom/lo	NA	NA
1	120289002	G	A	966	PASS	rs79746683	intergenic	PHGDH(dist=2153),HMGCS2(dist=1617)	NA	0.03	0.004	0.00349705	0.00494241	NA	NA	NA	NA	NA	NA	NA	NA	NA	NA	NA	NA	NA	Name=13_Heterochrom/lo	NA	NA
1	120289079	T	C	132	PASS	rs148645834	intergenic	PHGDH(dist=2230),HMGCS2(dist=1540)	NA	0.0009	NA	0	0.000740619	NA	NA	NA	NA	NA	NA	NA	NA	NA	NA	NA	NA	NA	Name=13_Heterochrom/lo	NA	NA
1	120289089	C	G	162	PASS		intergenic	PHGDH(dist=2240),HMGCS2(dist=1530)	NA	NA	NA	0	0.00103595	NA	NA	NA	NA	NA	NA	NA	NA	NA	NA	NA	NA	NA	Name=13_Heterochrom/lo	NA	NA
1	120289103	G	C	500	PASS	rs142106268	intergenic	PHGDH(dist=2254),HMGCS2(dist=1516)	NA	0.0009	0.0026	0.00109951	0.0015216	NA	NA	NA	NA	NA	NA	NA	NA	NA	NA	NA	NA	NA	Name=13_Heterochrom/lo	NA	NA
1	120289119	C	T	238	PASS		intergenic	PHGDH(dist=2270),HMGCS2(dist=1500)	NA	NA	NA	0.0017301	0	NA	NA	NA	NA	NA	NA	NA	NA	NA	NA	NA	NA	NA	Name=13_Heterochrom/lo	NA	NA
1	120289157	T	C	318	PASS		intergenic	PHGDH(dist=2308),HMGCS2(dist=1462)	NA	NA	NA	0	0.000846422	NA	NA	NA	NA	NA	NA	NA	NA	NA	NA	NA	NA	NA	Name=13_Heterochrom/lo	NA	NA
1	120289169	G	A	454	PASS		intergenic	PHGDH(dist=2320),HMGCS2(dist=1450)	NA	NA	NA	0.00143742	0.000893287	NA	NA	NA	NA	NA	NA	NA	NA	NA	NA	NA	NA	NA	Name=13_Heterochrom/lo	NA	NA
1	120289201	A	G	104	PASS		intergenic	PHGDH(dist=2352),HMGCS2(dist=1418)	NA	NA	NA	0.00105042	0	NA	NA	NA	NA	NA	NA	NA	NA	NA	NA	NA	NA	NA	Name=13_Heterochrom/lo	NA	NA
1	120289248	G	A	821	PASS	rs190212564	intergenic	PHGDH(dist=2399),HMGCS2(dist=1371)	NA	0.0009	NA	0.00320892	0.00108758	NA	NA	NA	NA	NA	NA	NA	NA	NA	NA	NA	NA	NA	Name=13_Heterochrom/lo	NA	NA
1	120289261	C	G	1869	PASS		intergenic	PHGDH(dist=2412),HMGCS2(dist=1358)	NA	NA	NA	0.00438266	0.00245849	NA	NA	NA	NA	NA	NA	NA	NA	NA	NA	NA	NA	NA	Name=13_Heterochrom/lo	NA	NA
1	120289290	C	T	186	PASS	rs183592556	intergenic	PHGDH(dist=2441),HMGCS2(dist=1329)	NA	0.0023	0.0013	0	0.000685989	NA	NA	NA	NA	NA	NA	NA	NA	NA	NA	NA	NA	NA	Name=13_Heterochrom/lo	NA	NA
1	120289333	C	T	574	PASS		intergenic	PHGDH(dist=2484),HMGCS2(dist=1286)	NA	NA	NA	0.00101152	0.00114485	NA	NA	NA	NA	NA	NA	NA	NA	NA	NA	NA	NA	NA	Name=13_Heterochrom/lo	NA	NA
1	120289536	A	G	1194	PASS		intergenic	PHGDH(dist=2687),HMGCS2(dist=1083)	NA	NA	NA	0.001002	0.000788721	NA	NA	NA	NA	NA	NA	NA	NA	NA	NA	NA	NA	NA	Name=13_Heterochrom/lo	NA	NA
1	120289573	G	A	654	PASS	rs140117448	intergenic	PHGDH(dist=2724),HMGCS2(dist=1046)	NA	0.0009	0.0026	0.00118835	0	NA	NA	NA	NA	NA	NA	NA	NA	NA	NA	NA	NA	NA	Name=13_Heterochrom/lo	NA	NA
1	120289583	C	G	232	PASS		intergenic	PHGDH(dist=2734),HMGCS2(dist=1036)	NA	NA	NA	0.000962067	0	NA	NA	NA	NA	NA	NA	NA	NA	NA	NA	NA	NA	NA	Name=13_Heterochrom/lo	NA	NA
1	120289804	C	T	1695	PASS	rs186933714	downstream	HMGCS2	NA	0.0005	0.0013	0.00382913	0.00194814	NA	NA	NA	NA	NA	NA	NA	NA	NA	NA	NA	NA	NA	Name=13_Heterochrom/lo	NA	NA
1	120289820	G	A	837	PASS		downstream	HMGCS2	NA	NA	NA	0.00121036	0.0014908	NA	NA	NA	NA	NA	NA	NA	NA	NA	NA	NA	NA	NA	Name=13_Heterochrom/lo	NA	NA
1	120289923	C	T	4489	PASS	rs11802728	downstream	HMGCS2	NA	0.0037	0.01	0.00621357	0.00928421	NA	NA	NA	NA	NA	NA	NA	NA	NA	NA	NA	NA	NA	Name=13_Heterochrom/lo	NA	NA
1	120289924	G	A	192	PASS		downstream	HMGCS2	NA	NA	NA	0.00104509	0	NA	NA	NA	NA	NA	NA	NA	NA	NA	NA	NA	NA	NA	Name=13_Heterochrom/lo	NA	NA
1	120289949	G	A	3624	PASS	rs75790867	downstream	HMGCS2	NA	0.02	0.01	0.0091758	0.00458773	NA	NA	NA	NA	NA	NA	NA	NA	NA	NA	NA	NA	NA	Name=13_Heterochrom/lo	NA	NA
1	120290039	A	G	798	PASS	rs17024188	downstream	HMGCS2	NA	0.05	0.02	0.00366059	0.00118554	NA	NA	NA	NA	NA	NA	NA	NA	NA	NA	NA	NA	NA	Name=13_Heterochrom/lo	NA	NA
1	120290186	T	C	656	PASS		downstream	HMGCS2	NA	NA	NA	0.00144574	0	NA	NA	NA	NA	NA	NA	NA	NA	NA	NA	NA	NA	NA	Name=13_Heterochrom/lo	NA	NA
1	120290243	G	A	17405	PASS	rs114337666	downstream	HMGCS2	NA	0.01	0.03	0.0293879	0.0180765	NA	NA	NA	NA	NA	NA	NA	NA	NA	NA	NA	NA	NA	Name=13_Heterochrom/lo	NA	NA
1	120290525	T	C	416	PASS	rs73000420	downstream	HMGCS2	NA	0.03	NA	0	0.0016177	NA	NA	NA	NA	NA	NA	NA	NA	NA	NA	NA	NA	NA	Name=12_Repressed	NA	NA
1	120290535	C	T	1575	PASS	rs183931096	downstream	HMGCS2	NA	0.0005	NA	0.00357472	0.00424444	NA	NA	NA	NA	NA	NA	NA	NA	NA	NA	NA	NA	NA	Name=12_Repressed	NA	NA
1	120290678	C	T	2119	PASS	rs41313276	UTR3	HMGCS2	NA	0.01	0.01	0.0017301	0.00518439	NA	NA	NA	NA	NA	NA	NA	NA	NA	NA	NA	NA	NA	Name=12_Repressed	NA	NA
1	120290705	C	T	265	PASS		UTR3	HMGCS2	NA	NA	NA	0	0.000838692	NA	NA	NA	NA	NA	NA	NA	NA	NA	NA	NA	NA	NA	Name=12_Repressed	NA	NA
1	120290716	G	A	138	PASS		UTR3	HMGCS2	NA	NA	NA	0	0.00058309	NA	NA	NA	NA	NA	NA	NA	NA	NA	NA	NA	NA	NA	Name=12_Repressed	NA	NA
1	120290757	T	G	116	PASS		UTR3	HMGCS2	NA	NA	NA	0.00127877	0	NA	NA	NA	NA	NA	NA	NA	NA	NA	NA	NA	NA	NA	Name=12_Repressed	NA	NA
1	120291138	T	G	1008	PASS	rs56828380	UTR3	HMGCS2	NA	0.03	NA	0	0.00186274	NA	NA	NA	NA	NA	NA	NA	NA	NA	NA	NA	NA	NA	Name=12_Repressed	NA	NA
1	120291226	C	T	374	PASS		UTR3	HMGCS2	NA	NA	NA	0.0010798	0	NA	NA	NA	NA	NA	NA	NA	NA	NA	NA	NA	NA	NA	Name=12_Repressed	NA	NA
1	120291305	G	A	311	PASS	rs138575225	UTR3	HMGCS2	NA	0.01	NA	0	0.000875294	NA	NA	NA	NA	NA	NA	NA	NA	NA	NA	NA	NA	NA	Name=12_Repressed	NA	NA
1	120291353	A	G	305	PASS		UTR3	HMGCS2	NA	NA	NA	0	0.00070516	NA	NA	NA	NA	NA	NA	NA	NA	NA	NA	NA	NA	NA	Name=12_Repressed	NA	NA
1	120291392	T	C	1173	PASS	rs143718202	UTR3	HMGCS2	NA	0.0018	0.004	0	0.00229046	NA	NA	NA	NA	NA	NA	NA	NA	NA	NA	NA	NA	NA	Name=12_Repressed	NA	NA
1	120291458	T	G	513	PASS	rs182407677	UTR3	HMGCS2	NA	0.0018	NA	0.000862745	0.000879662	NA	NA	NA	NA	NA	NA	NA	NA	NA	NA	NA	NA	NA	Name=12_Repressed	NA	NA
1	120291480	A	G	381	PASS	rs12096684	intronic	HMGCS2	NA	0.03	NA	0	0.000713189	NA	NA	NA	NA	NA	NA	NA	NA	NA	NA	NA	NA	NA	Name=12_Repressed	NA	NA
1	120291563	C	A	180	PASS		intronic	HMGCS2	NA	NA	NA	0	0.0012463	NA	NA	NA	NA	NA	NA	NA	NA	NA	NA	NA	NA	NA	Name=12_Repressed	NA	NA
1	120291665	G	A	329	PASS		intronic	HMGCS2	NA	NA	NA	0	0.00153061	NA	NA	NA	NA	NA	NA	NA	NA	NA	NA	NA	NA	NA	Name=12_Repressed	NA	NA
1	160709112	C	T	472	PASS		exonic	SLAMF7	synonymous SNV	NA	NA	0	0.000869856	NA	NA	NA	NA	NA	NA	NA	NA	NA	NA	NA	NA	NA	Name=1_Active_Promoter	NA	NA
1	160718036	C	T	316	PASS	rs80162933	exonic	SLAMF7	synonymous SNV	0.01	NA	0.0018548	0	NA	NA	NA	NA	NA	NA	NA	NA	NA	NA	NA	NA	NA	Name=9_Txn_Transition	NA	NA
1	160718157	A	C	487	PASS		exonic	SLAMF7	nonsynonymous SNV	NA	NA	0	0.000872718	T	0.996	D	0.975	D	0.018476	N	0.190348	N	1.79	L	T	NA	Name=9_Txn_Transition	NA	NA
1	160719819	C	T	322	PASS		exonic	SLAMF7	synonymous SNV	NA	NA	0	0.00108418	NA	NA	NA	NA	NA	NA	NA	NA	NA	NA	NA	NA	NA	Name=9_Txn_Transition	NA	NA
1	160719843	A	C	4228	PASS	rs117009784	exonic	SLAMF7	nonsynonymous SNV	0.02	0.01	0.00641905	0.00861378	T	0	B	0	B	0.16706	N	7e-06	N	-1.79	N	T	NA	Name=9_Txn_Transition	NA	NA
1	160720097	C	T	285	PASS	rs143477393	exonic	SLAMF7	nonsynonymous SNV	NA	NA	0.0019084	0	T	0.952	P	0.644	P	0.439698	N	0.381089	N	1.5	L	T	NA	Name=5_Strong_Enhancer	NA	NA
1	160720128	C	T	2270	PASS	rs35684990	exonic	SLAMF7	synonymous SNV	0.0014	0.004	0.000967982	0.00605703	NA	NA	NA	NA	NA	NA	NA	NA	NA	NA	NA	NA	NA	Name=5_Strong_Enhancer	NA	NA
1	160720236	C	T	190	PASS		intronic	SLAMF7	NA	NA	NA	0	0.000695733	NA	NA	NA	NA	NA	NA	NA	NA	NA	NA	NA	NA	NA	Name=5_Strong_Enhancer	NA	NA
1	160720384	T	C	147	PASS		intronic	SLAMF7	NA	NA	NA	0.00124915	0	NA	NA	NA	NA	NA	NA	NA	NA	NA	NA	NA	NA	NA	Name=5_Strong_Enhancer	NA	NA
1	160720488	A	T	237	PASS		intronic	SLAMF7	NA	NA	NA	0	0.000787092	NA	NA	NA	NA	NA	NA	NA	NA	NA	NA	NA	NA	NA	Name=5_Strong_Enhancer	NA	NA
1	160720588	C	T	242	PASS		intronic	SLAMF7	NA	NA	NA	0.00127226	0	NA	NA	NA	NA	NA	NA	NA	NA	NA	NA	NA	NA	NA	Name=5_Strong_Enhancer	NA	NA
1	160720678	C	A	380	PASS		intronic	SLAMF7	NA	NA	NA	0.00114524	0	NA	NA	NA	NA	NA	NA	NA	NA	NA	NA	NA	NA	NA	Name=5_Strong_Enhancer	NA	NA
1	160721030	G	T	348	PASS		intronic	SLAMF7	NA	NA	NA	0.0014453	0	NA	NA	NA	NA	NA	NA	NA	NA	NA	NA	NA	NA	NA	Name=5_Strong_Enhancer	NA	NA
1	160721038	G	T	259	PASS		intronic	SLAMF7	NA	NA	NA	0.00128205	0	NA	NA	NA	NA	NA	NA	NA	NA	NA	NA	NA	NA	NA	Name=5_Strong_Enhancer	NA	NA
1	160721192	C	T	337	PASS		exonic	SLAMF7	nonsynonymous SNV	NA	NA	0.00115242	0	T	0.873	P	0.278	B	0.298595	N	0.731855	N	0.695	N	T	NA	Name=5_Strong_Enhancer	NA	NA
1	160721217	C	T	379	PASS	rs149365956	exonic	SLAMF7	synonymous SNV	0.0014	NA	0	0.000887311	NA	NA	NA	NA	NA	NA	NA	NA	NA	NA	NA	NA	NA	Name=5_Strong_Enhancer	NA	NA
1	160721284	G	T	261	PASS		intronic	SLAMF7	NA	NA	NA	0	0.000746105	NA	NA	NA	NA	NA	NA	NA	NA	NA	NA	NA	NA	NA	Name=5_Strong_Enhancer	NA	NA
1	160721509	A	G	220	PASS		intronic	SLAMF7	NA	NA	NA	0.00108932	0	NA	NA	NA	NA	NA	NA	NA	NA	NA	NA	NA	NA	NA	Name=9_Txn_Transition	NA	NA
1	160721632	C	A	121	PASS		intronic	SLAMF7	NA	NA	NA	0	0.00164204	NA	NA	NA	NA	NA	NA	NA	NA	NA	NA	NA	NA	NA	Name=9_Txn_Transition	NA	NA
1	160721912	G	A	187	PASS		intronic	SLAMF7	NA	NA	NA	0	0.000701713	NA	NA	NA	NA	NA	NA	NA	NA	NA	NA	NA	NA	NA	Name=9_Txn_Transition	NA	NA
1	160723011	T	C	184	PASS		UTR3	SLAMF7	NA	NA	NA	0	0.00064867	NA	NA	NA	NA	NA	NA	NA	NA	NA	NA	NA	NA	NA	Name=9_Txn_Transition	NA	NA
1	160723049	T	C	11558	PASS	rs2295619	UTR3	SLAMF7	NA	0.02	0.01	0.00688697	0.0130178	NA	NA	NA	NA	NA	NA	NA	NA	NA	NA	NA	NA	NA	Name=9_Txn_Transition	NA	NA
1	160723185	T	C	8811	PASS	rs79375989	UTR3	SLAMF7	NA	0.02	0.01	0.00506094	0.0119744	NA	NA	NA	NA	NA	NA	NA	NA	NA	NA	NA	NA	NA	Name=9_Txn_Transition	NA	NA
1	160723189	T	C	9041	PASS	rs79692395	UTR3	SLAMF7	NA	0.02	0.01	0.00512228	0.0119211	NA	NA	NA	NA	NA	NA	NA	NA	NA	NA	NA	NA	NA	Name=9_Txn_Transition	NA	NA
1	160723380	C	T	9775	PASS	rs76802037	UTR3	SLAMF7	NA	0.02	0.01	0.00590044	0.0115585	NA	NA	NA	NA	NA	NA	NA	NA	NA	NA	NA	NA	NA	Name=9_Txn_Transition	NA	NA
1	160723838	A	G	8854	PASS	rs79205356	UTR3	SLAMF7	NA	0.02	0.01	0.0046226	0.0156275	NA	NA	NA	NA	NA	NA	NA	NA	NA	NA	NA	NA	NA	Name=10_Txn_Elongation	NA	NA
1	160723868	A	G	4606	PASS	rs75600435	UTR3	SLAMF7	NA	0.02	0.01	0.00205688	0.0102831	NA	NA	NA	NA	NA	NA	NA	NA	NA	NA	NA	NA	NA	Name=10_Txn_Elongation	NA	NA
1	160723887	G	A	752	PASS		UTR3	SLAMF7	NA	NA	NA	0.00333436	0.000768508	NA	NA	NA	NA	NA	NA	NA	NA	NA	NA	NA	NA	NA	Name=10_Txn_Elongation	NA	NA
1	160723889	G	A	670	PASS		UTR3	SLAMF7	NA	NA	NA	0.00142172	0.00114382	NA	NA	NA	NA	NA	NA	NA	NA	NA	NA	NA	NA	NA	Name=10_Txn_Elongation	NA	NA
1	160723894	A	G	4044	PASS	rs117655152	UTR3	SLAMF7	NA	0.02	0.01	0.0012334	0.0091858	NA	NA	NA	NA	NA	NA	NA	NA	NA	NA	NA	NA	NA	Name=10_Txn_Elongation	NA	NA
1	160723922	G	A	251	PASS		UTR3	SLAMF7	NA	NA	NA	0	0.000908866	NA	NA	NA	NA	NA	NA	NA	NA	NA	NA	NA	NA	NA	Name=10_Txn_Elongation	NA	NA
1	160723972	T	C	492	PASS		UTR3	SLAMF7	NA	NA	NA	0	0.003861	NA	NA	NA	NA	NA	NA	NA	NA	NA	NA	NA	NA	NA	Name=10_Txn_Elongation	NA	NA
1	160724191	G	A	809	PASS	rs141758703	UTR3	SLAMF7	NA	0.02	0.01	0.00651094	0.0102552	NA	NA	NA	NA	NA	NA	NA	NA	NA	NA	NA	NA	NA	Name=10_Txn_Elongation	NA	NA
1	160724279	G	T	107	PASS		UTR3	SLAMF7	NA	NA	NA	0	0.000902018	NA	NA	NA	NA	NA	NA	NA	NA	NA	NA	NA	NA	NA	Name=10_Txn_Elongation	NA	NA
1	160724305	T	C	1031230	PASS	rs526030	UTR3	SLAMF7	NA	0.92	0.98	0.971919	0.958252	NA	NA	NA	NA	NA	NA	NA	NA	NA	NA	NA	NA	NA	Name=10_Txn_Elongation	NA	NA
1	160724315	A	G	508	PASS		UTR3	SLAMF7	NA	NA	NA	0	0.000723032	NA	NA	NA	NA	NA	NA	NA	NA	NA	NA	NA	NA	NA	Name=10_Txn_Elongation	NA	NA
1	160724547	T	C	419	PASS		UTR3	SLAMF7	NA	NA	NA	0.00109485	0	NA	NA	NA	NA	NA	NA	NA	NA	NA	NA	NA	NA	NA	Name=10_Txn_Elongation	NA	NA
2	61167846	T	C	396	PASS		UTR3	PUS10	NA	NA	NA	0.00121014	0	NA	NA	NA	NA	NA	NA	NA	NA	NA	NA	NA	NA	NA	Name=11_Weak_Txn	NA	NA
2	61167865	A	T	8278	PASS	rs180762350	UTR3	PUS10	NA	0.0027	0.01	0.0063715	0.00897309	NA	NA	NA	NA	NA	NA	NA	NA	NA	NA	NA	NA	NA	Name=11_Weak_Txn	NA	NA
2	61168047	C	T	1060	PASS		UTR3	PUS10	NA	NA	NA	0.00242895	0.00100286	NA	NA	NA	NA	NA	NA	NA	NA	NA	NA	NA	NA	NA	Name=11_Weak_Txn	NA	NA
2	61168091	T	C	150	PASS		UTR3	PUS10	NA	NA	NA	0	0.000565323	NA	NA	NA	NA	NA	NA	NA	NA	NA	NA	NA	NA	NA	Name=11_Weak_Txn	NA	NA
2	61168100	T	C	931	PASS	rs113373018	UTR3	PUS10	NA	0.0009	0.0013	0.000842342	0.00184948	NA	NA	NA	NA	NA	NA	NA	NA	NA	NA	NA	NA	NA	Name=11_Weak_Txn	NA	NA
2	61168316	A	C	969	PASS		UTR3	PUS10	NA	NA	NA	0	0.00181533	NA	NA	NA	NA	NA	NA	NA	NA	NA	NA	NA	NA	NA	Name=11_Weak_Txn	NA	NA
2	61168458	T	G	1740	PASS		UTR3	PUS10	NA	NA	NA	0.00304899	0.00130169	NA	NA	NA	NA	NA	NA	NA	NA	NA	NA	NA	NA	NA	Name=11_Weak_Txn	NA	NA
2	61168678	G	A	132	PASS		UTR3	PUS10	NA	NA	NA	0	0.000721136	NA	NA	NA	NA	NA	NA	NA	NA	NA	NA	NA	NA	NA	Name=11_Weak_Txn	NA	NA
2	61168710	A	G	320	PASS		UTR3	PUS10	NA	NA	NA	0.00140449	0	NA	NA	NA	NA	NA	NA	NA	NA	NA	NA	NA	NA	NA	Name=11_Weak_Txn	NA	NA
2	61168738	C	T	349	PASS		UTR3	PUS10	NA	NA	NA	0.00129592	0	NA	NA	NA	NA	NA	NA	NA	NA	NA	NA	NA	NA	NA	Name=11_Weak_Txn	NA	NA
2	61168918	A	G	286	PASS		UTR3	PUS10	NA	NA	NA	0	0.000762922	NA	NA	NA	NA	NA	NA	NA	NA	NA	NA	NA	NA	NA	Name=11_Weak_Txn	NA	NA
2	61169227	T	C	161	PASS		UTR3	PUS10	NA	NA	NA	0	0.000557047	NA	NA	NA	NA	NA	NA	NA	NA	NA	NA	NA	NA	NA	Name=11_Weak_Txn	NA	NA
2	61169330	C	A	285	PASS		UTR3	PUS10	NA	NA	NA	0	0.000671061	NA	NA	NA	NA	NA	NA	NA	NA	NA	NA	NA	NA	NA	Name=11_Weak_Txn	NA	NA
2	61172209	T	C	304	PASS		exonic	PUS10	nonsynonymous SNV	NA	NA	0.000835034	0.000633189	D	1	D	0.999	D	0	D	1	D	3.48	M	0	NA	Name=10_Txn_Elongation	NA	NA
2	61180227	C	G	203	PASS		exonic	PUS10	nonsynonymous SNV	NA	NA	0.000972908	0	D	0.353	B	0.142	B	1e-06	D	0.999595	D	2.22	M	D	NA	Name=10_Txn_Elongation	NA	NA
2	61181090	G	A	869	PASS	rs144588759	exonic	PUS10	nonsynonymous SNV	NA	NA	0.00134454	0.00132838	D	1	D	0.994	D	0	D	0.999957	D	2955	M	T	NA	Name=10_Txn_Elongation	NA	NA
2	61181264	G	T	483	PASS		exonic	PUS10	nonsynonymous SNV	NA	NA	0.00173319	0	T	1	D	1	D	0	D	0.999913	D	2.98	M	T	NA	Name=9_Txn_Transition	NA	NA
2	61181288	G	T	532	PASS		exonic	PUS10	nonsynonymous SNV	NA	NA	0	0.00113612	D	1	D	1	D	0	D	0.999999	D	3.53	H	T	NA	Name=9_Txn_Transition	NA	NA
2	61187527	T	A	485	PASS		exonic	PUS10	nonsynonymous SNV	NA	NA	0.00241155	0	D	0.988	D	0.784	P	1e-06	D	0.915604	D	2.71	M	T	NA	Name=10_Txn_Elongation	NA	NA
2	61188643	C	T	1430	PASS	rs113622721	exonic	PUS10	nonsynonymous SNV	0.02	NA	0.00216168	0.0011296	T	0	B	0	B	0.047441	N	0.000273	N	-1355	N	T	NA	Name=10_Txn_Elongation	NA	NA
2	61188663	T	C	741	PASS		exonic	PUS10	nonsynonymous SNV	NA	NA	0.00235969	0	T	0.001	B	0.001	B	0.023777	N	0.084623	N	-0.3	N	0	NA	Name=10_Txn_Elongation	NA	NA
2	61192228	A	G	217	PASS	rs150107494	exonic	PUS10	nonsynonymous SNV	0.0014	0.004	0	0.000847623	T	0.985	D	0.783	P	0	D	0.999675	D	1995	M	0	NA	Name=7_Weak_Enhancer	NA	NA
2	61192232	C	T	394	PASS		exonic	PUS10	synonymous SNV	NA	NA	0.00141662	0	NA	NA	NA	NA	NA	NA	NA	NA	NA	NA	NA	NA	NA	Name=7_Weak_Enhancer	NA	NA
2	61194754	T	A	412	PASS		intronic	PUS10	NA	NA	NA	0.00123777	0	NA	NA	NA	NA	NA	NA	NA	NA	NA	NA	NA	NA	NA	Name=5_Strong_Enhancer	NA	NA
2	61194759	T	A	307	PASS		intronic	PUS10	NA	NA	NA	0	0.000957568	NA	NA	NA	NA	NA	NA	NA	NA	NA	NA	NA	NA	NA	Name=5_Strong_Enhancer	NA	NA
2	61233702	G	T	687	PASS		exonic	PUS10	nonsynonymous SNV	NA	NA	0.00220148	0.000697173	T	0.995	D	0.834	P	1.4e-05	D	0.993326	D	2.24	M	0	NA	Name=11_Weak_Txn	NA	NA
2	61235971	C	A	650	PASS	rs372498476	exonic	PUS10	nonsynonymous SNV	NA	NA	0	0.000816326	T	0.081	B	0.02	B	0.901579	N	0.997025	N	0.22	N	0	NA	Name=11_Weak_Txn	NA	NA
2	61236033	T	A	326	PASS		exonic	PUS10	nonsynonymous SNV	NA	NA	0.00100689	0	D	0.164	B	0.115	B	0.046991	N	0.069927	N	0.69	N	0	NA	Name=11_Weak_Txn	NA	NA
2	61236086	A	G	342	PASS		exonic	PUS10	nonsynonymous SNV	NA	NA	0	0.000979592	T	0	B	0	B	0.160137	N	3.2e-05	N	-1.1	N	0	NA	Name=11_Weak_Txn	NA	NA
2	61236994	C	T	696	PASS		intronic	PUS10	NA	NA	NA	0	0.00156609	NA	NA	NA	NA	NA	NA	NA	NA	NA	NA	NA	NA	NA	Name=11_Weak_Txn	NA	NA
2	61237038	T	C	291	PASS	rs77532379	intronic	PUS10	NA	0.0005	0.0013	0.00134857	0	NA	NA	NA	NA	NA	NA	NA	NA	NA	NA	NA	NA	NA	Name=11_Weak_Txn	NA	NA
2	61237129	A	G	1230	PASS	rs150700030	intronic	PUS10	NA	0.0018	0.004	0	0.00349443	NA	NA	NA	NA	NA	NA	NA	NA	NA	NA	NA	NA	NA	Name=11_Weak_Txn	NA	NA
2	61237297	A	G	417	PASS		intronic	PUS10	NA	NA	NA	0.00406744	0	NA	NA	NA	NA	NA	NA	NA	NA	NA	NA	NA	NA	NA	Name=11_Weak_Txn	NA	NA
2	61237410	A	G	1392	PASS		intronic	PUS10	NA	NA	NA	0.00835713	0.00570887	NA	NA	NA	NA	NA	NA	NA	NA	NA	NA	NA	NA	NA	Name=11_Weak_Txn	NA	NA
2	61237695	C	T	229	PASS		intronic	PUS10	NA	NA	NA	0.000840336	0.00273768	NA	NA	NA	NA	NA	NA	NA	NA	NA	NA	NA	NA	NA	Name=11_Weak_Txn	NA	NA
2	61237786	C	T	171	PASS		intronic	PUS10	NA	NA	NA	0.00134916	0	NA	NA	NA	NA	NA	NA	NA	NA	NA	NA	NA	NA	NA	Name=11_Weak_Txn	NA	NA
2	61237790	C	T	158	PASS		intronic	PUS10	NA	NA	NA	0	0.000807517	NA	NA	NA	NA	NA	NA	NA	NA	NA	NA	NA	NA	NA	Name=11_Weak_Txn	NA	NA
2	61238944	A	T	342	PASS	rs141777838	exonic	PUS10	nonsynonymous SNV	NA	NA	0.00109789	0	D	0.97	D	0.552	P	0	D	0.998068	D	2.69	M	0	NA	Name=7_Weak_Enhancer	NA	NA
2	61244313	C	T	616	PASS	rs78941345	intronic	PUS10	NA	0.02	NA	0	0.00219117	NA	NA	NA	NA	NA	NA	NA	NA	NA	NA	NA	NA	NA	Name=1_Active_Promoter	NA	NA
2	61244332	C	G	378	PASS	rs139397336	intronic	PUS10	NA	0.01	NA	0.000865052	0.000829082	NA	NA	NA	NA	NA	NA	NA	NA	NA	NA	NA	NA	NA	Name=1_Active_Promoter	NA	NA
2	61244385	C	T	1139	PASS	rs113353750	intronic	PUS10	NA	0.01	NA	0	0.00300123	NA	NA	NA	NA	NA	NA	NA	NA	NA	NA	NA	NA	NA	Name=1_Active_Promoter	NA	NA
2	61244516	T	G	102	PASS		intronic	PUS10	NA	NA	NA	0.0013314	0	NA	NA	NA	NA	NA	NA	NA	NA	NA	NA	NA	NA	NA	Name=1_Active_Promoter	NA	NA
2	61244525	C	A	603	PASS		intronic	PUS10	NA	NA	NA	0.00319297	0.000677762	NA	NA	NA	NA	NA	NA	NA	NA	NA	NA	NA	NA	NA	Name=1_Active_Promoter	NA	NA
2	61245198	A	G	550	PASS	rs57007118	UTR5	PUS10	NA	0.06	NA	0.00114443	0.00122449	NA	NA	NA	NA	NA	NA	NA	NA	NA	NA	NA	NA	NA	Name=1_Active_Promoter	NA	NA
2	61245245	G	C	182	PASS		UTR5	PUS10	NA	NA	NA	0	0.000644468	NA	NA	NA	NA	NA	NA	NA	NA	NA	NA	NA	NA	NA	Name=1_Active_Promoter	NA	NA
2	61245254	G	C	1430	PASS		UTR5	PUS10	NA	NA	NA	0.00504937	0	NA	NA	NA	NA	NA	NA	NA	NA	NA	NA	NA	NA	NA	Name=1_Active_Promoter	NA	NA
2	61245399	G	T	112	PASS		intronic	PEX13	NA	NA	NA	0	0.000666389	NA	NA	NA	NA	NA	NA	NA	NA	NA	NA	NA	NA	NA	Name=1_Active_Promoter	NA	NA
2	68592318	C	T	177	PASS		upstream	PLEK	NA	NA	NA	0.00185759	0	NA	NA	NA	NA	NA	NA	NA	NA	NA	NA	NA	NA	NA	Name=1_Active_Promoter	NA	NA
2	68592395	G	A	302	PASS		UTR5	PLEK	NA	NA	NA	0.00196807	0	NA	NA	NA	NA	NA	NA	NA	NA	NA	NA	NA	NA	NA	Name=1_Active_Promoter	NA	NA
2	68592496	C	T	12045	PASS	rs17035364	exonic	PLEK	nonsynonymous SNV	0.05	0.02	0.0180684	0.0235048	D	0.996	D	0.851	P	0.276712	N	0.961903	D	0	N	T	NA	Name=1_Active_Promoter	NA	NA
2	68607466	G	A	249	PASS	rs186124456	exonic	PLEK	nonsynonymous SNV	0.0005	NA	0	0.000887311	T	0.001	B	0.004	B	0.008775	N	0.985576	D	1.61	L	T	NA	Name=5_Strong_Enhancer	NA	NA
2	68607846	G	A	7813	PASS	rs75306265	intronic	PLEK	NA	0.01	0.02	0.0214382	0.0109848	NA	NA	NA	NA	NA	NA	NA	NA	NA	NA	NA	NA	NA	Name=5_Strong_Enhancer	NA	NA
2	68607936	C	T	475	PASS		exonic	PLEK	nonsynonymous SNV	NA	NA	0.00147606	0	D	0.999	D	0.966	D	1.3e-05	D	0.998557	D	1765	L	T	NA	Name=5_Strong_Enhancer	NA	NA
2	68607978	A	C	2485	PASS	rs34515106	exonic	PLEK	nonsynonymous SNV	NA	NA	0.00208454	0.0027562	T	0.799	P	0.154	B	7e-06	D	0.951604	D	0.805	L	T	NA	Name=5_Strong_Enhancer	NA	NA
2	68613681	C	T	439	PASS	rs140933780	exonic	PLEK	nonsynonymous SNV	0.0018	0.01	0.00174034	0.000687916	D	1	D	0.983	D	0	D	0.999983	D	2.62	M	T	NA	Name=4_Strong_Enhancer	NA	NA
2	68613748	T	C	954	PASS	rs143153981	exonic	PLEK	nonsynonymous SNV	NA	NA	0.002517	0.00111745	T	0	B	0.002	B	0.056872	N	0.010669	N	-1245	N	T	NA	Name=4_Strong_Enhancer	NA	NA
2	68615263	A	T	10761	PASS	rs17035403	intronic	PLEK	NA	0.02	0.01	0.00808506	0.0136337	NA	NA	NA	NA	NA	NA	NA	NA	NA	NA	NA	NA	NA	Name=4_Strong_Enhancer	NA	NA
2	68615317	G	A	588	PASS		intronic	PLEK	NA	NA	NA	0	0.000805928	NA	NA	NA	NA	NA	NA	NA	NA	NA	NA	NA	NA	NA	Name=4_Strong_Enhancer	NA	NA
2	68615327	C	T	608	PASS		intronic	PLEK	NA	NA	NA	0	0.00096464	NA	NA	NA	NA	NA	NA	NA	NA	NA	NA	NA	NA	NA	Name=4_Strong_Enhancer	NA	NA
2	68615546	A	C	3995	PASS	rs34338164	exonic	PLEK	nonsynonymous SNV	0.0032	0.01	0.00502394	0.00655019	T	0.576	P	0.269	B	0	D	0.910144	D	1.39	L	T	NA	Name=4_Strong_Enhancer	NA	NA
2	68620287	G	C	479	PASS	rs74569104	intronic	PLEK	NA	0.01	NA	0	0.00106246	NA	NA	NA	NA	NA	NA	NA	NA	NA	NA	NA	NA	NA	Name=9_Txn_Transition	NA	NA
2	68623035	C	T	2644	PASS	rs114097526	UTR3	PLEK	NA	0.0037	0.01	0.00194161	0.00325393	NA	NA	NA	NA	NA	NA	NA	NA	NA	NA	NA	NA	NA	Name=10_Txn_Elongation	NA	NA
2	68623159	C	A	321	PASS		UTR3	PLEK	NA	NA	NA	0	0.00103401	NA	NA	NA	NA	NA	NA	NA	NA	NA	NA	NA	NA	NA	Name=10_Txn_Elongation	NA	NA
2	68623301	C	T	250	PASS		UTR3	PLEK	NA	NA	NA	0	0.000555324	NA	NA	NA	NA	NA	NA	NA	NA	NA	NA	NA	NA	NA	Name=10_Txn_Elongation	NA	NA
2	68623413	C	T	895	PASS		UTR3	PLEK	NA	NA	NA	0.00116354	0.00160266	NA	NA	NA	NA	NA	NA	NA	NA	NA	NA	NA	NA	NA	Name=10_Txn_Elongation	NA	NA
2	68623833	G	C	103	PASS		UTR3	PLEK	NA	NA	NA	0	0.000768508	NA	NA	NA	NA	NA	NA	NA	NA	NA	NA	NA	NA	NA	Name=10_Txn_Elongation	NA	NA
2	68623847	A	G	251	PASS		UTR3	PLEK	NA	NA	NA	0.00233427	0	NA	NA	NA	NA	NA	NA	NA	NA	NA	NA	NA	NA	NA	Name=10_Txn_Elongation	NA	NA
2	68623875	A	C	1386	PASS	rs371143807	UTR3	PLEK	NA	NA	NA	0.00503831	0.000877771	NA	NA	NA	NA	NA	NA	NA	NA	NA	NA	NA	NA	NA	Name=10_Txn_Elongation	NA	NA
2	68623917	C	T	2885	PASS	rs138058414	UTR3	PLEK	NA	0.01	0.02	0.00520049	0.00598334	NA	NA	NA	NA	NA	NA	NA	NA	NA	NA	NA	NA	NA	Name=10_Txn_Elongation	NA	NA
2	68623965	A	C	641	PASS	rs372482965	UTR3	PLEK	NA	NA	NA	0.0014508	0.000773037	NA	NA	NA	NA	NA	NA	NA	NA	NA	NA	NA	NA	NA	Name=10_Txn_Elongation	NA	NA
2	68624093	A	G	287	PASS		UTR3	PLEK	NA	NA	NA	0	0.00079255	NA	NA	NA	NA	NA	NA	NA	NA	NA	NA	NA	NA	NA	Name=10_Txn_Elongation	NA	Score=89;Name=PLEK:miR-218
2	68624202	A	G	606	PASS	rs147202079	UTR3	PLEK	NA	0.0009	0.0026	0.000983671	0.000790631	NA	NA	NA	NA	NA	NA	NA	NA	NA	NA	NA	NA	NA	Name=10_Txn_Elongation	NA	NA
2	68624356	C	T	9193	PASS	rs75551043	UTR3	PLEK	NA	0.01	0.01	0.00516799	0.0108361	NA	NA	NA	NA	NA	NA	NA	NA	NA	NA	NA	NA	NA	Name=10_Txn_Elongation	NA	NA
2	68624441	G	C	285	PASS	rs149751291	UTR3	PLEK	NA	0.0009	0.0013	0.00111359	0	NA	NA	NA	NA	NA	NA	NA	NA	NA	NA	NA	NA	NA	Name=10_Txn_Elongation	NA	NA
2	68624545	A	G	443	PASS		UTR3	PLEK	NA	NA	NA	0.0017896	0	NA	NA	NA	NA	NA	NA	NA	NA	NA	NA	NA	NA	NA	Name=10_Txn_Elongation	NA	NA
2	112686980	C	G	317	PASS		exonic	MERTK	nonsynonymous SNV	NA	NA	0	0.000661886	D	1	D	1	D	0.002514	U	0.99991	D	2725	M	T	NA	Name=13_Heterochrom/lo	NA	NA
2	112702627	C	T	166	PASS		exonic	MERTK	synonymous SNV	NA	NA	0.000933707	0	NA	NA	NA	NA	NA	NA	NA	NA	NA	NA	NA	NA	NA	Name=13_Heterochrom/lo	NA	NA
2	112705055	C	T	780	PASS		exonic	MERTK	nonsynonymous SNV	NA	NA	0	0.000953001	D	1	D	0.994	D	0.005068	U	0.99179	D	1745	L	T	NA	Name=13_Heterochrom/lo	NA	NA
2	112705066	G	A	758	PASS		exonic	MERTK	nonsynonymous SNV	NA	NA	0	0.000988942	D	0.184	B	0.064	B	0.009122	U	0.861608	D	2.23	M	T	NA	Name=13_Heterochrom/lo	NA	NA
2	112705097	G	A	168	PASS	rs199707021	exonic	MERTK	nonsynonymous SNV	0.0009	0.0026	0.00130052	0	T	0.009	B	0.003	B	0.004249	U	0.572406	N	1735	L	T	NA	Name=13_Heterochrom/lo	NA	NA
2	112705129	G	A	238	PASS		exonic	MERTK	nonsynonymous SNV	NA	NA	0.00146628	0	D	1	D	0.984	D	0.009122	U	0.997276	N	2.65	M	T	NA	Name=13_Heterochrom/lo	NA	NA
2	112705143	A	G	1911	PASS	rs3761702	exonic	MERTK	synonymous SNV	0.02	NA	0	0.00377043	NA	NA	NA	NA	NA	NA	NA	NA	NA	NA	NA	NA	NA	Name=13_Heterochrom/lo	NA	NA
2	112722801	C	G	466	PASS	rs199779970	exonic	MERTK	nonsynonymous SNV	NA	NA	0	0.00207972	D	1	D	0.998	D	0.005009	U	0.990751	D	3.14	M	T	NA	Name=13_Heterochrom/lo	NA	NA
2	112722854	G	A	1593	PASS	rs7588635	exonic	MERTK	nonsynonymous SNV	0.04	NA	0.00307364	0.00376722	D	0.361	B	0.058	B	0.357982	U	0	P	1795	L	T	NA	Name=13_Heterochrom/lo	NA	NA
2	112725747	G	A	6715	PASS	rs34072093	exonic	MERTK	nonsynonymous SNV	0.01	0.02	0.00943275	0.00680645	T	0	B	0.001	B	0.372624	N	0.000136	N	-0.755	N	T	NA	Name=13_Heterochrom/lo	NA	NA
2	112725788	G	A	460	PASS		exonic	MERTK	nonsynonymous SNV	NA	NA	0	0.000760028	D	1	D	1	D	0.004203	U	0.955151	D	2455	M	T	NA	Name=13_Heterochrom/lo	NA	NA
2	112740535	C	T	528	PASS	rs142985827	exonic	MERTK	nonsynonymous SNV	0	NA	0.000775564	0.000697053	D	0.003	B	0	B	0.896707	U	0.213225	N	2.35	M	T	NA	Name=6_Weak_Enhancer	NA	NA
2	112740577	C	G	379	PASS		intronic	MERTK	NA	NA	NA	0	0.0012184	NA	NA	NA	NA	NA	NA	NA	NA	NA	NA	NA	NA	NA	Name=6_Weak_Enhancer	NA	NA
2	112751903	A	G	345	PASS		exonic	MERTK	nonsynonymous SNV	NA	NA	0	0.000555464	D	0.172	B	0.058	B	0.003957	U	0.381522	D	2.39	M	T	NA	Name=13_Heterochrom/lo	NA	NA
2	112751927	A	G	356	PASS		exonic	MERTK	nonsynonymous SNV	NA	NA	0	0.000843312	T	0.005	B	0.004	B	0.05959	U	3e-06	N	0.895	L	T	NA	Name=13_Heterochrom/lo	NA	NA
2	112754958	C	T	225	PASS		exonic	MERTK	synonymous SNV	NA	NA	0	0.00072488	0	0	0	0	0	0	0	0.289388	D	0	0	0	NA	Name=13_Heterochrom/lo	NA	NA
2	112754962	A	G	699	PASS		exonic	MERTK	nonsynonymous SNV	NA	NA	0	0.00161117	T	0	B	0.001	B	0.00438	U	0	N	1465	L	T	NA	Name=13_Heterochrom/lo	NA	NA
2	112760875	A	G	16394	PASS	rs13430221	intronic	MERTK	NA	0.04	0.05	0.0603242	0.0400448	NA	NA	NA	NA	NA	NA	NA	NA	NA	NA	NA	NA	NA	Name=7_Weak_Enhancer	NA	NA
2	112760905	A	C	230	PASS	rs150991977	intronic	MERTK	NA	0.0018	NA	0.00206398	0	NA	NA	NA	NA	NA	NA	NA	NA	NA	NA	NA	NA	NA	Name=7_Weak_Enhancer	NA	NA
2	112766074	G	A	322	PASS		intronic	MERTK	NA	NA	NA	0.000932227	0	NA	0	NA	0	0	0	NA	0	NA	0	NA	NA	NA	Name=11_Weak_Txn	NA	NA
2	112766128	T	G	180	PASS		intronic	MERTK	NA	NA	NA	0	0.000796063	NA	NA	NA	NA	NA	NA	NA	NA	NA	NA	NA	NA	NA	Name=11_Weak_Txn	NA	NA
2	112766150	C	A	155	PASS	rs369239426	intronic	MERTK	NA	NA	NA	0.0010142	0	NA	NA	NA	NA	NA	NA	NA	NA	NA	NA	NA	NA	NA	Name=11_Weak_Txn	NA	NA
2	112776990	C	G	634	PASS		exonic	MERTK	nonsynonymous SNV	NA	NA	0	0.00113379	T	0.29	B	0.116	B	0.323626	U	0.429159	D	0.295	N	D	NA	Name=11_Weak_Txn	NA	NA
2	112778222	C	T	1117	PASS	rs148346352	intronic	MERTK	NA	0.0009	0.0013	0.0033916	0.00154118	D	0	0	0	0	0	0	0.289388	N	0	0	D	NA	Name=8_Insulator	NA	NA
2	112779002	G	A	140	PASS	rs146886088	exonic	MERTK	synonymous SNV	NA	NA	0.00210084	0	NA	NA	NA	NA	NA	NA	NA	NA	NA	NA	NA	NA	NA	Name=13_Heterochrom/lo	NA	NA
2	112779081	C	T	184	PASS	rs200576584	exonic	MERTK	nonsynonymous SNV	0	NA	0.0014109	0	T	1	D	0.999	D	0.004274	U	0.998013	D	1715	L	D	NA	Name=13_Heterochrom/lo	NA	NA
2	112779084	A	G	108	PASS		exonic	MERTK	nonsynonymous SNV	NA	NA	0	0.000558278	T	0.915	P	0.81	P	0.004764	U	0.933411	D	-0.58	N	D	NA	Name=13_Heterochrom/lo	NA	NA
2	112779114	A	G	720	PASS	rs147899488	exonic	MERTK	nonsynonymous SNV	NA	NA	0	0.00272841	T	0.011	B	0.024	B	0.002156	U	0.933708	D	0.46	N	T	NA	Name=13_Heterochrom/lo	NA	NA
2	112779872	G	A	223	PASS		exonic	MERTK	nonsynonymous SNV	NA	NA	0	0.000829082	D	0.999	D	0.836	P	0.009454	U	0.998384	D	2255	M	T	NA	Name=13_Heterochrom/lo	NA	NA
2	112779878	T	C	531	PASS		exonic	MERTK	nonsynonymous SNV	NA	NA	0	0.000800862	T	1	D	1	D	0.001096	U	0.988567	D	0	N	D	NA	Name=13_Heterochrom/lo	NA	NA
2	112779897	C	T	482	PASS		exonic	MERTK	synonymous SNV	NA	NA	0	0.00129823	NA	NA	NA	NA	NA	NA	NA	NA	NA	NA	NA	NA	NA	Name=13_Heterochrom/lo	NA	NA
2	112779920	A	G	225	PASS	rs141361084	exonic	MERTK	nonsynonymous SNV	NA	NA	0.00112312	0	D	1	D	1	D	0.008829	U	0.99998	D	2.12	M	T	NA	Name=13_Heterochrom/lo	NA	NA
2	112779952	G	C	428	PASS	rs55924349	exonic	MERTK	nonsynonymous SNV	NA	NA	0	0.00103072	T	0.901	P	0.479	P	0.072822	U	0.728714	D	0.86	L	D	NA	Name=13_Heterochrom/lo	NA	NA
2	112786031	G	A	636	PASS		exonic	MERTK	nonsynonymous SNV	NA	NA	0	0.00103452	T	0.398	B	0.038	B	0.495775	U	0.000341	N	1.32	L	T	NA	Name=13_Heterochrom/lo	NA	NA
2	112786034	C	T	348	PASS	rs2230516	exonic	MERTK	nonsynonymous SNV	0.0009	0.0026	0.00157053	0	T	0.958	D	0.409	B	0.855697	U	0.024611	N	1.39	L	T	NA	Name=13_Heterochrom/lo	NA	NA
2	112786049	G	A	35923	PASS	rs2230517	exonic	MERTK	nonsynonymous SNV	0.07	0.04	0.0518353	0.0310833	T	0.004	B	0.003	B	0.961494	N	0.145283	P	0.315	N	T	NA	Name=13_Heterochrom/lo	NA	NA
2	112786058	G	A	117	PASS		exonic	MERTK	nonsynonymous SNV	NA	NA	0.000882353	0	T	0.004	B	0.002	B	0.897432	N	2.9e-05	N	-0.315	N	T	NA	Name=13_Heterochrom/lo	NA	NA
2	112786136	C	G	248	PASS		exonic	MERTK	nonsynonymous SNV	NA	NA	0	0.000680272	D	0.104	B	0.058	B	0.339059	U	0	D	1935	M	T	NA	Name=13_Heterochrom/lo	NA	NA
2	112786357	G	A	30393	PASS	rs10205793	exonic	MERTK	synonymous SNV	0.05	0.04	0.0487617	0.0329904	NA	NA	NA	NA	NA	NA	NA	NA	NA	NA	NA	NA	NA	Name=13_Heterochrom/lo	NA	NA
2	112786499	C	A	678	PASS		UTR3	MERTK	NA	NA	NA	0.000842187	0.000805178	NA	NA	NA	NA	NA	NA	NA	NA	NA	NA	NA	NA	NA	Name=13_Heterochrom/lo	NA	NA
2	112786552	G	A	710	PASS	rs367613631	UTR3	MERTK	NA	NA	NA	0	0.00143657	NA	NA	NA	NA	NA	NA	NA	NA	NA	NA	NA	NA	NA	Name=13_Heterochrom/lo	NA	NA
2	112786577	G	A	445	PASS		UTR3	MERTK	NA	NA	NA	0	0.00110981	NA	NA	NA	NA	NA	NA	NA	NA	NA	NA	NA	NA	NA	Name=13_Heterochrom/lo	NA	NA
2	112786602	C	A	140	PASS		UTR3	MERTK	NA	NA	NA	0	0.000827358	NA	NA	NA	NA	NA	NA	NA	NA	NA	NA	NA	NA	NA	Name=13_Heterochrom/lo	NA	NA
2	112786608	A	T	109	PASS		UTR3	MERTK	NA	NA	NA	0.0014892	0	NA	NA	NA	NA	NA	NA	NA	NA	NA	NA	NA	NA	NA	Name=13_Heterochrom/lo	NA	NA
2	112786609	T	C	418	PASS		UTR3	MERTK	NA	NA	NA	0.001866	0	NA	NA	NA	NA	NA	NA	NA	NA	NA	NA	NA	NA	NA	Name=13_Heterochrom/lo	NA	NA
2	112786880	A	G	6032	PASS	rs191525605	UTR3	MERTK	NA	0.0009	0.0013	0.00768367	0.0102063	NA	NA	NA	NA	NA	NA	NA	NA	NA	NA	NA	NA	NA	Name=13_Heterochrom/lo	NA	NA
2	112786990	C	T	31850	PASS	rs13402707	downstream	MERTK	NA	0.06	0.04	0.0481762	0.0297715	NA	NA	NA	NA	NA	NA	NA	NA	NA	NA	NA	NA	NA	Name=13_Heterochrom/lo	NA	NA
2	112786991	G	A	3418	PASS	rs115967608	downstream	MERTK	NA	0.01	NA	0.00493526	0.00197964	NA	NA	NA	NA	NA	NA	NA	NA	NA	NA	NA	NA	NA	Name=13_Heterochrom/lo	NA	NA
2	112787054	A	G	783	PASS		downstream	MERTK	NA	NA	NA	0	0.00194027	NA	NA	NA	NA	NA	NA	NA	NA	NA	NA	NA	NA	NA	Name=13_Heterochrom/lo	NA	NA
2	191829135	T	C	779	PASS		UTR3	GLS	NA	NA	NA	0.00192991	0	NA	NA	NA	NA	NA	NA	NA	NA	NA	NA	NA	NA	NA	Name=10_Txn_Elongation	NA	NA
2	191829137	T	C	1021	PASS	rs72907294	UTR3	GLS	NA	NA	NA	0.00304277	0.00146648	NA	NA	NA	NA	NA	NA	NA	NA	NA	NA	NA	NA	NA	Name=10_Txn_Elongation	NA	NA
2	191829283	G	A	127	PASS		UTR3	GLS	NA	NA	NA	0	0.00076599	NA	NA	NA	NA	NA	NA	NA	NA	NA	NA	NA	NA	NA	Name=10_Txn_Elongation	NA	NA
2	191829400	G	A	447	PASS	rs148494543	UTR3	GLS	NA	0.0005	0.0013	0.00398284	0	NA	NA	NA	NA	NA	NA	NA	NA	NA	NA	NA	NA	NA	Name=9_Txn_Transition	NA	NA
2	191834007	C	T	329	PASS		UTR3	STAT1	NA	NA	NA	0.00144092	0	NA	NA	NA	NA	NA	NA	NA	NA	NA	NA	NA	NA	NA	Name=10_Txn_Elongation	NA	NA
2	191834030	T	C	832	PASS	rs11305	UTR3	STAT1	NA	0.03	NA	0	0.00253642	NA	NA	NA	NA	NA	NA	NA	NA	NA	NA	NA	NA	NA	Name=10_Txn_Elongation	NA	NA
2	191834138	A	G	370	PASS		UTR3	STAT1	NA	NA	NA	0.00113747	0	NA	NA	NA	NA	NA	NA	NA	NA	NA	NA	NA	NA	NA	Name=10_Txn_Elongation	NA	NA
2	191834396	G	C	489	PASS		UTR3	STAT1	NA	NA	NA	0.0010168	0	NA	NA	NA	NA	NA	NA	NA	NA	NA	NA	NA	NA	NA	Name=10_Txn_Elongation	NA	NA
2	191834448	A	C	546	PASS		UTR3	STAT1	NA	NA	NA	0	0.000768619	NA	NA	NA	NA	NA	NA	NA	NA	NA	NA	NA	NA	NA	Name=10_Txn_Elongation	NA	NA
2	191834470	C	T	241	PASS		UTR3	STAT1	NA	NA	NA	0.000954199	0	NA	NA	NA	NA	NA	NA	NA	NA	NA	NA	NA	NA	NA	Name=10_Txn_Elongation	NA	NA
2	191834477	T	C	512	PASS	rs184180073	UTR3	STAT1	NA	0.0005	0.0013	0.00129758	0	NA	NA	NA	NA	NA	NA	NA	NA	NA	NA	NA	NA	NA	Name=10_Txn_Elongation	NA	NA
2	191834497	T	C	605	PASS		UTR3	STAT1	NA	NA	NA	0.00151745	0	NA	NA	NA	NA	NA	NA	NA	NA	NA	NA	NA	NA	NA	Name=10_Txn_Elongation	NA	NA
2	191834555	A	G	339	PASS		UTR3	STAT1	NA	NA	NA	0	0.000659448	NA	NA	NA	NA	NA	NA	NA	NA	NA	NA	NA	NA	NA	Name=10_Txn_Elongation	NA	NA
2	191834574	C	T	519	PASS	rs188557905	UTR3	STAT1	NA	0.0005	NA	0	0.00109018	NA	NA	NA	NA	NA	NA	NA	NA	NA	NA	NA	NA	NA	Name=10_Txn_Elongation	NA	NA
2	191834759	A	C	1158	PASS	rs186033487	UTR3	STAT1	NA	0.0005	0.0013	0.00135573	0.000830951	NA	NA	NA	NA	NA	NA	NA	NA	NA	NA	NA	NA	NA	Name=10_Txn_Elongation	NA	NA
2	191834827	C	A	650	PASS		UTR3	STAT1	NA	NA	NA	0.00181974	0	NA	NA	NA	NA	NA	NA	NA	NA	NA	NA	NA	NA	NA	Name=10_Txn_Elongation	NA	NA
2	191834894	G	A	13195	PASS	rs41476445	UTR3	STAT1	NA	0.01	0.0026	0.00373072	0.0137742	NA	NA	NA	NA	NA	NA	NA	NA	NA	NA	NA	NA	NA	Name=10_Txn_Elongation	NA	NA
2	191835001	C	G	2305	PASS	rs139958571	UTR3	STAT1	NA	0.0018	NA	0	0.00198525	NA	NA	NA	NA	NA	NA	NA	NA	NA	NA	NA	NA	NA	Name=10_Txn_Elongation	NA	NA
2	191835023	C	T	464	PASS	rs182394503	UTR3	STAT1	NA	0.0014	NA	0	0.00114438	NA	NA	NA	NA	NA	NA	NA	NA	NA	NA	NA	NA	NA	Name=10_Txn_Elongation	NA	NA
2	191835148	G	A	556	PASS		UTR3	STAT1	NA	NA	NA	0.0014153	0	NA	NA	NA	NA	NA	NA	NA	NA	NA	NA	NA	NA	NA	Name=10_Txn_Elongation	NA	NA
2	191835275	A	G	15866	PASS	rs41481847	UTR3	STAT1	NA	0.01	0.02	0.00896093	0.0147443	NA	NA	NA	NA	NA	NA	NA	NA	NA	NA	NA	NA	NA	Name=10_Txn_Elongation	NA	NA
2	191840261	T	C	222	PASS		intronic	STAT1	NA	NA	NA	0	0.000924412	NA	NA	NA	NA	NA	NA	NA	NA	NA	NA	NA	NA	NA	Name=9_Txn_Transition	NA	NA
2	191840300	G	A	118	PASS		UTR3	STAT1	NA	NA	NA	0.000986972	0	NA	NA	NA	NA	NA	NA	NA	NA	NA	NA	NA	NA	NA	Name=9_Txn_Transition	NA	NA
2	191840369	A	T	812	PASS	rs77910835	UTR3	STAT1	NA	0.02	0.0013	0.00215681	0.000863422	NA	NA	NA	NA	NA	NA	NA	NA	NA	NA	NA	NA	NA	Name=9_Txn_Transition	NA	NA
2	191840434	C	T	1663	PASS	rs45623541	UTR3	STAT1	NA	0.0014	0.004	0.00316119	0.0020105	NA	NA	NA	NA	NA	NA	NA	NA	NA	NA	NA	NA	NA	Name=9_Txn_Transition	NA	NA
2	191840586	G	T	924	PASS	rs138723664	exonic	STAT1	nonsynonymous SNV	NA	NA	0.00344144	0	D	0.973	D	0.788	P	0.112775	N	0.957004	D	2015	M	D	NA	Name=9_Txn_Transition	NA	NA
2	191841735	C	A	448	PASS		exonic	STAT1	synonymous SNV	NA	NA	0	0.00101242	NA	NA	NA	NA	NA	NA	NA	NA	NA	NA	NA	NA	NA	Name=10_Txn_Elongation	NA	NA
2	191843213	A	G	165	PASS	rs45570632	intronic	STAT1	NA	0.0009	0.0013	0.00151477	0	NA	NA	NA	NA	NA	NA	NA	NA	NA	NA	NA	NA	NA	Name=10_Txn_Elongation	NA	NA
2	191843444	C	T	270	PASS		intronic	STAT1	NA	NA	NA	0	0.000868432	NA	NA	NA	NA	NA	NA	NA	NA	NA	NA	NA	NA	NA	Name=10_Txn_Elongation	NA	NA
2	191843518	C	T	4684	PASS		intronic	STAT1	NA	NA	NA	0	0.00674978	NA	NA	NA	NA	NA	NA	NA	NA	NA	NA	NA	NA	NA	Name=10_Txn_Elongation	NA	NA
2	191843521	C	T	110	PASS		intronic	STAT1	NA	NA	NA	0.000827206	0	NA	NA	NA	NA	NA	NA	NA	NA	NA	NA	NA	NA	NA	Name=10_Txn_Elongation	NA	NA
2	191843583	G	A	454	PASS	rs2230101	exonic	STAT1	synonymous SNV	0.0005	0.0013	0	0.00142383	NA	NA	NA	NA	NA	NA	NA	NA	NA	NA	NA	NA	NA	Name=10_Txn_Elongation	NA	NA
2	191845340	C	T	784	PASS	rs185216067	intronic	STAT1	NA	0.0014	NA	0	0.00193203	NA	NA	NA	NA	NA	NA	NA	NA	NA	NA	NA	NA	NA	Name=10_Txn_Elongation	NA	NA
2	191845358	C	T	395	PASS		exonic	STAT1	synonymous SNV	NA	NA	0	0.000763232	NA	NA	NA	NA	NA	NA	NA	NA	NA	NA	NA	NA	NA	Name=9_Txn_Transition	NA	NA
2	191847235	A	C	196	PASS		exonic	STAT1	nonsynonymous SNV	NA	NA	0	0.000622784	D	1	D	0.995	D	0	D	0.999839	D	3055	M	D	NA	Name=10_Txn_Elongation	NA	NA
2	191848434	G	A	452	PASS	rs150942324	exonic	STAT1	synonymous SNV	NA	NA	0	0.00202395	NA	NA	NA	NA	NA	NA	NA	NA	NA	NA	NA	NA	NA	Name=10_Txn_Elongation	NA	NA
2	191848443	C	T	127	PASS	rs144704615	exonic	STAT1	synonymous SNV	NA	NA	0	0.000672797	NA	NA	NA	NA	NA	NA	NA	NA	NA	NA	NA	NA	NA	Name=10_Txn_Elongation	NA	NA
2	191850338	C	T	429	PASS	rs56228116	intronic	STAT1	NA	0.0005	0.0013	0.00144886	0.00142857	NA	NA	NA	NA	NA	NA	NA	NA	NA	NA	NA	NA	NA	Name=9_Txn_Transition	NA	NA
2	191850391	A	G	2092	PASS	rs191364028	intronic	STAT1	NA	0.0009	0.0026	0.00613769	0.00441252	NA	NA	NA	NA	NA	NA	NA	NA	NA	NA	NA	NA	NA	Name=9_Txn_Transition	NA	NA
2	191851646	C	T	4080	PASS	rs41270237	exonic	STAT1	synonymous SNV	0.0014	0.0026	0.00803545	0.00724808	NA	NA	NA	NA	NA	NA	NA	NA	NA	NA	NA	NA	NA	Name=10_Txn_Elongation	NA	NA
2	191851805	A	T	218	PASS	rs369780737	intronic	STAT1	NA	NA	NA	0.00104627	0.000576502	NA	NA	NA	NA	NA	NA	NA	NA	NA	NA	NA	NA	NA	Name=10_Txn_Elongation	NA	NA
2	191856001	C	T	2376	PASS	rs41509946	exonic	STAT1	synonymous SNV	0.0046	0.01	0.002175	0.00646441	NA	NA	NA	NA	NA	NA	NA	NA	NA	NA	NA	NA	NA	Name=10_Txn_Elongation	NA	NA
2	191859833	C	G	657	PASS	rs143131630	exonic	STAT1	nonsynonymous SNV	NA	NA	0	0.00145426	T	0	B	0	B	0.841199	N	0.568721	N	-0.22	N	T	NA	Name=10_Txn_Elongation	NA	NA
2	191859906	C	T	1464	PASS	rs61756197	exonic	STAT1	synonymous SNV	NA	NA	0.00217029	0.0019767	NA	NA	NA	NA	NA	NA	NA	NA	NA	NA	NA	NA	NA	Name=10_Txn_Elongation	NA	NA
2	191859935	C	T	434	PASS	rs41473544	exonic	STAT1	nonsynonymous SNV	0.0009	0.0026	0	0.00110185	T	0.003	B	0.034	B	0.017025	N	0.220081	N	0.58	N	T	NA	Name=10_Txn_Elongation	NA	NA
2	191862577	C	T	200	PASS		intronic	STAT1	NA	NA	NA	0	0.00109507	NA	NA	NA	NA	NA	NA	NA	NA	NA	NA	NA	NA	NA	Name=9_Txn_Transition	NA	NA
2	191862937	A	T	3658	PASS	rs45459703	intronic	STAT1	NA	0.0005	0.0013	0	0.00699544	NA	NA	NA	NA	NA	NA	NA	NA	NA	NA	NA	NA	NA	Name=9_Txn_Transition	NA	NA
2	191873761	T	C	540	PASS	rs148148052	exonic	STAT1	synonymous SNV	NA	NA	0	0.000924531	NA	NA	NA	NA	NA	NA	NA	NA	NA	NA	NA	NA	NA	Name=2_Weak_Promoter	NA	NA
2	191874739	A	G	228	PASS		intronic	STAT1	NA	NA	NA	0.00174292	0	NA	NA	NA	NA	NA	NA	NA	NA	NA	NA	NA	NA	NA	Name=2_Weak_Promoter	NA	NA
2	191875171	T	G	114	PASS		intronic	STAT1	NA	NA	NA	0.00104112	0	NA	NA	NA	NA	NA	NA	NA	NA	NA	NA	NA	NA	NA	Name=2_Weak_Promoter	NA	NA
2	191878321	G	T	568	PASS		UTR5	STAT1	NA	NA	NA	0	0.00144681	NA	NA	NA	NA	NA	NA	NA	NA	NA	NA	NA	NA	NA	Name=1_Active_Promoter	NA	NA
2	191878436	A	G	486	PASS		intronic	STAT1	NA	NA	NA	0.00131135	0	NA	NA	NA	NA	NA	NA	NA	NA	NA	NA	NA	NA	NA	Name=1_Active_Promoter	NA	NA
2	191878447	C	T	364	PASS		intronic	STAT1	NA	NA	NA	0.00127239	0	NA	NA	NA	NA	NA	NA	NA	NA	NA	NA	NA	NA	NA	Name=1_Active_Promoter	NA	NA
2	191878528	G	C	301	PASS		intronic	STAT1	NA	NA	NA	0.00134333	0	NA	NA	NA	NA	NA	NA	NA	NA	NA	NA	NA	NA	NA	Name=1_Active_Promoter	NA	NA
2	191878564	A	C	709	PASS		intronic	STAT1	NA	NA	NA	0	0.00102699	NA	NA	NA	NA	NA	NA	NA	NA	NA	NA	NA	NA	NA	Name=1_Active_Promoter	NA	NA
2	191878594	T	C	136	PASS		intronic	STAT1	NA	NA	NA	0	0.000635768	NA	NA	NA	NA	NA	NA	NA	NA	NA	NA	NA	NA	NA	Name=1_Active_Promoter	NA	NA
2	191884974	G	T	18179	PASS	rs72911211	intergenic	STAT1(dist=5998),STAT4(dist=9328)	NA	0.08	0.06	0.0442287	0.0652352	NA	NA	NA	NA	NA	NA	NA	NA	NA	NA	NA	NA	NA	Name=1_Active_Promoter	NA	NA
2	191885002	G	A	283	PASS		intergenic	STAT1(dist=6026),STAT4(dist=9300)	NA	NA	NA	0	0.00246542	NA	NA	NA	NA	NA	NA	NA	NA	NA	NA	NA	NA	NA	Name=1_Active_Promoter	NA	NA
2	191885532	C	G	544	PASS		intergenic	STAT1(dist=6556),STAT4(dist=8770)	NA	NA	NA	0.00118376	0.000964925	NA	NA	NA	NA	NA	NA	NA	NA	NA	NA	NA	NA	NA	Name=1_Active_Promoter	NA	NA
2	191885548	A	G	200	PASS		intergenic	STAT1(dist=6572),STAT4(dist=8754)	NA	NA	NA	0	0.00080032	NA	NA	NA	NA	NA	NA	NA	NA	NA	NA	NA	NA	NA	Name=1_Active_Promoter	NA	NA
2	191885582	T	C	124	PASS		intergenic	STAT1(dist=6606),STAT4(dist=8720)	NA	NA	NA	0.0010142	0	NA	NA	NA	NA	NA	NA	NA	NA	NA	NA	NA	NA	NA	Name=4_Strong_Enhancer	NA	NA
2	191885673	C	T	644945	PASS	rs1400658	intergenic	STAT1(dist=6697),STAT4(dist=8629)	NA	0.96	1	0.999843	0.997031	NA	NA	NA	NA	NA	NA	NA	NA	NA	NA	NA	NA	NA	Name=4_Strong_Enhancer	NA	NA
2	191894442	T	C	180	PASS	rs3024907	UTR3	STAT4	NA	0.0037	NA	0	0.000564281	NA	NA	NA	NA	NA	NA	NA	NA	NA	NA	NA	NA	NA	Name=13_Heterochrom/lo	NA	NA
2	191895732	C	G	625	PASS		exonic	STAT4	nonsynonymous SNV	NA	NA	0	0.00101565	T	0.012	B	0.01	B	5.2e-05	D	0.591166	D	0.695	N	D	NA	Name=8_Insulator	NA	NA
2	191895952	C	T	606	PASS		intronic	STAT4	NA	NA	NA	0	0.00145782	NA	NA	NA	NA	NA	NA	NA	NA	NA	NA	NA	NA	NA	Name=13_Heterochrom/lo	NA	NA
2	191896009	T	C	565	PASS		intronic	STAT4	NA	NA	NA	0.00131107	0	NA	NA	NA	NA	NA	NA	NA	NA	NA	NA	NA	NA	NA	Name=13_Heterochrom/lo	NA	NA
2	191896135	C	A	3766	PASS	rs3024899	intronic	STAT4	NA	0.0005	NA	0.00544942	0.00246681	NA	NA	NA	NA	NA	NA	NA	NA	NA	NA	NA	NA	NA	Name=13_Heterochrom/lo	NA	NA
2	191897776	T	A	1431	PASS		exonic	STAT4	nonsynonymous SNV	NA	NA	0	0.00100148	D	0.193	B	0.044	B	0	D	0.599006	D	2085	M	D	NA	Name=13_Heterochrom/lo	NA	NA
2	191900945	G	A	628	PASS	rs139085875	exonic	STAT4	synonymous SNV	0.0005	NA	0.00181694	0	NA	NA	NA	NA	NA	NA	NA	NA	NA	NA	NA	NA	NA	Name=13_Heterochrom/lo	NA	NA
2	191900984	A	G	1439	PASS	rs138191914	exonic	STAT4	synonymous SNV	0.0005	0.0013	0.00287332	0.00201144	NA	NA	NA	NA	NA	NA	NA	NA	NA	NA	NA	NA	NA	Name=13_Heterochrom/lo	NA	NA
2	191903972	C	T	294	PASS		exonic	STAT4	nonsynonymous SNV	NA	NA	0	0.000771737	D	0.996	D	0.911	D	1e-06	D	0.707976	D	2.87	M	D	NA	Name=13_Heterochrom/lo	NA	NA
2	191906262	A	G	279	PASS		intronic	STAT4	NA	NA	NA	0.00115221	0	NA	NA	NA	NA	NA	NA	NA	NA	NA	NA	NA	NA	NA	Name=13_Heterochrom/lo	NA	NA
2	191906364	T	C	238	PASS		intronic	STAT4	NA	NA	NA	0.00176285	0	NA	NA	NA	NA	NA	NA	NA	NA	NA	NA	NA	NA	NA	Name=13_Heterochrom/lo	NA	NA
2	191922772	C	G	320	PASS	rs199633613	exonic	STAT4	nonsynonymous SNV	0.0005	NA	0	0.000982211	D	0.905	P	0.493	P	0	D	0.985338	D	2.65	M	T	NA	Name=13_Heterochrom/lo	NA	NA
2	191927565	A	G	744	PASS	rs138535661	exonic	STAT4	synonymous SNV	0.0005	0.0013	0.000820248	0.00217769	NA	NA	NA	NA	NA	NA	NA	NA	NA	NA	NA	NA	NA	Name=13_Heterochrom/lo	NA	NA
2	191927580	A	G	163	PASS		exonic	STAT4	synonymous SNV	NA	NA	0	0.000816326	NA	NA	NA	NA	NA	NA	NA	NA	NA	NA	NA	NA	NA	Name=13_Heterochrom/lo	NA	NA
2	191927613	C	T	1012	PASS	rs140221173	exonic	STAT4	synonymous SNV	0.0009	NA	0.00298597	0.00154919	NA	NA	NA	NA	NA	NA	NA	NA	NA	NA	NA	NA	NA	Name=13_Heterochrom/lo	NA	NA
2	191929526	G	C	358	PASS	rs3024924	intronic	STAT4	NA	NA	NA	0	0.00242092	NA	NA	NA	NA	NA	NA	NA	NA	NA	NA	NA	NA	NA	Name=13_Heterochrom/lo	NA	NA
2	191929596	C	T	5156	PASS	rs61756200	exonic	STAT4	nonsynonymous SNV	0.0009	0.0013	0.00887784	0.0111406	T	0.989	D	0.526	P	6e-06	D	0.13767	D	1.34	L	T	NA	Name=13_Heterochrom/lo	NA	NA
2	191929661	T	C	110	PASS	rs139598810	exonic	STAT4	synonymous SNV	NA	NA	0	0.00067465	NA	NA	NA	NA	NA	NA	NA	NA	NA	NA	NA	NA	NA	Name=13_Heterochrom/lo	NA	NA
2	191934456	G	A	335	PASS	rs199940585	exonic	STAT4	synonymous SNV	0.0005	NA	0.00151443	0	NA	NA	NA	NA	NA	NA	NA	NA	NA	NA	NA	NA	NA	Name=13_Heterochrom/lo	NA	NA
2	191937906	T	A	744	PASS	rs140675301	exonic	STAT4	nonsynonymous SNV	0.0005	0.0013	0.000938086	0.00095404	T	0.954	P	0.622	P	1e-06	D	0.731133	D	1245	L	D	NA	Name=13_Heterochrom/lo	NA	NA
2	191941007	T	C	248	PASS	rs3024838	exonic	STAT4	synonymous SNV	0.01	NA	0	0.00090036	NA	NA	NA	NA	NA	NA	NA	NA	NA	NA	NA	NA	NA	Name=13_Heterochrom/lo	NA	NA
2	191996221	T	C	846	PASS		intronic	STAT4	NA	NA	NA	0.00269271	0.00121936	NA	NA	NA	NA	NA	NA	NA	NA	NA	NA	NA	NA	NA	Name=13_Heterochrom/lo	NA	NA
2	191996394	G	T	9964	PASS	rs13010679	intronic	STAT4	NA	0.0027	0.01	0.0132284	0.00787963	NA	NA	NA	NA	NA	NA	NA	NA	NA	NA	NA	NA	NA	Name=13_Heterochrom/lo	NA	NA
2	191996447	C	T	662	PASS		intronic	STAT4	NA	NA	NA	0	0.000759878	NA	NA	NA	NA	NA	NA	NA	NA	NA	NA	NA	NA	NA	Name=13_Heterochrom/lo	NA	NA
2	191996466	G	A	241	PASS		intronic	STAT4	NA	NA	NA	0	0.000702001	NA	NA	NA	NA	NA	NA	NA	NA	NA	NA	NA	NA	NA	Name=13_Heterochrom/lo	NA	NA
2	191996487	C	T	276	PASS		intronic	STAT4	NA	NA	NA	0.000983844	0	NA	NA	NA	NA	NA	NA	NA	NA	NA	NA	NA	NA	NA	Name=13_Heterochrom/lo	NA	NA
2	191996488	T	C	203	PASS		intronic	STAT4	NA	NA	NA	0	0.000578009	NA	NA	NA	NA	NA	NA	NA	NA	NA	NA	NA	NA	NA	Name=13_Heterochrom/lo	NA	NA
2	192011396	G	T	898	PASS		exonic	STAT4	synonymous SNV	NA	NA	0	0.00101804	NA	NA	NA	NA	NA	NA	NA	NA	NA	NA	NA	NA	NA	Name=13_Heterochrom/lo	NA	NA
2	192011450	C	T	438	PASS		exonic	STAT4	synonymous SNV	NA	NA	0.00134423	0	NA	NA	NA	NA	NA	NA	NA	NA	NA	NA	NA	NA	NA	Name=13_Heterochrom/lo	NA	NA
2	192015775	G	T	221	PASS		UTR5	STAT4	NA	NA	NA	0	0.000917221	NA	NA	NA	NA	NA	NA	NA	NA	NA	NA	NA	NA	NA	Name=2_Weak_Promoter	NA	NA
2	192016066	C	T	751	PASS		UTR5	STAT4	NA	NA	NA	0.00446433	0.00258991	NA	NA	NA	NA	NA	NA	NA	NA	NA	NA	NA	NA	NA	Name=2_Weak_Promoter	NA	NA
2	231090532	G	T	228	PASS	rs182651769	UTR5	SP140	NA	0.0018	NA	0.00158371	0	NA	NA	NA	NA	NA	NA	NA	NA	NA	NA	NA	NA	NA	Name=1_Active_Promoter	NA	NA
2	231101855	T	G	4680	PASS	rs115618178	exonic	SP140	synonymous SNV	0.0018	0.0026	0.00333278	0.0106487	NA	NA	NA	NA	NA	NA	NA	NA	NA	NA	NA	NA	NA	Name=10_Txn_Elongation	NA	NA
2	231102179	G	T	341	PASS		intronic	SP140	NA	NA	NA	0	0.0010967	NA	NA	NA	NA	NA	NA	NA	NA	NA	NA	NA	NA	NA	Name=10_Txn_Elongation	NA	NA
2	231102260	T	C	449	PASS		intronic	SP140	NA	NA	NA	0	0.000868432	NA	NA	NA	NA	NA	NA	NA	NA	NA	NA	NA	NA	NA	Name=10_Txn_Elongation	NA	NA
2	231103136	A	C	1114	PASS	rs373753266	intronic	SP140	NA	NA	NA	0	0.00170196	NA	NA	NA	NA	NA	NA	NA	NA	NA	NA	NA	NA	NA	Name=10_Txn_Elongation	NA	NA
2	231103630	G	A	439	PASS		UTR3	SP140	NA	NA	NA	0.000932568	0.000662603	NA	NA	NA	NA	NA	NA	NA	NA	NA	NA	NA	NA	NA	Name=10_Txn_Elongation	NA	NA
2	231103651	G	A	1330	PASS	rs116713742	UTR3	SP140	NA	0.0046	0.004	0.00428138	0.000636512	NA	NA	NA	NA	NA	NA	NA	NA	NA	NA	NA	NA	NA	Name=10_Txn_Elongation	NA	NA
2	231103720	C	T	207	PASS		UTR3	SP140	NA	NA	NA	0.000821886	0	NA	NA	NA	NA	NA	NA	NA	NA	NA	NA	NA	NA	NA	Name=10_Txn_Elongation	NA	NA
2	231106154	G	T	934	PASS	rs189296991	exonic	SP140	nonsynonymous SNV	0.0005	NA	0.00207612	0.00136433	T	0.915	P	0.441	B	0	0	0	N	0.695	N	T	NA	Name=10_Txn_Elongation	NA	NA
2	231106181	T	A	205	PASS	rs373687517	exonic	SP140	nonsynonymous SNV	NA	NA	0.000919118	0	T	0.982	D	0.424	B	0	0	1	N	0.805	L	T	NA	Name=10_Txn_Elongation	NA	NA
2	231106210	T	C	3536	PASS	rs75177776	intronic	SP140	NA	0.0027	0.01	0.00598785	0.00390102	NA	NA	NA	NA	NA	NA	NA	NA	NA	NA	NA	NA	NA	Name=10_Txn_Elongation	NA	NA
2	231108440	C	T	120	PASS	rs143199875	intronic	SP140	NA	0.01	0.0013	0	0.000932945	NA	NA	NA	NA	NA	NA	NA	NA	NA	NA	NA	NA	NA	Name=10_Txn_Elongation	NA	NA
2	231110589	C	T	186	PASS	rs374564808	exonic	SP140	nonsynonymous SNV	NA	NA	0	0.000927644	T	0.906	P	0.332	B	0	0	0	N	0.695	N	T	NA	Name=10_Txn_Elongation	NA	NA
2	231112633	C	G	163	PASS		exonic	SP140	nonsynonymous SNV	NA	NA	0	0.000853898	T	0.996	D	0.992	D	0	0	0.000303	N	0	N	T	NA	Name=10_Txn_Elongation	NA	NA
2	231120209	G	C	704	PASS	rs138339396	exonic	SP140	nonsynonymous SNV	0.01	0.0026	0.00370194	0.000753532	T	0	B	0	B	0	0	1e-06	N	-1525	N	T	NA	Name=10_Txn_Elongation	NA	NA
2	231120238	C	T	136	PASS	rs200313284	exonic	SP140	nonsynonymous SNV	NA	NA	0.00257998	0	T	0	B	0	B	0	0	0.000191	N	0.09	N	T	NA	Name=10_Txn_Elongation	NA	NA
2	231120239	G	A	579	PASS	rs201567759	exonic	SP140	nonsynonymous SNV	0.0009	0.0026	0.00363527	0.000795123	T	0.024	B	0.003	B	0	0	9e-05	N	0	N	T	NA	Name=10_Txn_Elongation	NA	NA
2	231120257	G	C	15043	PASS	rs201513131	intronic	SP140	NA	NA	NA	0.0383687	0.0508368	NA	NA	NA	NA	NA	NA	NA	NA	NA	NA	NA	NA	NA	Name=10_Txn_Elongation	NA	NA
2	231134253	G	A	359	PASS		exonic	SP140	nonsynonymous SNV	NA	NA	0	0.000626422	T	0.18	B	0.023	B	0	0	0.000342	N	1355	L	T	NA	Name=4_Strong_Enhancer	NA	NA
2	231134273	A	G	710	PASS		exonic	SP140	nonsynonymous SNV	NA	NA	0.0022758	0	T	0.126	B	0.042	B	0	0	0.00029	N	1445	L	T	NA	Name=4_Strong_Enhancer	NA	NA
2	231135293	T	C	1573	PASS	rs189298436	intronic	SP140	NA	0.0009	0.0026	0.00138735	0.00465877	NA	NA	NA	NA	NA	NA	NA	NA	NA	NA	NA	NA	NA	Name=10_Txn_Elongation	NA	NA
2	231149074	G	A	2378	PASS	rs201215221	exonic	SP140	synonymous SNV	0.0009	0.0026	0	0.00463506	NA	NA	NA	NA	NA	NA	NA	NA	NA	NA	NA	NA	NA	Name=11_Weak_Txn	NA	NA
2	231149108	G	A	1198818	PASS	rs4972946	exonic	SP140	nonsynonymous SNV	0.96	0.91	0.952091	0.949883	T	0	B	0.001	B	0	0	1.5e-05	P	-1445	N	T	NA	Name=11_Weak_Txn	NA	NA
2	231150480	C	T	765	PASS	rs371906297	exonic	SP140	synonymous SNV	NA	NA	0.00196432	0	NA	NA	NA	NA	NA	NA	NA	NA	NA	NA	NA	NA	NA	Name=9_Txn_Transition	NA	NA
2	231150496	T	G	943	PASS	rs202002766	exonic	SP140	nonsynonymous SNV	NA	NA	0	0.00164606	T	0.9	P	0.354	B	0	0	5.8e-05	N	1525	L	T	NA	Name=9_Txn_Transition	NA	NA
2	231152738	G	A	187	PASS		intronic	SP140	NA	NA	NA	0	0.00056953	NA	NA	NA	NA	NA	NA	NA	NA	NA	NA	NA	NA	NA	Name=6_Weak_Enhancer	NA	NA
2	231157410	C	T	266	PASS		exonic	SP140	synonymous SNV	NA	NA	0.00146651	0	NA	NA	NA	NA	NA	NA	NA	NA	NA	NA	NA	NA	NA	Name=10_Txn_Elongation	NA	NA
2	231157425	C	A	1092	PASS	rs199761535	exonic	SP140	synonymous SNV	0	NA	0.00142524	0.00145104	NA	NA	NA	NA	NA	NA	NA	NA	NA	NA	NA	NA	NA	Name=10_Txn_Elongation	NA	NA
2	231162111	A	G	755	PASS		intronic	SP140	NA	NA	NA	0.00182204	0.00070373	NA	NA	NA	NA	NA	NA	NA	NA	NA	NA	NA	NA	NA	Name=10_Txn_Elongation	NA	NA
2	231174815	C	T	218	PASS		intronic	SP140	NA	NA	NA	0	0.000716076	NA	NA	NA	NA	NA	NA	NA	NA	NA	NA	NA	NA	NA	Name=10_Txn_Elongation	NA	NA
2	231174833	C	T	2371	PASS	rs190924663	intronic	SP140	NA	0.0009	0.0026	0	0.0057837	NA	NA	NA	NA	NA	NA	NA	NA	NA	NA	NA	NA	NA	Name=10_Txn_Elongation	NA	NA
2	231174848	T	G	425	PASS		intronic	SP140	NA	NA	NA	0.00223569	0	NA	NA	NA	NA	NA	NA	NA	NA	NA	NA	NA	NA	NA	Name=10_Txn_Elongation	NA	NA
2	231174912	C	T	260	PASS		intronic	SP140	NA	NA	NA	0	0.000655839	NA	NA	NA	NA	NA	NA	NA	NA	NA	NA	NA	NA	NA	Name=10_Txn_Elongation	NA	NA
2	231174947	C	T	828	PASS		intronic	SP140	NA	NA	NA	0.00288119	0.00128353	NA	NA	NA	NA	NA	NA	NA	NA	NA	NA	NA	NA	NA	Name=10_Txn_Elongation	NA	NA
2	231176039	G	A	302	PASS		intronic	SP140	NA	NA	NA	0	0.000602011	NA	NA	NA	NA	NA	NA	NA	NA	NA	NA	NA	NA	NA	Name=10_Txn_Elongation	NA	NA
2	231176063	A	G	369	PASS		intronic	SP140	NA	NA	NA	0	0.000593692	NA	NA	NA	NA	NA	NA	NA	NA	NA	NA	NA	NA	NA	Name=10_Txn_Elongation	NA	NA
2	231177644	G	A	366	PASS		UTR3	SP140	NA	NA	NA	0.00132123	0	NA	NA	NA	NA	NA	NA	NA	NA	NA	NA	NA	NA	NA	Name=10_Txn_Elongation	NA	NA
2	231177689	C	G	3925	PASS	rs187381979	UTR3	SP140	NA	0.0027	0.01	0.00502935	0.00336941	NA	NA	NA	NA	NA	NA	NA	NA	NA	NA	NA	NA	NA	Name=10_Txn_Elongation	NA	NA
2	231177866	C	T	953	PASS		UTR3	SP140	NA	NA	NA	0	0.00175576	NA	NA	NA	NA	NA	NA	NA	NA	NA	NA	NA	NA	NA	Name=10_Txn_Elongation	NA	NA
2	231177915	T	A	430	PASS		UTR3	SP140	NA	NA	NA	0.000881251	0.000895968	NA	NA	NA	NA	NA	NA	NA	NA	NA	NA	NA	NA	NA	Name=10_Txn_Elongation	NA	NA
2	231222526	C	T	807	PASS	rs191483421	exonic	SP140L	synonymous SNV	0.0023	0.01	0.00282109	0	NA	0	NA	0	0	0	NA	0.289388	NA	0	NA	NA	NA	Name=11_Weak_Txn	NA	NA
2	231222651	A	T	175	PASS		exonic	SP140L	nonsynonymous SNV	NA	NA	0	0.000743154	D	1	D	0.999	D	0	0	0.270907	N	2.64	M	D	NA	Name=10_Txn_Elongation	NA	NA
2	231222653	C	T	344	PASS	rs189762003	exonic	SP140L	nonsynonymous SNV	0.0005	NA	0.00132737	0	D	0.999	D	0.877	P	0	0	0.003414	N	2.28	M	D	NA	Name=10_Txn_Elongation	NA	NA
2	231222661	C	T	2875	PASS	rs61733462	exonic	SP140L	synonymous SNV	0.0014	NA	0.00614949	0.00311134	NA	NA	NA	NA	NA	NA	NA	NA	NA	NA	NA	NA	NA	Name=10_Txn_Elongation	NA	NA
2	231249939	A	G	904	PASS	rs200229270	exonic	SP140L	nonsynonymous SNV	0.0005	0.0013	0	0.00187609	T	0.025	B	0.02	B	0	0	0	N	1.32	L	T	NA	Name=10_Txn_Elongation	NA	NA
2	231249984	C	T	2016	PASS	rs200263218	exonic	SP140L	nonsynonymous SNV	NA	NA	0.00493878	0.00149233	T	0.244	B	0.027	B	0	0	0	N	0.315	N	T	NA	Name=10_Txn_Elongation	NA	NA
2	231253270	T	C	284	PASS	rs374466639	intronic	SP140L	NA	NA	NA	0	0.000884907	NA	NA	NA	NA	NA	NA	NA	NA	NA	NA	NA	NA	NA	Name=10_Txn_Elongation	NA	NA
2	231256811	C	T	232	PASS	rs145339453	exonic	SP140L	nonsynonymous SNV	0.0046	NA	0.00169033	0	T	0	B	0.002	B	0	0	0	N	-1965	N	T	NA	Name=10_Txn_Elongation	NA	NA
2	231256814	A	G	1934	PASS	rs183267141	exonic	SP140L	nonsynonymous SNV	0.0023	0.01	0.0053226	0.00345404	T	0.907	P	0.618	P	0	0	1e-06	N	0.93	L	T	NA	Name=10_Txn_Elongation	NA	NA
2	231264872	C	T	148	PASS	rs140785296	exonic	SP140L	nonsynonymous SNV	0.0018	NA	0.00121768	0	T	1	D	0.985	D	0	0	0	N	2.81	M	D	NA	Name=10_Txn_Elongation	NA	NA
2	231265019	C	T	10720	PASS	rs75347608	intronic	SP140L	NA	0.0027	0.01	0.015925	0.0120142	NA	NA	NA	NA	NA	NA	NA	NA	NA	NA	NA	NA	NA	Name=10_Txn_Elongation	NA	NA
3	27725000	A	G	1567	PASS	rs138325630	intergenic	SLC4A7(dist=199089),EOMES(dist=32886)	NA	0.0009	0.0026	0.00206368	0.00506196	NA	NA	NA	NA	NA	NA	NA	NA	NA	NA	NA	NA	NA	Name=13_Heterochrom/lo	NA	NA
3	27725523	G	C	130	PASS		intergenic	SLC4A7(dist=199612),EOMES(dist=32363)	NA	NA	NA	0.0018044	0	NA	NA	NA	NA	NA	NA	NA	NA	NA	NA	NA	NA	NA	Name=13_Heterochrom/lo	NA	NA
3	27725548	C	A	8951	PASS	rs116357547	intergenic	SLC4A7(dist=199637),EOMES(dist=32338)	NA	0.05	0.02	0.023717	0.0167805	NA	NA	NA	NA	NA	NA	NA	NA	NA	NA	NA	NA	NA	Name=13_Heterochrom/lo	NA	NA
3	27725600	A	C	264	PASS		intergenic	SLC4A7(dist=199689),EOMES(dist=32286)	NA	NA	NA	0.00107066	0	NA	NA	NA	NA	NA	NA	NA	NA	NA	NA	NA	NA	NA	Name=13_Heterochrom/lo	NA	NA
3	27725605	G	A	28348	PASS	rs9846205	intergenic	SLC4A7(dist=199694),EOMES(dist=32281)	NA	0.1	0.04	0.0347242	0.0311963	NA	NA	NA	NA	NA	NA	NA	NA	NA	NA	NA	NA	NA	Name=13_Heterochrom/lo	NA	NA
3	27725612	T	C	296	PASS		intergenic	SLC4A7(dist=199701),EOMES(dist=32274)	NA	NA	NA	0	0.00074291	NA	NA	NA	NA	NA	NA	NA	NA	NA	NA	NA	NA	NA	Name=13_Heterochrom/lo	NA	NA
3	27725649	G	C	191	PASS	rs17020230	intergenic	SLC4A7(dist=199738),EOMES(dist=32237)	NA	0.02	NA	0	0.000745242	NA	NA	NA	NA	NA	NA	NA	NA	NA	NA	NA	NA	NA	Name=13_Heterochrom/lo	NA	NA
3	27726394	A	T	1039	PASS	rs185048277	intergenic	SLC4A7(dist=200483),EOMES(dist=31492)	NA	0.0014	NA	0.00216125	0.00130517	NA	NA	NA	NA	NA	NA	NA	NA	NA	NA	NA	NA	NA	Name=13_Heterochrom/lo	NA	NA
3	27726489	A	T	448	PASS		intergenic	SLC4A7(dist=200578),EOMES(dist=31397)	NA	NA	NA	0	0.0013294	NA	NA	NA	NA	NA	NA	NA	NA	NA	NA	NA	NA	NA	Name=13_Heterochrom/lo	NA	NA
3	27726493	A	C	554	PASS	rs142050748	intergenic	SLC4A7(dist=200582),EOMES(dist=31393)	NA	0.01	0.02	0.00127877	0	NA	NA	NA	NA	NA	NA	NA	NA	NA	NA	NA	NA	NA	Name=13_Heterochrom/lo	NA	NA
3	27727122	T	A	480	PASS		intergenic	SLC4A7(dist=201211),EOMES(dist=30764)	NA	NA	NA	0	0.00124265	NA	NA	NA	NA	NA	NA	NA	NA	NA	NA	NA	NA	NA	Name=13_Heterochrom/lo	NA	NA
3	27727324	T	G	174	PASS		intergenic	SLC4A7(dist=201413),EOMES(dist=30562)	NA	NA	NA	0	0.000776781	NA	NA	NA	NA	NA	NA	NA	NA	NA	NA	NA	NA	NA	Name=13_Heterochrom/lo	NA	NA
3	27727401	C	T	209	PASS		intergenic	SLC4A7(dist=201490),EOMES(dist=30485)	NA	NA	NA	0.00214805	0	NA	NA	NA	NA	NA	NA	NA	NA	NA	NA	NA	NA	NA	Name=13_Heterochrom/lo	NA	NA
3	27728089	T	C	166	PASS		intergenic	SLC4A7(dist=202178),EOMES(dist=29797)	NA	NA	NA	0.00456389	0	NA	NA	NA	NA	NA	NA	NA	NA	NA	NA	NA	NA	NA	Name=13_Heterochrom/lo	NA	NA
3	27728103	A	G	3608	PASS		intergenic	SLC4A7(dist=202192),EOMES(dist=29783)	NA	NA	NA	0.0127855	0.0165827	NA	NA	NA	NA	NA	NA	NA	NA	NA	NA	NA	NA	NA	Name=13_Heterochrom/lo	NA	NA
3	27728209	T	C	1736	PASS		intergenic	SLC4A7(dist=202298),EOMES(dist=29677)	NA	NA	NA	0.00149436	0.00365061	NA	NA	NA	NA	NA	NA	NA	NA	NA	NA	NA	NA	NA	Name=13_Heterochrom/lo	NA	NA
3	27728240	T	A	714	PASS		intergenic	SLC4A7(dist=202329),EOMES(dist=29646)	NA	NA	NA	0.00190584	0	NA	NA	NA	NA	NA	NA	NA	NA	NA	NA	NA	NA	NA	Name=13_Heterochrom/lo	NA	NA
3	27728384	T	C	734	PASS		intergenic	SLC4A7(dist=202473),EOMES(dist=29502)	NA	NA	NA	0.0011422	0.000881562	NA	NA	NA	NA	NA	NA	NA	NA	NA	NA	NA	NA	NA	Name=13_Heterochrom/lo	NA	NA
3	27728396	G	A	511	PASS		intergenic	SLC4A7(dist=202485),EOMES(dist=29490)	NA	NA	NA	0	0.000895968	NA	NA	NA	NA	NA	NA	NA	NA	NA	NA	NA	NA	NA	Name=13_Heterochrom/lo	NA	NA
3	27728573	G	T	488	PASS		intergenic	SLC4A7(dist=202662),EOMES(dist=29313)	NA	NA	NA	0.00139291	0	NA	NA	NA	NA	NA	NA	NA	NA	NA	NA	NA	NA	NA	Name=13_Heterochrom/lo	NA	NA
3	27728621	T	G	457	PASS		intergenic	SLC4A7(dist=202710),EOMES(dist=29265)	NA	NA	NA	0.0017301	0	NA	NA	NA	NA	NA	NA	NA	NA	NA	NA	NA	NA	NA	Name=13_Heterochrom/lo	NA	NA
3	27728681	C	A	2241	PASS	rs115425435	intergenic	SLC4A7(dist=202770),EOMES(dist=29205)	NA	0.02	0.0026	0.00294709	0.00473379	NA	NA	NA	NA	NA	NA	NA	NA	NA	NA	NA	NA	NA	Name=13_Heterochrom/lo	NA	NA
3	27729357	A	T	814	PASS	rs79924254	intergenic	SLC4A7(dist=203446),EOMES(dist=28529)	NA	0.01	0.02	0.0139468	0.00631985	NA	NA	NA	NA	NA	NA	NA	NA	NA	NA	NA	NA	NA	Name=13_Heterochrom/lo	NA	NA
3	27729416	A	C	124	PASS		intergenic	SLC4A7(dist=203505),EOMES(dist=28470)	NA	NA	NA	0.00176471	0	NA	NA	NA	NA	NA	NA	NA	NA	NA	NA	NA	NA	NA	Name=13_Heterochrom/lo	NA	NA
3	27729466	C	G	107	PASS		intergenic	SLC4A7(dist=203555),EOMES(dist=28420)	NA	NA	NA	0.00115664	0	NA	NA	NA	NA	NA	NA	NA	NA	NA	NA	NA	NA	NA	Name=13_Heterochrom/lo	NA	NA
3	27729530	G	A	434	PASS		intergenic	SLC4A7(dist=203619),EOMES(dist=28356)	NA	NA	NA	0.00122549	0.00284035	NA	NA	NA	NA	NA	NA	NA	NA	NA	NA	NA	NA	NA	Name=13_Heterochrom/lo	NA	NA
3	27729620	C	T	758	PASS	rs148940849	intergenic	SLC4A7(dist=203709),EOMES(dist=28266)	NA	0.0009	0.0026	0.00374886	0.005269	NA	NA	NA	NA	NA	NA	NA	NA	NA	NA	NA	NA	NA	Name=13_Heterochrom/lo	NA	NA
3	27729812	C	T	257	PASS		intergenic	SLC4A7(dist=203901),EOMES(dist=28074)	NA	NA	NA	0	0.00112597	NA	NA	NA	NA	NA	NA	NA	NA	NA	NA	NA	NA	NA	Name=13_Heterochrom/lo	NA	NA
3	27729833	G	A	686	PASS	rs181156244	intergenic	SLC4A7(dist=203922),EOMES(dist=28053)	NA	0.0005	NA	0.00181554	0.00196149	NA	NA	NA	NA	NA	NA	NA	NA	NA	NA	NA	NA	NA	Name=13_Heterochrom/lo	NA	NA
3	27737882	C	A	288	PASS		intergenic	SLC4A7(dist=211971),EOMES(dist=20004)	NA	NA	NA	0.00113608	0	NA	NA	NA	NA	NA	NA	NA	NA	NA	NA	NA	NA	NA	Name=13_Heterochrom/lo	NA	NA
3	27738082	T	C	1370	PASS	rs185672804	intergenic	SLC4A7(dist=212171),EOMES(dist=19804)	NA	0.0023	0.01	0.00395078	0.000730727	NA	NA	NA	NA	NA	NA	NA	NA	NA	NA	NA	NA	NA	Name=13_Heterochrom/lo	NA	NA
3	27738221	T	G	1544	PASS	rs192639356	intergenic	SLC4A7(dist=212310),EOMES(dist=19665)	NA	0.0027	0.0013	0.0062893	0.0079107	NA	NA	NA	NA	NA	NA	NA	NA	NA	NA	NA	NA	NA	Name=13_Heterochrom/lo	NA	NA
3	27738430	G	A	7701	PASS	rs76079178	intergenic	SLC4A7(dist=212519),EOMES(dist=19456)	NA	0.01	0.02	0.00932789	0.00981251	NA	NA	NA	NA	NA	NA	NA	NA	NA	NA	NA	NA	NA	Name=13_Heterochrom/lo	NA	NA
3	27738498	G	A	379	PASS		intergenic	SLC4A7(dist=212587),EOMES(dist=19388)	NA	NA	NA	0	0.000813497	NA	NA	NA	NA	NA	NA	NA	NA	NA	NA	NA	NA	NA	Name=13_Heterochrom/lo	NA	NA
3	27738847	T	C	302	PASS		intergenic	SLC4A7(dist=212936),EOMES(dist=19039)	NA	NA	NA	0	0.00123489	NA	NA	NA	NA	NA	NA	NA	NA	NA	NA	NA	NA	NA	Name=13_Heterochrom/lo	NA	NA
3	27738900	C	T	326	PASS		intergenic	SLC4A7(dist=212989),EOMES(dist=18986)	NA	NA	NA	0.00140614	0.000895095	NA	NA	NA	NA	NA	NA	NA	NA	NA	NA	NA	NA	NA	Name=13_Heterochrom/lo	NA	NA
3	27739143	A	G	955	PASS	rs192358578	intergenic	SLC4A7(dist=213232),EOMES(dist=18743)	NA	0.0014	0.0013	0.00910058	0.0010436	NA	NA	NA	NA	NA	NA	NA	NA	NA	NA	NA	NA	NA	Name=13_Heterochrom/lo	NA	NA
3	27739223	T	A	122	PASS		intergenic	SLC4A7(dist=213312),EOMES(dist=18663)	NA	NA	NA	0.0011534	0	NA	NA	NA	NA	NA	NA	NA	NA	NA	NA	NA	NA	NA	Name=13_Heterochrom/lo	NA	NA
3	27739252	T	A	1992	PASS	rs116375996	intergenic	SLC4A7(dist=213341),EOMES(dist=18634)	NA	0.01	0.02	0.00543392	0.00907367	NA	NA	NA	NA	NA	NA	NA	NA	NA	NA	NA	NA	NA	Name=13_Heterochrom/lo	NA	NA
3	27739289	A	G	104	PASS		intergenic	SLC4A7(dist=213378),EOMES(dist=18597)	NA	NA	NA	0.00111893	0	NA	NA	NA	NA	NA	NA	NA	NA	NA	NA	NA	NA	NA	Name=13_Heterochrom/lo	NA	NA
3	27739412	A	C	2346	PASS	rs148539868	intergenic	SLC4A7(dist=213501),EOMES(dist=18474)	NA	0.0046	0.01	0.0125167	0.0121314	NA	NA	NA	NA	NA	NA	NA	NA	NA	NA	NA	NA	NA	Name=13_Heterochrom/lo	NA	NA
3	27739856	C	T	232	PASS		intergenic	SLC4A7(dist=213945),EOMES(dist=18030)	NA	NA	NA	0	0.000728863	NA	NA	NA	NA	NA	NA	NA	NA	NA	NA	NA	NA	NA	Name=13_Heterochrom/lo	NA	NA
3	27739906	T	C	103	PASS		intergenic	SLC4A7(dist=213995),EOMES(dist=17980)	NA	NA	NA	0	0.000768049	NA	NA	NA	NA	NA	NA	NA	NA	NA	NA	NA	NA	NA	Name=13_Heterochrom/lo	NA	NA
3	27740229	A	T	855	PASS	rs35309890	intergenic	SLC4A7(dist=214318),EOMES(dist=17657)	NA	0.01	0.02	0.00924366	0.00562546	NA	NA	NA	NA	NA	NA	NA	NA	NA	NA	NA	NA	NA	Name=13_Heterochrom/lo	NA	NA
3	27740533	T	C	153	PASS		intergenic	SLC4A7(dist=214622),EOMES(dist=17353)	NA	NA	NA	0.00315126	0	NA	NA	NA	NA	NA	NA	NA	NA	NA	NA	NA	NA	NA	Name=13_Heterochrom/lo	NA	NA
3	27740679	C	G	646	PASS		intergenic	SLC4A7(dist=214768),EOMES(dist=17207)	NA	NA	NA	0.00143155	0.000687916	NA	NA	NA	NA	NA	NA	NA	NA	NA	NA	NA	NA	NA	Name=13_Heterochrom/lo	NA	NA
3	27740737	A	G	351	PASS		intergenic	SLC4A7(dist=214826),EOMES(dist=17149)	NA	NA	NA	0.00161449	0	NA	NA	NA	NA	NA	NA	NA	NA	NA	NA	NA	NA	NA	Name=13_Heterochrom/lo	NA	NA
3	27740771	T	C	454	PASS		intergenic	SLC4A7(dist=214860),EOMES(dist=17115)	NA	NA	NA	0.00147947	0	NA	NA	NA	NA	NA	NA	NA	NA	NA	NA	NA	NA	NA	Name=13_Heterochrom/lo	NA	NA
3	27740965	G	A	1820	PASS	rs189325719	intergenic	SLC4A7(dist=215054),EOMES(dist=16921)	NA	0.0009	0.0026	0.00321206	0.00398978	NA	NA	NA	NA	NA	NA	NA	NA	NA	NA	NA	NA	NA	Name=13_Heterochrom/lo	NA	NA
3	27740972	C	A	21764	PASS	rs76066713	intergenic	SLC4A7(dist=215061),EOMES(dist=16914)	NA	0.01	0.03	0.0376972	0.0385375	NA	NA	NA	NA	NA	NA	NA	NA	NA	NA	NA	NA	NA	Name=13_Heterochrom/lo	NA	NA
3	27741000	C	T	2040	PASS		intergenic	SLC4A7(dist=215089),EOMES(dist=16886)	NA	NA	NA	0.0031929	0.00518676	NA	NA	NA	NA	NA	NA	NA	NA	NA	NA	NA	NA	NA	Name=13_Heterochrom/lo	NA	NA
3	27741088	A	G	234	PASS		intergenic	SLC4A7(dist=215177),EOMES(dist=16798)	NA	NA	NA	0	0.000777454	NA	NA	NA	NA	NA	NA	NA	NA	NA	NA	NA	NA	NA	Name=13_Heterochrom/lo	NA	NA
3	27741313	A	G	105	PASS	rs74722464	intergenic	SLC4A7(dist=215402),EOMES(dist=16573)	NA	0.01	NA	0.000919118	0	NA	NA	NA	NA	NA	NA	NA	NA	NA	NA	NA	NA	NA	Name=13_Heterochrom/lo	NA	NA
3	27741337	T	C	121	PASS		intergenic	SLC4A7(dist=215426),EOMES(dist=16549)	NA	NA	NA	0	0.000618429	NA	NA	NA	NA	NA	NA	NA	NA	NA	NA	NA	NA	NA	Name=13_Heterochrom/lo	NA	NA
3	27741358	T	C	271	PASS		intergenic	SLC4A7(dist=215447),EOMES(dist=16528)	NA	NA	NA	0.000891266	0	NA	NA	NA	NA	NA	NA	NA	NA	NA	NA	NA	NA	NA	Name=13_Heterochrom/lo	NA	NA
3	27741458	A	G	6149	PASS	rs112324245	intergenic	SLC4A7(dist=215547),EOMES(dist=16428)	NA	0.07	0.04	0.033607	0.0344351	NA	NA	NA	NA	NA	NA	NA	NA	NA	NA	NA	NA	NA	Name=13_Heterochrom/lo	NA	NA
3	27743599	A	C	125	PASS		intergenic	SLC4A7(dist=217688),EOMES(dist=14287)	NA	NA	NA	0	0.00185529	NA	NA	NA	NA	NA	NA	NA	NA	NA	NA	NA	NA	NA	Name=13_Heterochrom/lo	NA	NA
3	27743660	C	A	156	PASS	rs139165738	intergenic	SLC4A7(dist=217749),EOMES(dist=14226)	NA	0.0005	0.0013	0.00167112	0	NA	NA	NA	NA	NA	NA	NA	NA	NA	NA	NA	NA	NA	Name=13_Heterochrom/lo	NA	NA
3	27743828	T	C	6471	PASS	rs76508275	intergenic	SLC4A7(dist=217917),EOMES(dist=14058)	NA	0.07	0.04	0.0352144	0.0285973	NA	NA	NA	NA	NA	NA	NA	NA	NA	NA	NA	NA	NA	Name=13_Heterochrom/lo	NA	NA
3	27743934	A	G	6987	PASS	rs75403924	intergenic	SLC4A7(dist=218023),EOMES(dist=13952)	NA	0.06	0.02	0.0223145	0.0210239	NA	NA	NA	NA	NA	NA	NA	NA	NA	NA	NA	NA	NA	Name=13_Heterochrom/lo	NA	NA
3	27744063	T	A	148	PASS		intergenic	SLC4A7(dist=218152),EOMES(dist=13823)	NA	NA	NA	0	0.000809134	NA	NA	NA	NA	NA	NA	NA	NA	NA	NA	NA	NA	NA	Name=13_Heterochrom/lo	NA	NA
3	27744120	C	G	235	PASS	rs79004158	intergenic	SLC4A7(dist=218209),EOMES(dist=13766)	NA	0.01	NA	0	0.00131666	NA	NA	NA	NA	NA	NA	NA	NA	NA	NA	NA	NA	NA	Name=13_Heterochrom/lo	NA	NA
3	27744223	A	T	2194	PASS		intergenic	SLC4A7(dist=218312),EOMES(dist=13663)	NA	NA	NA	0.0275988	0.0242925	NA	NA	NA	NA	NA	NA	NA	NA	NA	NA	NA	NA	NA	Name=13_Heterochrom/lo	NA	NA
3	27744233	T	A	5852	PASS	rs13318712	intergenic	SLC4A7(dist=218322),EOMES(dist=13653)	NA	0.07	0.04	0.04186	0.0378776	NA	NA	NA	NA	NA	NA	NA	NA	NA	NA	NA	NA	NA	Name=13_Heterochrom/lo	NA	NA
3	27744237	T	A	646	PASS		intergenic	SLC4A7(dist=218326),EOMES(dist=13649)	NA	NA	NA	0	0.0129057	NA	NA	NA	NA	NA	NA	NA	NA	NA	NA	NA	NA	NA	Name=13_Heterochrom/lo	NA	NA
3	27744550	A	T	351	PASS		intergenic	SLC4A7(dist=218639),EOMES(dist=13336)	NA	NA	NA	0.000794913	0.00124944	NA	NA	NA	NA	NA	NA	NA	NA	NA	NA	NA	NA	NA	Name=13_Heterochrom/lo	NA	NA
3	27744590	G	A	726	PASS	rs370122033	intergenic	SLC4A7(dist=218679),EOMES(dist=13296)	NA	NA	NA	0.00342131	0	NA	NA	NA	NA	NA	NA	NA	NA	NA	NA	NA	NA	NA	Name=13_Heterochrom/lo	NA	NA
3	27744795	T	G	404	PASS		intergenic	SLC4A7(dist=218884),EOMES(dist=13091)	NA	NA	NA	0	0.0012444	NA	NA	NA	NA	NA	NA	NA	NA	NA	NA	NA	NA	NA	Name=13_Heterochrom/lo	NA	NA
3	27745026	C	T	106	PASS		intergenic	SLC4A7(dist=219115),EOMES(dist=12860)	NA	NA	NA	0	0.000656211	NA	NA	NA	NA	NA	NA	NA	NA	NA	NA	NA	NA	NA	Name=13_Heterochrom/lo	NA	NA
3	27745045	C	T	176	PASS	rs115801397	intergenic	SLC4A7(dist=219134),EOMES(dist=12841)	NA	0.01	NA	0.00239271	0	NA	NA	NA	NA	NA	NA	NA	NA	NA	NA	NA	NA	NA	Name=13_Heterochrom/lo	NA	NA
3	27745107	A	G	460	PASS	rs144619925	intergenic	SLC4A7(dist=219196),EOMES(dist=12779)	NA	0.0018	0.004	0.00107933	0.00189874	NA	NA	NA	NA	NA	NA	NA	NA	NA	NA	NA	NA	NA	Name=13_Heterochrom/lo	NA	NA
3	27746558	T	G	116	PASS		intergenic	SLC4A7(dist=220647),EOMES(dist=11328)	NA	NA	NA	0.00201845	0	NA	NA	NA	NA	NA	NA	NA	NA	NA	NA	NA	NA	NA	Name=13_Heterochrom/lo	NA	NA
3	27746561	A	G	203	PASS		intergenic	SLC4A7(dist=220650),EOMES(dist=11325)	NA	NA	NA	0	0.00144832	NA	NA	NA	NA	NA	NA	NA	NA	NA	NA	NA	NA	NA	Name=13_Heterochrom/lo	NA	NA
3	27746614	G	A	140	PASS		intergenic	SLC4A7(dist=220703),EOMES(dist=11272)	NA	NA	NA	0	0.00074664	NA	NA	NA	NA	NA	NA	NA	NA	NA	NA	NA	NA	NA	Name=13_Heterochrom/lo	NA	NA
3	27746682	C	T	472	PASS		intergenic	SLC4A7(dist=220771),EOMES(dist=11204)	NA	NA	NA	0	0.00109721	NA	NA	NA	NA	NA	NA	NA	NA	NA	NA	NA	NA	NA	Name=13_Heterochrom/lo	NA	NA
3	27746696	T	C	267	PASS	rs114485089	intergenic	SLC4A7(dist=220785),EOMES(dist=11190)	NA	0.01	NA	0.00150401	0	NA	NA	NA	NA	NA	NA	NA	NA	NA	NA	NA	NA	NA	Name=13_Heterochrom/lo	NA	NA
3	27746720	T	C	490	PASS		intergenic	SLC4A7(dist=220809),EOMES(dist=11166)	NA	NA	NA	0.00106736	0.0011049	NA	NA	NA	NA	NA	NA	NA	NA	NA	NA	NA	NA	NA	Name=13_Heterochrom/lo	NA	NA
3	27746794	T	G	110	PASS		intergenic	SLC4A7(dist=220883),EOMES(dist=11092)	NA	NA	NA	0	0.00137363	NA	NA	NA	NA	NA	NA	NA	NA	NA	NA	NA	NA	NA	Name=13_Heterochrom/lo	NA	NA
3	27747295	C	T	2025	PASS	rs115622588	intergenic	SLC4A7(dist=221384),EOMES(dist=10591)	NA	0.0005	0.0013	0.00105513	0.00239424	NA	NA	NA	NA	NA	NA	NA	NA	NA	NA	NA	NA	NA	Name=12_Repressed	NA	NA
3	27747334	C	T	607	PASS		intergenic	SLC4A7(dist=221423),EOMES(dist=10552)	NA	NA	NA	0	0.000941448	NA	NA	NA	NA	NA	NA	NA	NA	NA	NA	NA	NA	NA	Name=12_Repressed	NA	NA
3	27747406	G	T	310	PASS		intergenic	SLC4A7(dist=221495),EOMES(dist=10480)	NA	NA	NA	0	0.000911079	NA	NA	NA	NA	NA	NA	NA	NA	NA	NA	NA	NA	NA	Name=12_Repressed	NA	NA
3	27748055	A	G	264	PASS		intergenic	SLC4A7(dist=222144),EOMES(dist=9831)	NA	NA	NA	0	0.000621963	NA	NA	NA	NA	NA	NA	NA	NA	NA	NA	NA	NA	NA	Name=12_Repressed	NA	NA
3	27748290	A	G	12067	PASS	rs13325972	intergenic	SLC4A7(dist=222379),EOMES(dist=9596)	NA	0.05	0.02	0.0202592	0.0177831	NA	NA	NA	NA	NA	NA	NA	NA	NA	NA	NA	NA	NA	Name=12_Repressed	NA	NA
3	27748416	T	C	140	PASS		intergenic	SLC4A7(dist=222505),EOMES(dist=9470)	NA	NA	NA	0	0.00129576	NA	NA	NA	NA	NA	NA	NA	NA	NA	NA	NA	NA	NA	Name=12_Repressed	NA	NA
3	27749370	G	A	704	PASS		intergenic	SLC4A7(dist=223459),EOMES(dist=8516)	NA	NA	NA	0.00154799	0.00191239	NA	NA	NA	NA	NA	NA	NA	NA	NA	NA	NA	NA	NA	Name=12_Repressed	NA	NA
3	27749389	A	G	168	PASS		intergenic	SLC4A7(dist=223478),EOMES(dist=8497)	NA	NA	NA	0.00134198	0	NA	NA	NA	NA	NA	NA	NA	NA	NA	NA	NA	NA	NA	Name=12_Repressed	NA	NA
3	27749529	A	G	3289	PASS	rs143618888	intergenic	SLC4A7(dist=223618),EOMES(dist=8357)	NA	0.0046	0.01	0.00826746	0.00369935	NA	NA	NA	NA	NA	NA	NA	NA	NA	NA	NA	NA	NA	Name=12_Repressed	NA	NA
3	27749700	T	C	707	PASS		intergenic	SLC4A7(dist=223789),EOMES(dist=8186)	NA	NA	NA	0.00256374	0	NA	NA	NA	NA	NA	NA	NA	NA	NA	NA	NA	NA	NA	Name=12_Repressed	NA	NA
3	27749833	C	G	1611	PASS		intergenic	SLC4A7(dist=223922),EOMES(dist=8053)	NA	NA	NA	0.00265907	0.000984317	NA	NA	NA	NA	NA	NA	NA	NA	NA	NA	NA	NA	NA	Name=12_Repressed	NA	NA
3	27749886	G	T	643	PASS		intergenic	SLC4A7(dist=223975),EOMES(dist=8000)	NA	NA	NA	0	0.00102191	NA	NA	NA	NA	NA	NA	NA	NA	NA	NA	NA	NA	NA	Name=12_Repressed	NA	NA
3	27749928	C	T	500	PASS		intergenic	SLC4A7(dist=224017),EOMES(dist=7958)	NA	NA	NA	0	0.000819605	NA	NA	NA	NA	NA	NA	NA	NA	NA	NA	NA	NA	NA	Name=12_Repressed	NA	NA
3	27749931	C	T	426	PASS		intergenic	SLC4A7(dist=224020),EOMES(dist=7955)	NA	NA	NA	0.00112402	0	NA	NA	NA	NA	NA	NA	NA	NA	NA	NA	NA	NA	NA	Name=12_Repressed	NA	NA
3	27749979	C	T	836	PASS		intergenic	SLC4A7(dist=224068),EOMES(dist=7907)	NA	NA	NA	0.000907516	0.000646069	NA	NA	NA	NA	NA	NA	NA	NA	NA	NA	NA	NA	NA	Name=12_Repressed	NA	NA
3	27750016	T	G	204	PASS		intergenic	SLC4A7(dist=224105),EOMES(dist=7870)	NA	NA	NA	0.000838838	0	NA	NA	NA	NA	NA	NA	NA	NA	NA	NA	NA	NA	NA	Name=12_Repressed	NA	NA
3	27750124	T	C	256	PASS		intergenic	SLC4A7(dist=224213),EOMES(dist=7762)	NA	NA	NA	0	0.000651324	NA	NA	NA	NA	NA	NA	NA	NA	NA	NA	NA	NA	NA	Name=12_Repressed	NA	NA
3	27750244	A	G	2341	PASS		intergenic	SLC4A7(dist=224333),EOMES(dist=7642)	NA	NA	NA	0.00201434	0.00251039	NA	NA	NA	NA	NA	NA	NA	NA	NA	NA	NA	NA	NA	Name=12_Repressed	NA	NA
3	27750827	T	G	1473	PASS	rs115861581	intergenic	SLC4A7(dist=224916),EOMES(dist=7059)	NA	0.01	0.01	0.0089138	0.0164062	NA	NA	NA	NA	NA	NA	NA	NA	NA	NA	NA	NA	NA	Name=12_Repressed	NA	NA
3	27751102	C	T	11782	PASS	rs76438638	intergenic	SLC4A7(dist=225191),EOMES(dist=6784)	NA	0.06	0.02	0.0222645	0.0176645	NA	NA	NA	NA	NA	NA	NA	NA	NA	NA	NA	NA	NA	Name=12_Repressed	NA	NA
3	27751186	A	G	355	PASS		intergenic	SLC4A7(dist=225275),EOMES(dist=6700)	NA	NA	NA	0	0.000764351	NA	NA	NA	NA	NA	NA	NA	NA	NA	NA	NA	NA	NA	Name=12_Repressed	NA	NA
3	27751199	A	G	412	PASS		intergenic	SLC4A7(dist=225288),EOMES(dist=6687)	NA	NA	NA	0.00137089	0	NA	NA	NA	NA	NA	NA	NA	NA	NA	NA	NA	NA	NA	Name=12_Repressed	NA	NA
3	27751252	G	A	458	PASS	rs112730514	intergenic	SLC4A7(dist=225341),EOMES(dist=6634)	NA	0.03	0.0013	0	0.000817635	NA	NA	NA	NA	NA	NA	NA	NA	NA	NA	NA	NA	NA	Name=12_Repressed	NA	NA
3	27751264	C	T	8174	PASS	rs28588099	intergenic	SLC4A7(dist=225353),EOMES(dist=6622)	NA	0.01	0.02	0.00933428	0.00653249	NA	NA	NA	NA	NA	NA	NA	NA	NA	NA	NA	NA	NA	Name=12_Repressed	NA	NA
3	27751285	G	T	439	PASS		intergenic	SLC4A7(dist=225374),EOMES(dist=6601)	NA	NA	NA	0	0.000827358	NA	NA	NA	NA	NA	NA	NA	NA	NA	NA	NA	NA	NA	Name=12_Repressed	NA	NA
3	27751357	G	A	867	PASS		intergenic	SLC4A7(dist=225446),EOMES(dist=6529)	NA	NA	NA	0	0.000975134	NA	NA	NA	NA	NA	NA	NA	NA	NA	NA	NA	NA	NA	Name=12_Repressed	NA	NA
3	27751380	A	T	654	PASS		intergenic	SLC4A7(dist=225469),EOMES(dist=6506)	NA	NA	NA	0.00151654	0	NA	NA	NA	NA	NA	NA	NA	NA	NA	NA	NA	NA	NA	Name=12_Repressed	NA	NA
3	27751403	C	T	535	PASS		intergenic	SLC4A7(dist=225492),EOMES(dist=6483)	NA	NA	NA	0.00131949	0	NA	NA	NA	NA	NA	NA	NA	NA	NA	NA	NA	NA	NA	Name=12_Repressed	NA	NA
3	27751527	A	G	1489	PASS		intergenic	SLC4A7(dist=225616),EOMES(dist=6359)	NA	NA	NA	0	0.000844205	NA	NA	NA	NA	NA	NA	NA	NA	NA	NA	NA	NA	NA	Name=12_Repressed	NA	NA
3	27751597	T	C	4165	PASS	rs373670733	intergenic	SLC4A7(dist=225686),EOMES(dist=6289)	NA	NA	NA	0.00636334	0.00307986	NA	NA	NA	NA	NA	NA	NA	NA	NA	NA	NA	NA	NA	Name=12_Repressed	NA	NA
3	27751616	G	C	412	PASS		intergenic	SLC4A7(dist=225705),EOMES(dist=6270)	NA	NA	NA	0	0.00077544	NA	NA	NA	NA	NA	NA	NA	NA	NA	NA	NA	NA	NA	Name=12_Repressed	NA	NA
3	27751640	C	T	2051	PASS		intergenic	SLC4A7(dist=225729),EOMES(dist=6246)	NA	NA	NA	0.00400528	0.000715478	NA	NA	NA	NA	NA	NA	NA	NA	NA	NA	NA	NA	NA	Name=12_Repressed	NA	NA
3	27751679	T	C	824	PASS		intergenic	SLC4A7(dist=225768),EOMES(dist=6207)	NA	NA	NA	0.00193108	0	NA	NA	NA	NA	NA	NA	NA	NA	NA	NA	NA	NA	NA	Name=12_Repressed	NA	NA
3	27751699	C	T	355	PASS	rs150552162	intergenic	SLC4A7(dist=225788),EOMES(dist=6187)	NA	0.0018	0.0013	0	0.000722413	NA	NA	NA	NA	NA	NA	NA	NA	NA	NA	NA	NA	NA	Name=12_Repressed	NA	NA
3	27751867	G	A	2799	PASS	rs185135670	intergenic	SLC4A7(dist=225956),EOMES(dist=6019)	NA	0.0014	NA	0.00306472	0.00272835	NA	NA	NA	NA	NA	NA	NA	NA	NA	NA	NA	NA	NA	Name=12_Repressed	NA	NA
3	27752041	C	T	430	PASS	rs140837030	intergenic	SLC4A7(dist=226130),EOMES(dist=5845)	NA	0.0005	0.0013	0	0.000802372	NA	NA	NA	NA	NA	NA	NA	NA	NA	NA	NA	NA	NA	Name=12_Repressed	NA	NA
3	27752260	C	G	722	PASS		intergenic	SLC4A7(dist=226349),EOMES(dist=5626)	NA	NA	NA	0	0.000902572	NA	NA	NA	NA	NA	NA	NA	NA	NA	NA	NA	NA	NA	Name=12_Repressed	NA	NA
3	27752315	A	G	3322	PASS	rs183691365	intergenic	SLC4A7(dist=226404),EOMES(dist=5571)	NA	0.0023	0.01	0.00381832	0.00415565	NA	NA	NA	NA	NA	NA	NA	NA	NA	NA	NA	NA	NA	Name=12_Repressed	NA	NA
3	27752819	T	A	1885	PASS		intergenic	SLC4A7(dist=226908),EOMES(dist=5067)	NA	NA	NA	0.0185727	0.0167334	NA	NA	NA	NA	NA	NA	NA	NA	NA	NA	NA	NA	NA	Name=12_Repressed	NA	NA
3	27753005	C	T	196	PASS		intergenic	SLC4A7(dist=227094),EOMES(dist=4881)	NA	NA	NA	0.00140665	0	NA	NA	NA	NA	NA	NA	NA	NA	NA	NA	NA	NA	NA	Name=12_Repressed	NA	NA
3	27753310	A	G	2910	PASS	rs116818000	intergenic	SLC4A7(dist=227399),EOMES(dist=4576)	NA	0.01	0.02	0.00651848	0.00899181	NA	NA	NA	NA	NA	NA	NA	NA	NA	NA	NA	NA	NA	Name=12_Repressed	NA	NA
3	27753813	G	A	275	PASS		intergenic	SLC4A7(dist=227902),EOMES(dist=4073)	NA	NA	NA	0.00215788	0.00173423	NA	NA	NA	NA	NA	NA	NA	NA	NA	NA	NA	NA	NA	Name=3_Poised_Promoter	NA	NA
3	27753850	G	C	254	PASS	rs6766014	intergenic	SLC4A7(dist=227939),EOMES(dist=4036)	NA	0.03	0.0013	0	0.0010377	NA	NA	NA	NA	NA	NA	NA	NA	NA	NA	NA	NA	NA	Name=3_Poised_Promoter	NA	NA
3	27753950	G	T	140	PASS		intergenic	SLC4A7(dist=228039),EOMES(dist=3936)	NA	NA	NA	0	0.000571657	NA	NA	NA	NA	NA	NA	NA	NA	NA	NA	NA	NA	NA	Name=3_Poised_Promoter	NA	NA
3	27754030	C	T	445	PASS		intergenic	SLC4A7(dist=228119),EOMES(dist=3856)	NA	NA	NA	0.00191816	0	NA	NA	NA	NA	NA	NA	NA	NA	NA	NA	NA	NA	NA	Name=3_Poised_Promoter	NA	NA
3	27754059	C	G	250	PASS		intergenic	SLC4A7(dist=228148),EOMES(dist=3827)	NA	NA	NA	0	0.000895095	NA	NA	NA	NA	NA	NA	NA	NA	NA	NA	NA	NA	NA	Name=3_Poised_Promoter	NA	NA
3	27754092	T	A	295	PASS		intergenic	SLC4A7(dist=228181),EOMES(dist=3794)	NA	NA	NA	0	0.00069242	NA	NA	NA	NA	NA	NA	NA	NA	NA	NA	NA	NA	NA	Name=3_Poised_Promoter	NA	NA
3	27754107	C	G	13323	PASS	rs72902586	intergenic	SLC4A7(dist=228196),EOMES(dist=3779)	NA	0.02	0.04	0.0211506	0.0215717	NA	NA	NA	NA	NA	NA	NA	NA	NA	NA	NA	NA	NA	Name=3_Poised_Promoter	NA	NA
3	27754293	G	T	557	PASS	rs9840071	intergenic	SLC4A7(dist=228382),EOMES(dist=3593)	NA	0.07	0.0013	0	0.00199514	NA	NA	NA	NA	NA	NA	NA	NA	NA	NA	NA	NA	NA	Name=3_Poised_Promoter	NA	NA
3	27754482	G	T	599	PASS		intergenic	SLC4A7(dist=228571),EOMES(dist=3404)	NA	NA	NA	0	0.00103544	NA	NA	NA	NA	NA	NA	NA	NA	NA	NA	NA	NA	NA	Name=3_Poised_Promoter	NA	NA
3	27754596	T	C	622	PASS	rs190427429	intergenic	SLC4A7(dist=228685),EOMES(dist=3290)	NA	0.0005	NA	0.00265926	0	NA	NA	NA	NA	NA	NA	NA	NA	NA	NA	NA	NA	NA	Name=3_Poised_Promoter	NA	NA
3	27754648	A	G	324	PASS		intergenic	SLC4A7(dist=228737),EOMES(dist=3238)	NA	NA	NA	0	0.000690591	NA	NA	NA	NA	NA	NA	NA	NA	NA	NA	NA	NA	NA	Name=3_Poised_Promoter	NA	NA
3	27754734	G	A	274	PASS		intergenic	SLC4A7(dist=228823),EOMES(dist=3152)	NA	NA	NA	0	0.000865184	NA	NA	NA	NA	NA	NA	NA	NA	NA	NA	NA	NA	NA	Name=3_Poised_Promoter	NA	NA
3	27754785	T	G	404	PASS		intergenic	SLC4A7(dist=228874),EOMES(dist=3101)	NA	NA	NA	0	0.00100134	NA	NA	NA	NA	NA	NA	NA	NA	NA	NA	NA	NA	NA	Name=3_Poised_Promoter	NA	NA
3	27754882	A	C	380	PASS		intergenic	SLC4A7(dist=228971),EOMES(dist=3004)	NA	NA	NA	0.00123839	0	NA	NA	NA	NA	NA	NA	NA	NA	NA	NA	NA	NA	NA	Name=3_Poised_Promoter	NA	NA
3	27755075	T	C	390	PASS		intergenic	SLC4A7(dist=229164),EOMES(dist=2811)	NA	NA	NA	0	0.000770119	NA	NA	NA	NA	NA	NA	NA	NA	NA	NA	NA	NA	NA	Name=3_Poised_Promoter	NA	NA
3	27755076	T	A	581	PASS		intergenic	SLC4A7(dist=229165),EOMES(dist=2810)	NA	NA	NA	0.001443	0	NA	NA	NA	NA	NA	NA	NA	NA	NA	NA	NA	NA	NA	Name=3_Poised_Promoter	NA	NA
3	27755183	T	C	447	PASS		intergenic	SLC4A7(dist=229272),EOMES(dist=2703)	NA	NA	NA	0	0.000704664	NA	NA	NA	NA	NA	NA	NA	NA	NA	NA	NA	NA	NA	Name=3_Poised_Promoter	NA	NA
3	27755251	C	T	8779	PASS	rs142405464	intergenic	SLC4A7(dist=229340),EOMES(dist=2635)	NA	0.0037	0.004	0.0128395	0.0160047	NA	NA	NA	NA	NA	NA	NA	NA	NA	NA	NA	NA	NA	Name=3_Poised_Promoter	NA	NA
3	27755312	G	A	249	PASS		intergenic	SLC4A7(dist=229401),EOMES(dist=2574)	NA	NA	NA	0	0.000920262	NA	NA	NA	NA	NA	NA	NA	NA	NA	NA	NA	NA	NA	Name=3_Poised_Promoter	NA	NA
3	27755339	T	C	196	PASS		intergenic	SLC4A7(dist=229428),EOMES(dist=2547)	NA	NA	NA	0	0.000895656	NA	NA	NA	NA	NA	NA	NA	NA	NA	NA	NA	NA	NA	Name=3_Poised_Promoter	NA	NA
3	27755357	C	A	247	PASS		intergenic	SLC4A7(dist=229446),EOMES(dist=2529)	NA	NA	NA	0.00110467	0	NA	NA	NA	NA	NA	NA	NA	NA	NA	NA	NA	NA	NA	Name=3_Poised_Promoter	NA	NA
3	27755358	A	G	2055	PASS		intergenic	SLC4A7(dist=229447),EOMES(dist=2528)	NA	NA	NA	0.00207797	0.00243376	NA	NA	NA	NA	NA	NA	NA	NA	NA	NA	NA	NA	NA	Name=3_Poised_Promoter	NA	NA
3	27755398	C	T	607	PASS		intergenic	SLC4A7(dist=229487),EOMES(dist=2488)	NA	NA	NA	0	0.0018469	NA	NA	NA	NA	NA	NA	NA	NA	NA	NA	NA	NA	NA	Name=3_Poised_Promoter	NA	NA
3	27755488	C	A	460	PASS		intergenic	SLC4A7(dist=229577),EOMES(dist=2398)	NA	NA	NA	0	0.00077696	NA	NA	NA	NA	NA	NA	NA	NA	NA	NA	NA	NA	NA	Name=3_Poised_Promoter	NA	NA
3	27756084	G	T	134	PASS		intergenic	SLC4A7(dist=230173),EOMES(dist=1802)	NA	NA	NA	0	0.000664761	NA	NA	NA	NA	NA	NA	NA	NA	NA	NA	NA	NA	NA	Name=12_Repressed	NA	NA
3	27756118	G	A	279	PASS		intergenic	SLC4A7(dist=230207),EOMES(dist=1768)	NA	NA	NA	0	0.000828537	NA	NA	NA	NA	NA	NA	NA	NA	NA	NA	NA	NA	NA	Name=12_Repressed	NA	NA
3	27756226	G	A	204	PASS		intergenic	SLC4A7(dist=230315),EOMES(dist=1660)	NA	NA	NA	0	0.000930899	NA	NA	NA	NA	NA	NA	NA	NA	NA	NA	NA	NA	NA	Name=3_Poised_Promoter	NA	NA
3	27756233	T	C	8007	PASS	rs116166751	intergenic	SLC4A7(dist=230322),EOMES(dist=1653)	NA	0.01	0.01	0.0139801	0.0174924	NA	NA	NA	NA	NA	NA	NA	NA	NA	NA	NA	NA	NA	Name=3_Poised_Promoter	NA	NA
3	27756505	C	T	236	PASS	rs150295511	intergenic	SLC4A7(dist=230594),EOMES(dist=1381)	NA	0.0005	0.0013	0.00153453	0.000981162	NA	NA	NA	NA	NA	NA	NA	NA	NA	NA	NA	NA	NA	Name=3_Poised_Promoter	NA	NA
3	27756513	G	T	172	PASS		intergenic	SLC4A7(dist=230602),EOMES(dist=1373)	NA	NA	NA	0	0.00069891	NA	NA	NA	NA	NA	NA	NA	NA	NA	NA	NA	NA	NA	Name=3_Poised_Promoter	NA	NA
3	27756525	G	A	118	PASS		intergenic	SLC4A7(dist=230614),EOMES(dist=1361)	NA	NA	NA	0	0.000736757	NA	NA	NA	NA	NA	NA	NA	NA	NA	NA	NA	NA	NA	Name=3_Poised_Promoter	NA	NA
3	27756616	A	C	452	PASS	rs372829864	intergenic	SLC4A7(dist=230705),EOMES(dist=1270)	NA	NA	NA	0.00217865	0.000701311	NA	NA	NA	NA	NA	NA	NA	NA	NA	NA	NA	NA	NA	Name=12_Repressed	NA	NA
3	27756649	T	C	622	PASS		intergenic	SLC4A7(dist=230738),EOMES(dist=1237)	NA	NA	NA	0.00181694	0.00178092	NA	NA	NA	NA	NA	NA	NA	NA	NA	NA	NA	NA	NA	Name=12_Repressed	NA	NA
3	27756789	C	T	743	PASS		intergenic	SLC4A7(dist=230878),EOMES(dist=1097)	NA	NA	NA	0.00562083	0.0019909	NA	NA	NA	NA	NA	NA	NA	NA	NA	NA	NA	NA	NA	Name=12_Repressed	NA	NA
3	27756846	G	A	1489	PASS		intergenic	SLC4A7(dist=230935),EOMES(dist=1040)	NA	NA	NA	0.0066266	0.0121354	NA	NA	NA	NA	NA	NA	NA	NA	NA	NA	NA	NA	NA	Name=12_Repressed	NA	NA
3	27757275	C	T	115	PASS		downstream	EOMES	NA	NA	NA	0	0.000658328	NA	NA	NA	NA	NA	NA	NA	NA	NA	NA	NA	NA	NA	Name=12_Repressed	NA	NA
3	27757297	T	C	236	PASS		downstream	EOMES	NA	NA	NA	0.00162896	0	NA	NA	NA	NA	NA	NA	NA	NA	NA	NA	NA	NA	NA	Name=12_Repressed	NA	NA
3	27757392	C	A	23915	PASS	rs1078848	downstream	EOMES	NA	0.02	0.01	0.0219213	0.0200915	NA	NA	NA	NA	NA	NA	NA	NA	NA	NA	NA	NA	NA	Name=12_Repressed	NA	NA
3	27757404	G	T	259	PASS		downstream	EOMES	NA	NA	NA	0	0.000669766	NA	NA	NA	NA	NA	NA	NA	NA	NA	NA	NA	NA	NA	Name=12_Repressed	NA	NA
3	27757453	T	C	697	PASS		downstream	EOMES	NA	NA	NA	0	0.000677894	NA	NA	NA	NA	NA	NA	NA	NA	NA	NA	NA	NA	NA	Name=12_Repressed	NA	NA
3	27758137	C	G	2513	PASS	rs192041066	UTR3	EOMES	NA	0.0014	0.0026	0.00211626	0.00290197	NA	NA	NA	NA	NA	NA	NA	NA	NA	NA	NA	NA	NA	Name=12_Repressed	NA	NA
3	27758196	C	T	385	PASS		UTR3	EOMES	NA	NA	NA	0	0.00074664	NA	NA	NA	NA	NA	NA	NA	NA	NA	NA	NA	NA	NA	Name=12_Repressed	NA	NA
3	27758229	T	C	333	PASS		UTR3	EOMES	NA	NA	NA	0.00118323	0	NA	NA	NA	NA	NA	NA	NA	NA	NA	NA	NA	NA	NA	Name=12_Repressed	NA	NA
3	27758286	C	T	269	PASS		UTR3	EOMES	NA	NA	NA	0	0.00071765	NA	NA	NA	NA	NA	NA	NA	NA	NA	NA	NA	NA	NA	Name=12_Repressed	NA	NA
3	27758317	C	T	21596	PASS	rs75816802	UTR3	EOMES	NA	0.01	0.01	0.0215293	0.0229201	NA	NA	NA	NA	NA	NA	NA	NA	NA	NA	NA	NA	NA	Name=12_Repressed	NA	NA
3	27758445	A	G	1012	PASS		UTR3	EOMES	NA	NA	NA	0	0.000728443	NA	NA	NA	NA	NA	NA	NA	NA	NA	NA	NA	NA	NA	Name=12_Repressed	NA	NA
3	27758596	T	C	766	PASS	rs149280214	exonic	EOMES	nonsynonymous SNV	NA	NA	0.00144743	0.000689465	D	0.2	B	0.045	B	0.196198	N	0.97539	D	2015	M	D	NA	Name=12_Repressed	NA	NA
3	27758730	T	C	436	PASS	rs374923878	exonic	EOMES	nonsynonymous SNV	NA	NA	0	0.00130385	T	0.001	B	0.002	B	0.974601	N	0.063735	N	0.175	N	D	NA	Name=12_Repressed	NA	NA
3	27759202	A	G	501	PASS	rs200817113	exonic	EOMES	nonsynonymous SNV	NA	NA	0	0.00105965	T	0	B	0.001	B	0.789581	N	0.016351	N	-0.935	N	D	NA	Name=12_Repressed	NA	NA
3	27759217	G	A	776	PASS		exonic	EOMES	nonsynonymous SNV	NA	NA	0	0.00113865	D	1	D	0.999	D	0.762077	N	0.999882	D	2275	M	D	NA	Name=12_Repressed	NA	NA
3	27759334	A	C	295	PASS		intronic	EOMES	NA	NA	NA	0	0.00102581	NA	NA	NA	NA	NA	NA	NA	NA	NA	NA	NA	NA	NA	Name=12_Repressed	NA	NA
3	27759508	A	G	306	PASS	rs115831208	intronic	EOMES	NA	0.0037	NA	0.00111221	0	NA	NA	NA	NA	NA	NA	NA	NA	NA	NA	NA	NA	NA	Name=12_Repressed	NA	NA
3	27759601	T	C	158	PASS		intronic	EOMES	NA	NA	NA	0	0.000678217	NA	NA	NA	NA	NA	NA	NA	NA	NA	NA	NA	NA	NA	Name=12_Repressed	NA	NA
3	27759631	C	T	7647	PASS	rs34287234	intronic	EOMES	NA	0.01	0.02	0.0128187	0.00654924	NA	NA	NA	NA	NA	NA	NA	NA	NA	NA	NA	NA	NA	Name=12_Repressed	NA	NA
3	27759632	G	A	20885	PASS	rs6786435	intronic	EOMES	NA	0.01	0.01	0.024082	0.0210257	NA	NA	NA	NA	NA	NA	NA	NA	NA	NA	NA	NA	NA	Name=12_Repressed	NA	NA
3	27760367	G	A	1832	PASS	rs147676215	exonic	EOMES	synonymous SNV	NA	NA	0	0.00386404	NA	NA	NA	NA	NA	NA	NA	NA	NA	NA	NA	NA	NA	Name=12_Repressed	NA	NA
3	27760527	G	T	4876	PASS		intronic	EOMES	NA	NA	NA	0.00481183	0.00490992	NA	NA	NA	NA	NA	NA	NA	NA	NA	NA	NA	NA	NA	Name=12_Repressed	NA	NA
3	27760545	C	T	624	PASS		intronic	EOMES	NA	NA	NA	0	0.00111444	NA	NA	NA	NA	NA	NA	NA	NA	NA	NA	NA	NA	NA	Name=12_Repressed	NA	NA
3	27760546	C	G	21277	PASS	rs189636628	intronic	EOMES	NA	0.01	0.01	0.0234897	0.0209402	NA	NA	NA	NA	NA	NA	NA	NA	NA	NA	NA	NA	NA	Name=12_Repressed	NA	NA
3	27760635	G	A	227	PASS		intronic	EOMES	NA	NA	NA	0.000984494	0	NA	NA	NA	NA	NA	NA	NA	NA	NA	NA	NA	NA	NA	Name=12_Repressed	NA	NA
3	27760652	T	C	428	PASS	rs113855073	intronic	EOMES	NA	0.0009	NA	0	0.000804738	NA	NA	NA	NA	NA	NA	NA	NA	NA	NA	NA	NA	NA	Name=12_Repressed	NA	NA
3	27760959	A	G	247	PASS	rs200390382	exonic	EOMES	synonymous SNV	0.0005	0.0013	0.00114279	0	NA	NA	NA	NA	NA	NA	NA	NA	NA	NA	NA	NA	NA	Name=12_Repressed	NA	NA
3	27761001	C	T	323	PASS		intronic	EOMES	NA	NA	NA	0.00132123	0	NA	NA	NA	NA	NA	NA	NA	NA	NA	NA	NA	NA	NA	Name=12_Repressed	NA	NA
3	27761037	G	A	1138	PASS		intronic	EOMES	NA	NA	NA	0	0.00124148	NA	NA	NA	NA	NA	NA	NA	NA	NA	NA	NA	NA	NA	Name=12_Repressed	NA	NA
3	27761082	A	C	370	PASS		intronic	EOMES	NA	NA	NA	0	0.000848656	NA	NA	NA	NA	NA	NA	NA	NA	NA	NA	NA	NA	NA	Name=12_Repressed	NA	NA
3	27761166	C	T	627	PASS	rs112728857	intronic	EOMES	NA	0.03	0.0026	0	0.00142928	NA	NA	NA	NA	NA	NA	NA	NA	NA	NA	NA	NA	NA	Name=12_Repressed	NA	NA
3	27761236	G	A	468	PASS	rs140009747	intronic	EOMES	NA	0.0009	0.0013	0.00158983	0	NA	NA	NA	NA	NA	NA	NA	NA	NA	NA	NA	NA	NA	Name=12_Repressed	NA	NA
3	27761315	G	A	2144	PASS		intronic	EOMES	NA	NA	NA	0.00116252	0.002788	NA	NA	NA	NA	NA	NA	NA	NA	NA	NA	NA	NA	NA	Name=12_Repressed	NA	NA
3	27761453	A	G	382	PASS		intronic	EOMES	NA	NA	NA	0.00116757	0	NA	NA	NA	NA	NA	NA	NA	NA	NA	NA	NA	NA	NA	Name=12_Repressed	NA	NA
3	27761510	C	T	305	PASS		intronic	EOMES	NA	NA	NA	0.00122014	0	NA	NA	NA	NA	NA	NA	NA	NA	NA	NA	NA	NA	NA	Name=12_Repressed	NA	NA
3	27761564	A	G	543	PASS		intronic	EOMES	NA	NA	NA	0.00148156	0	NA	NA	NA	NA	NA	NA	NA	NA	NA	NA	NA	NA	NA	Name=12_Repressed	NA	NA
3	27761643	G	T	723	PASS	rs202001421	intronic	EOMES	NA	NA	NA	0.00110848	0.00187296	NA	NA	NA	NA	NA	NA	NA	NA	NA	NA	NA	NA	NA	Name=12_Repressed	NA	NA
3	27761789	G	A	347	PASS		exonic	EOMES	synonymous SNV	NA	NA	0.00162922	0	NA	NA	NA	NA	NA	NA	NA	NA	NA	NA	NA	NA	NA	Name=12_Repressed	NA	NA
3	27762008	C	T	237	PASS		intronic	EOMES	NA	NA	NA	0	0.000893287	NA	NA	NA	NA	NA	NA	NA	NA	NA	NA	NA	NA	NA	Name=15_Repetitive/CNV	NA	NA
3	27762068	C	G	1267	PASS		intronic	EOMES	NA	NA	NA	0	0.00402205	NA	NA	NA	NA	NA	NA	NA	NA	NA	NA	NA	NA	NA	Name=15_Repetitive/CNV	NA	NA
3	27762110	G	A	108	PASS	rs146389307	intronic	EOMES	NA	0.0014	NA	0.00118702	0	NA	NA	NA	NA	NA	NA	NA	NA	NA	NA	NA	NA	NA	Name=15_Repetitive/CNV	NA	NA
3	27762328	G	C	161	PASS		intronic	EOMES	NA	NA	NA	0	0.000620138	NA	NA	NA	NA	NA	NA	NA	NA	NA	NA	NA	NA	NA	Name=12_Repressed	NA	NA
3	27762406	C	T	522	PASS		intronic	EOMES	NA	NA	NA	0.00105581	0.00133097	NA	NA	NA	NA	NA	NA	NA	NA	NA	NA	NA	NA	NA	Name=3_Poised_Promoter	NA	NA
3	27762473	C	T	154	PASS		intronic	EOMES	NA	NA	NA	0	0.00111007	NA	NA	NA	NA	NA	NA	NA	NA	NA	NA	NA	NA	NA	Name=3_Poised_Promoter	NA	NA
3	27763770	G	C	204	PASS	rs200789175	exonic	EOMES	nonsynonymous SNV	0.0009	0.0026	0.00497567	0.002788	T	0.341	B	0.152	B	0.182527	N	0.029161	D	1.04	L	D	NA	Name=3_Poised_Promoter	NA	NA
3	27764103	G	T	168	PASS		upstream	EOMES	NA	NA	NA	0	0.000874636	NA	NA	NA	NA	NA	NA	NA	NA	NA	NA	NA	NA	NA	Name=3_Poised_Promoter	NA	NA
3	27764128	C	T	9046	PASS	rs12490305	upstream	EOMES	NA	0.04	0.04	0.0269557	0.0286517	NA	NA	NA	NA	NA	NA	NA	NA	NA	NA	NA	NA	NA	Name=3_Poised_Promoter	NA	NA
3	27764139	A	G	184	PASS		upstream	EOMES	NA	NA	NA	0.00190311	0	NA	NA	NA	NA	NA	NA	NA	NA	NA	NA	NA	NA	NA	Name=3_Poised_Promoter	NA	NA
3	27764143	G	A	135	PASS		upstream	EOMES	NA	NA	NA	0.00131516	0	NA	NA	NA	NA	NA	NA	NA	NA	NA	NA	NA	NA	NA	Name=3_Poised_Promoter	NA	NA
3	27764347	C	T	1467	PASS	rs192136929	upstream	EOMES	NA	0.0046	0.01	0.0128201	0.00977423	NA	NA	NA	NA	NA	NA	NA	NA	NA	NA	NA	NA	NA	Name=3_Poised_Promoter	NA	NA
3	27764397	G	C	120	PASS	rs9838978	upstream	EOMES	NA	0.04	0.0013	0	0.00147275	NA	NA	NA	NA	NA	NA	NA	NA	NA	NA	NA	NA	NA	Name=3_Poised_Promoter	NA	NA
3	27764490	G	A	1219	PASS		upstream	EOMES	NA	NA	NA	0.00374838	0.00300991	NA	NA	NA	NA	NA	NA	NA	NA	NA	NA	NA	NA	NA	Name=3_Poised_Promoter	NA	NA
3	27764693	T	G	577	PASS		upstream	EOMES	NA	NA	NA	0.00253558	0	NA	NA	NA	NA	NA	NA	NA	NA	NA	NA	NA	NA	NA	Name=3_Poised_Promoter	NA	NA
3	27764747	C	T	406	PASS		upstream	EOMES	NA	NA	NA	0	0.000852209	NA	NA	NA	NA	NA	NA	NA	NA	NA	NA	NA	NA	NA	Name=3_Poised_Promoter	NA	NA
3	27764848	A	T	254	PASS		intergenic	EOMES(dist=1063),CMC1(dist=518276)	NA	NA	NA	0.0011655	0	NA	NA	NA	NA	NA	NA	NA	NA	NA	NA	NA	NA	NA	Name=3_Poised_Promoter	NA	NA
3	27764967	G	C	1143	PASS		intergenic	EOMES(dist=1182),CMC1(dist=518157)	NA	NA	NA	0	0.00169173	NA	NA	NA	NA	NA	NA	NA	NA	NA	NA	NA	NA	NA	Name=3_Poised_Promoter	NA	NA
3	27765139	G	A	452	PASS		intergenic	EOMES(dist=1354),CMC1(dist=517985)	NA	NA	NA	0.00159142	0	NA	NA	NA	NA	NA	NA	NA	NA	NA	NA	NA	NA	NA	Name=12_Repressed	NA	NA
3	27765223	G	C	219	PASS		intergenic	EOMES(dist=1438),CMC1(dist=517901)	NA	NA	NA	0.00129282	0	NA	NA	NA	NA	NA	NA	NA	NA	NA	NA	NA	NA	NA	Name=12_Repressed	NA	NA
3	27765243	A	G	481	PASS		intergenic	EOMES(dist=1458),CMC1(dist=517881)	NA	NA	NA	0	0.00134975	NA	NA	NA	NA	NA	NA	NA	NA	NA	NA	NA	NA	NA	Name=12_Repressed	NA	NA
3	27765269	G	A	916	PASS		intergenic	EOMES(dist=1484),CMC1(dist=517855)	NA	NA	NA	0	0.00224802	NA	NA	NA	NA	NA	NA	NA	NA	NA	NA	NA	NA	NA	Name=12_Repressed	NA	NA
3	27765295	A	T	146	PASS	rs751718	intergenic	EOMES(dist=1510),CMC1(dist=517829)	NA	0.05	NA	0.00146449	0	NA	NA	NA	NA	NA	NA	NA	NA	NA	NA	NA	NA	NA	Name=12_Repressed	NA	NA
3	27765351	G	A	618	PASS		intergenic	EOMES(dist=1566),CMC1(dist=517773)	NA	NA	NA	0.00144648	0.000946074	NA	NA	NA	NA	NA	NA	NA	NA	NA	NA	NA	NA	NA	Name=12_Repressed	NA	NA
3	27765354	C	A	1033	PASS		intergenic	EOMES(dist=1569),CMC1(dist=517770)	NA	NA	NA	0	0.00175589	NA	NA	NA	NA	NA	NA	NA	NA	NA	NA	NA	NA	NA	Name=12_Repressed	NA	NA
3	27765361	T	C	359	PASS		intergenic	EOMES(dist=1576),CMC1(dist=517763)	NA	NA	NA	0	0.000877771	NA	NA	NA	NA	NA	NA	NA	NA	NA	NA	NA	NA	NA	Name=12_Repressed	NA	NA
3	27765381	T	C	351	PASS		intergenic	EOMES(dist=1596),CMC1(dist=517743)	NA	NA	NA	0.00127088	0	NA	NA	NA	NA	NA	NA	NA	NA	NA	NA	NA	NA	NA	Name=12_Repressed	NA	NA
3	27765497	C	T	308	PASS		intergenic	EOMES(dist=1712),CMC1(dist=517627)	NA	NA	NA	0	0.000654807	NA	NA	NA	NA	NA	NA	NA	NA	NA	NA	NA	NA	NA	Name=12_Repressed	NA	NA
3	27765501	G	C	842	PASS		intergenic	EOMES(dist=1716),CMC1(dist=517623)	NA	NA	NA	0.00161096	0.000929481	NA	NA	NA	NA	NA	NA	NA	NA	NA	NA	NA	NA	NA	Name=12_Repressed	NA	NA
3	27765813	C	G	1449	PASS	rs146972614	intergenic	EOMES(dist=2028),CMC1(dist=517311)	NA	0.0018	0.01	0.0056798	0.00164529	NA	NA	NA	NA	NA	NA	NA	NA	NA	NA	NA	NA	NA	Name=12_Repressed	NA	NA
3	27765837	A	T	18443	PASS	rs114820942	intergenic	EOMES(dist=2052),CMC1(dist=517287)	NA	0.01	0.02	0.0206015	0.0227277	NA	NA	NA	NA	NA	NA	NA	NA	NA	NA	NA	NA	NA	Name=12_Repressed	NA	NA
3	27765858	C	T	243	PASS		intergenic	EOMES(dist=2073),CMC1(dist=517266)	NA	NA	NA	0.000884564	0	NA	NA	NA	NA	NA	NA	NA	NA	NA	NA	NA	NA	NA	Name=12_Repressed	NA	NA
3	27765924	G	C	8757	PASS	rs62253096	intergenic	EOMES(dist=2139),CMC1(dist=517200)	NA	0.01	0.03	0.0121903	0.00625844	NA	NA	NA	NA	NA	NA	NA	NA	NA	NA	NA	NA	NA	Name=12_Repressed	NA	NA
3	27766080	G	T	282	PASS	rs79817954	intergenic	EOMES(dist=2295),CMC1(dist=517044)	NA	0.02	NA	0	0.000786709	NA	NA	NA	NA	NA	NA	NA	NA	NA	NA	NA	NA	NA	Name=12_Repressed	NA	NA
3	27766090	C	T	278	PASS		intergenic	EOMES(dist=2305),CMC1(dist=517034)	NA	NA	NA	0.0015015	0	NA	NA	NA	NA	NA	NA	NA	NA	NA	NA	NA	NA	NA	Name=12_Repressed	NA	NA
3	27766094	T	C	210	PASS		intergenic	EOMES(dist=2309),CMC1(dist=517030)	NA	NA	NA	0.00129758	0	NA	NA	NA	NA	NA	NA	NA	NA	NA	NA	NA	NA	NA	Name=12_Repressed	NA	NA
3	27766260	G	C	392	PASS	rs184434636	intergenic	EOMES(dist=2475),CMC1(dist=516864)	NA	0.0009	0.0013	0.000891266	0.00117147	NA	NA	NA	NA	NA	NA	NA	NA	NA	NA	NA	NA	NA	Name=12_Repressed	NA	NA
3	27766263	G	T	9744	PASS	rs139754445	intergenic	EOMES(dist=2478),CMC1(dist=516861)	NA	0.01	0.01	0.0215992	0.0225437	NA	NA	NA	NA	NA	NA	NA	NA	NA	NA	NA	NA	NA	Name=12_Repressed	NA	NA
3	27766464	T	A	442	PASS		intergenic	EOMES(dist=2679),CMC1(dist=516660)	NA	NA	NA	0.00117256	0.000576502	NA	NA	NA	NA	NA	NA	NA	NA	NA	NA	NA	NA	NA	Name=12_Repressed	NA	NA
3	27766533	G	T	203	PASS		intergenic	EOMES(dist=2748),CMC1(dist=516591)	NA	NA	NA	0.00125922	0	NA	NA	NA	NA	NA	NA	NA	NA	NA	NA	NA	NA	NA	Name=12_Repressed	NA	NA
3	27766878	A	G	211	PASS		intergenic	EOMES(dist=3093),CMC1(dist=516246)	NA	NA	NA	0.00119237	0	NA	NA	NA	NA	NA	NA	NA	NA	NA	NA	NA	NA	NA	Name=12_Repressed	NA	NA
3	27767007	G	A	453	PASS		intergenic	EOMES(dist=3222),CMC1(dist=516117)	NA	NA	NA	0	0.000577402	NA	NA	NA	NA	NA	NA	NA	NA	NA	NA	NA	NA	NA	Name=12_Repressed	NA	NA
3	27767127	A	C	4447	PASS	rs146108714	intergenic	EOMES(dist=3342),CMC1(dist=515997)	NA	0.01	0.01	0.00497732	0.00504342	NA	NA	NA	NA	NA	NA	NA	NA	NA	NA	NA	NA	NA	Name=12_Repressed	NA	NA
3	27767195	T	C	181	PASS		intergenic	EOMES(dist=3410),CMC1(dist=515929)	NA	NA	NA	0	0.00054543	NA	NA	NA	NA	NA	NA	NA	NA	NA	NA	NA	NA	NA	Name=12_Repressed	NA	NA
3	27767321	C	A	405	PASS		intergenic	EOMES(dist=3536),CMC1(dist=515803)	NA	NA	NA	0.00161529	0	NA	NA	NA	NA	NA	NA	NA	NA	NA	NA	NA	NA	NA	Name=12_Repressed	NA	NA
3	27767346	A	T	360	PASS		intergenic	EOMES(dist=3561),CMC1(dist=515778)	NA	NA	NA	0.0012458	0	NA	NA	NA	NA	NA	NA	NA	NA	NA	NA	NA	NA	NA	Name=12_Repressed	NA	NA
3	27767385	G	A	1229	PASS		intergenic	EOMES(dist=3600),CMC1(dist=515739)	NA	NA	NA	0	0.000835494	NA	NA	NA	NA	NA	NA	NA	NA	NA	NA	NA	NA	NA	Name=12_Repressed	NA	NA
3	27767437	C	T	1007	PASS		intergenic	EOMES(dist=3652),CMC1(dist=515687)	NA	NA	NA	0	0.00111065	NA	NA	NA	NA	NA	NA	NA	NA	NA	NA	NA	NA	NA	Name=12_Repressed	NA	NA
3	27767523	C	T	248	PASS		intergenic	EOMES(dist=3738),CMC1(dist=515601)	NA	NA	NA	0	0.000739426	NA	NA	NA	NA	NA	NA	NA	NA	NA	NA	NA	NA	NA	Name=12_Repressed	NA	NA
3	27767533	C	G	247	PASS		intergenic	EOMES(dist=3748),CMC1(dist=515591)	NA	NA	NA	0	0.000644468	NA	NA	NA	NA	NA	NA	NA	NA	NA	NA	NA	NA	NA	Name=12_Repressed	NA	NA
3	27767602	A	G	387	PASS		intergenic	EOMES(dist=3817),CMC1(dist=515522)	NA	NA	NA	0.00144322	0	NA	NA	NA	NA	NA	NA	NA	NA	NA	NA	NA	NA	NA	Name=12_Repressed	NA	NA
3	27767790	C	T	303	PASS		intergenic	EOMES(dist=4005),CMC1(dist=515334)	NA	NA	NA	0	0.000672797	NA	NA	NA	NA	NA	NA	NA	NA	NA	NA	NA	NA	NA	Name=12_Repressed	NA	NA
3	27767915	C	T	285	PASS		intergenic	EOMES(dist=4130),CMC1(dist=515209)	NA	NA	NA	0	0.000566893	NA	NA	NA	NA	NA	NA	NA	NA	NA	NA	NA	NA	NA	Name=12_Repressed	NA	NA
3	27767924	G	T	309	PASS		intergenic	EOMES(dist=4139),CMC1(dist=515200)	NA	NA	NA	0	0.000927644	NA	NA	NA	NA	NA	NA	NA	NA	NA	NA	NA	NA	NA	Name=12_Repressed	NA	NA
3	27767929	T	C	822	PASS		intergenic	EOMES(dist=4144),CMC1(dist=515195)	NA	NA	NA	0.00114656	0.000817884	NA	NA	NA	NA	NA	NA	NA	NA	NA	NA	NA	NA	NA	Name=12_Repressed	NA	NA
3	27768135	A	G	3454	PASS	rs147852458	intergenic	EOMES(dist=4350),CMC1(dist=514989)	NA	0.0018	0.01	0	0.00826676	NA	NA	NA	NA	NA	NA	NA	NA	NA	NA	NA	NA	NA	Name=12_Repressed	NA	NA
3	27768337	G	C	637	PASS		intergenic	EOMES(dist=4552),CMC1(dist=514787)	NA	NA	NA	0.000832408	0.000614357	NA	NA	NA	NA	NA	NA	NA	NA	NA	NA	NA	NA	NA	Name=12_Repressed	NA	NA
3	27768449	C	G	396	PASS		intergenic	EOMES(dist=4664),CMC1(dist=514675)	NA	NA	NA	0.00224427	0	NA	NA	NA	NA	NA	NA	NA	NA	NA	NA	NA	NA	NA	Name=12_Repressed	NA	NA
3	27768695	T	A	14047	PASS	rs114277310	intergenic	EOMES(dist=4910),CMC1(dist=514429)	NA	0.01	0.01	0.0240666	0.0238364	NA	NA	NA	NA	NA	NA	NA	NA	NA	NA	NA	NA	NA	Name=12_Repressed	NA	NA
3	27768799	A	G	783	PASS		intergenic	EOMES(dist=5014),CMC1(dist=514325)	NA	NA	NA	0	0.000901023	NA	NA	NA	NA	NA	NA	NA	NA	NA	NA	NA	NA	NA	Name=12_Repressed	NA	NA
3	27768815	C	T	24488	PASS	rs73824248	intergenic	EOMES(dist=5030),CMC1(dist=514309)	NA	0.05	0.01	0.0244909	0.0230417	NA	NA	NA	NA	NA	NA	NA	NA	NA	NA	NA	NA	NA	Name=12_Repressed	NA	NA
3	27768866	A	C	342	PASS		intergenic	EOMES(dist=5081),CMC1(dist=514258)	NA	NA	NA	0.00132302	0	NA	NA	NA	NA	NA	NA	NA	NA	NA	NA	NA	NA	NA	Name=12_Repressed	NA	NA
3	27768997	G	C	683	PASS		intergenic	EOMES(dist=5212),CMC1(dist=514127)	NA	NA	NA	0	0.00248235	NA	NA	NA	NA	NA	NA	NA	NA	NA	NA	NA	NA	NA	Name=12_Repressed	NA	NA
3	27769298	A	G	157	PASS		intergenic	EOMES(dist=5513),CMC1(dist=513826)	NA	NA	NA	0.00090324	0	NA	NA	NA	NA	NA	NA	NA	NA	NA	NA	NA	NA	NA	Name=12_Repressed	NA	NA
3	27769321	G	A	750	PASS		intergenic	EOMES(dist=5536),CMC1(dist=513803)	NA	NA	NA	0.00238461	0	NA	NA	NA	NA	NA	NA	NA	NA	NA	NA	NA	NA	NA	Name=12_Repressed	NA	NA
3	27769884	G	C	3079	PASS	rs115991597	intergenic	EOMES(dist=6099),CMC1(dist=513240)	NA	0.01	0.02	0.00647605	0.00388091	NA	NA	NA	NA	NA	NA	NA	NA	NA	NA	NA	NA	NA	Name=12_Repressed	NA	NA
3	27769957	C	A	182	PASS		intergenic	EOMES(dist=6172),CMC1(dist=513167)	NA	NA	NA	0	0.000661611	NA	NA	NA	NA	NA	NA	NA	NA	NA	NA	NA	NA	NA	Name=12_Repressed	NA	NA
3	27770059	C	A	107	PASS		intergenic	EOMES(dist=6274),CMC1(dist=513065)	NA	NA	NA	0	0.000762922	NA	NA	NA	NA	NA	NA	NA	NA	NA	NA	NA	NA	NA	Name=3_Poised_Promoter	NA	NA
3	27770181	C	A	1480	PASS	rs189770399	intergenic	EOMES(dist=6396),CMC1(dist=512943)	NA	0.0023	0.0026	0.00119826	0.00353085	NA	NA	NA	NA	NA	NA	NA	NA	NA	NA	NA	NA	NA	Name=3_Poised_Promoter	NA	NA
3	27770251	G	T	233	PASS		intergenic	EOMES(dist=6466),CMC1(dist=512873)	NA	NA	NA	0.00100676	0	NA	NA	NA	NA	NA	NA	NA	NA	NA	NA	NA	NA	NA	Name=12_Repressed	NA	NA
3	27770252	C	A	204	PASS		intergenic	EOMES(dist=6467),CMC1(dist=512872)	NA	NA	NA	0.000930299	0	NA	NA	NA	NA	NA	NA	NA	NA	NA	NA	NA	NA	NA	Name=12_Repressed	NA	NA
3	27770292	C	T	583	PASS	rs79964779	intergenic	EOMES(dist=6507),CMC1(dist=512832)	NA	0.04	NA	0.00115908	0.000818252	NA	NA	NA	NA	NA	NA	NA	NA	NA	NA	NA	NA	NA	Name=12_Repressed	NA	NA
3	27770450	G	T	1259	PASS		intergenic	EOMES(dist=6665),CMC1(dist=512674)	NA	NA	NA	0.00168602	0.00246692	NA	NA	NA	NA	NA	NA	NA	NA	NA	NA	NA	NA	NA	Name=12_Repressed	NA	NA
3	27770456	G	A	20902	PASS	rs77313316	intergenic	EOMES(dist=6671),CMC1(dist=512668)	NA	0.02	0.05	0.044471	0.0478397	NA	NA	NA	NA	NA	NA	NA	NA	NA	NA	NA	NA	NA	Name=12_Repressed	NA	NA
3	27770482	G	A	182	PASS		intergenic	EOMES(dist=6697),CMC1(dist=512642)	NA	NA	NA	0	0.000702001	NA	NA	NA	NA	NA	NA	NA	NA	NA	NA	NA	NA	NA	Name=12_Repressed	NA	NA
3	27770487	A	G	251	PASS	rs13327184	intergenic	EOMES(dist=6702),CMC1(dist=512637)	NA	0.04	0.0013	0.00123839	0.000789993	NA	NA	NA	NA	NA	NA	NA	NA	NA	NA	NA	NA	NA	Name=12_Repressed	NA	NA
3	27770489	C	A	204	PASS	rs149362027	intergenic	EOMES(dist=6704),CMC1(dist=512635)	NA	0.01	NA	0.00128676	0.00085034	NA	NA	NA	NA	NA	NA	NA	NA	NA	NA	NA	NA	NA	Name=12_Repressed	NA	NA
3	27770527	C	A	5613	PASS		intergenic	EOMES(dist=6742),CMC1(dist=512597)	NA	NA	NA	0.0087017	0.014981	NA	NA	NA	NA	NA	NA	NA	NA	NA	NA	NA	NA	NA	Name=12_Repressed	NA	NA
3	27770536	G	T	154	PASS		intergenic	EOMES(dist=6751),CMC1(dist=512588)	NA	NA	NA	0.00170503	0	NA	NA	NA	NA	NA	NA	NA	NA	NA	NA	NA	NA	NA	Name=12_Repressed	NA	NA
3	27770550	C	A	203	PASS		intergenic	EOMES(dist=6765),CMC1(dist=512574)	NA	NA	NA	0.000953499	0	NA	NA	NA	NA	NA	NA	NA	NA	NA	NA	NA	NA	NA	Name=12_Repressed	NA	NA
3	27770591	G	T	45351	PASS	rs77661128	intergenic	EOMES(dist=6806),CMC1(dist=512533)	NA	0.02	0.04	0.0455315	0.0680091	NA	NA	NA	NA	NA	NA	NA	NA	NA	NA	NA	NA	NA	Name=12_Repressed	NA	NA
3	27770698	G	C	164	PASS		intergenic	EOMES(dist=6913),CMC1(dist=512426)	NA	NA	NA	0	0.000861104	NA	NA	NA	NA	NA	NA	NA	NA	NA	NA	NA	NA	NA	Name=12_Repressed	NA	NA
3	27770881	G	T	126	PASS		intergenic	EOMES(dist=7096),CMC1(dist=512243)	NA	NA	NA	0.0015083	0	NA	NA	NA	NA	NA	NA	NA	NA	NA	NA	NA	NA	NA	Name=12_Repressed	NA	NA
3	27770928	T	C	283	PASS		intergenic	EOMES(dist=7143),CMC1(dist=512196)	NA	NA	NA	0.00209297	0	NA	NA	NA	NA	NA	NA	NA	NA	NA	NA	NA	NA	NA	Name=12_Repressed	NA	NA
3	27770934	G	T	709	PASS	rs111749634	intergenic	EOMES(dist=7149),CMC1(dist=512190)	NA	0.04	0.0013	0.00207308	0.00105008	NA	NA	NA	NA	NA	NA	NA	NA	NA	NA	NA	NA	NA	Name=12_Repressed	NA	NA
3	27770937	G	C	174	PASS		intergenic	EOMES(dist=7152),CMC1(dist=512187)	NA	NA	NA	0	0.000722905	NA	NA	NA	NA	NA	NA	NA	NA	NA	NA	NA	NA	NA	Name=12_Repressed	NA	NA
3	27771155	C	T	733	PASS		intergenic	EOMES(dist=7370),CMC1(dist=511969)	NA	NA	NA	0	0.00173794	NA	NA	NA	NA	NA	NA	NA	NA	NA	NA	NA	NA	NA	Name=12_Repressed	NA	NA
3	27771259	C	A	540	PASS		intergenic	EOMES(dist=7474),CMC1(dist=511865)	NA	NA	NA	0	0.00113162	NA	NA	NA	NA	NA	NA	NA	NA	NA	NA	NA	NA	NA	Name=12_Repressed	NA	NA
3	27771282	C	T	447	PASS	rs376596009	intergenic	EOMES(dist=7497),CMC1(dist=511842)	NA	NA	NA	0	0.00079858	NA	NA	NA	NA	NA	NA	NA	NA	NA	NA	NA	NA	NA	Name=12_Repressed	NA	NA
3	27771376	A	G	612	PASS		intergenic	EOMES(dist=7591),CMC1(dist=511748)	NA	NA	NA	0	0.000864982	NA	NA	NA	NA	NA	NA	NA	NA	NA	NA	NA	NA	NA	Name=12_Repressed	NA	NA
3	27771510	A	T	2371	PASS	rs146147724	intergenic	EOMES(dist=7725),CMC1(dist=511614)	NA	0.02	0.01	0.00359784	0.00493448	NA	NA	NA	NA	NA	NA	NA	NA	NA	NA	NA	NA	NA	Name=12_Repressed	NA	NA
3	27771642	G	C	176	PASS		intergenic	EOMES(dist=7857),CMC1(dist=511482)	NA	NA	NA	0.00138408	0	NA	NA	NA	NA	NA	NA	NA	NA	NA	NA	NA	NA	NA	Name=12_Repressed	NA	NA
3	27771814	G	A	760	PASS		intergenic	EOMES(dist=8029),CMC1(dist=511310)	NA	NA	NA	0	0.00436695	NA	NA	NA	NA	NA	NA	NA	NA	NA	NA	NA	NA	NA	Name=12_Repressed	NA	NA
3	27771839	A	G	13525	PASS	rs9811004	intergenic	EOMES(dist=8054),CMC1(dist=511285)	NA	0.03	0.05	0.0322292	0.0450471	NA	NA	NA	NA	NA	NA	NA	NA	NA	NA	NA	NA	NA	Name=12_Repressed	NA	NA
3	27771965	C	T	18282	PASS	rs78239937	intergenic	EOMES(dist=8180),CMC1(dist=511159)	NA	0.02	0.05	0.037704	0.0442488	NA	NA	NA	NA	NA	NA	NA	NA	NA	NA	NA	NA	NA	Name=12_Repressed	NA	NA
3	27771977	T	C	2082	PASS	rs9868726	intergenic	EOMES(dist=8192),CMC1(dist=511147)	NA	0.01	0.01	0.00586532	0.00406811	NA	NA	NA	NA	NA	NA	NA	NA	NA	NA	NA	NA	NA	Name=12_Repressed	NA	NA
3	27772111	G	A	4981	PASS	rs9853007	intergenic	EOMES(dist=8326),CMC1(dist=511013)	NA	0.01	0.01	0.00886787	0.0106597	NA	NA	NA	NA	NA	NA	NA	NA	NA	NA	NA	NA	NA	Name=12_Repressed	NA	NA
3	27772113	G	A	115	PASS		intergenic	EOMES(dist=8328),CMC1(dist=511011)	NA	NA	NA	0.00131891	0	NA	NA	NA	NA	NA	NA	NA	NA	NA	NA	NA	NA	NA	Name=12_Repressed	NA	NA
3	27772305	A	G	292	PASS		intergenic	EOMES(dist=8520),CMC1(dist=510819)	NA	NA	NA	0	0.00094792	NA	NA	NA	NA	NA	NA	NA	NA	NA	NA	NA	NA	NA	Name=12_Repressed	NA	NA
3	27772385	A	G	23699	PASS	rs1532342	intergenic	EOMES(dist=8600),CMC1(dist=510739)	NA	0.02	0.03	0.0304273	0.0306149	NA	NA	NA	NA	NA	NA	NA	NA	NA	NA	NA	NA	NA	Name=12_Repressed	NA	NA
3	27772399	C	T	346	PASS		intergenic	EOMES(dist=8614),CMC1(dist=510725)	NA	NA	NA	0	0.000738089	NA	NA	NA	NA	NA	NA	NA	NA	NA	NA	NA	NA	NA	Name=12_Repressed	NA	NA
3	27772468	T	C	35201	PASS	rs1532341	intergenic	EOMES(dist=8683),CMC1(dist=510656)	NA	0.02	0.03	0.0332533	0.0334232	NA	NA	NA	NA	NA	NA	NA	NA	NA	NA	NA	NA	NA	Name=12_Repressed	NA	NA
3	27772487	G	A	517	PASS		intergenic	EOMES(dist=8702),CMC1(dist=510637)	NA	NA	NA	0	0.000864491	NA	NA	NA	NA	NA	NA	NA	NA	NA	NA	NA	NA	NA	Name=12_Repressed	NA	NA
3	27772508	T	C	4550	PASS		intergenic	EOMES(dist=8723),CMC1(dist=510616)	NA	NA	NA	0.00306226	0.00425371	NA	NA	NA	NA	NA	NA	NA	NA	NA	NA	NA	NA	NA	Name=12_Repressed	NA	NA
3	27772514	T	G	693	PASS		intergenic	EOMES(dist=8729),CMC1(dist=510610)	NA	NA	NA	0.00141243	0	NA	NA	NA	NA	NA	NA	NA	NA	NA	NA	NA	NA	NA	Name=12_Repressed	NA	NA
3	27772596	C	T	1064	PASS		intergenic	EOMES(dist=8811),CMC1(dist=510528)	NA	NA	NA	0	0.00191837	NA	NA	NA	NA	NA	NA	NA	NA	NA	NA	NA	NA	NA	Name=12_Repressed	NA	NA
3	27772669	T	C	416	PASS		intergenic	EOMES(dist=8884),CMC1(dist=510455)	NA	NA	NA	0.00157966	0	NA	NA	NA	NA	NA	NA	NA	NA	NA	NA	NA	NA	NA	Name=12_Repressed	NA	NA
3	27772816	G	T	14181	PASS	rs75673997	intergenic	EOMES(dist=9031),CMC1(dist=510308)	NA	0.02	0.03	0.0296036	0.0299439	NA	NA	NA	NA	NA	NA	NA	NA	NA	NA	NA	NA	NA	Name=12_Repressed	NA	NA
3	27773035	C	A	493	PASS		intergenic	EOMES(dist=9250),CMC1(dist=510089)	NA	NA	NA	0	0.00130052	NA	NA	NA	NA	NA	NA	NA	NA	NA	NA	NA	NA	NA	Name=12_Repressed	NA	NA
3	27773109	A	G	274	PASS		intergenic	EOMES(dist=9324),CMC1(dist=510015)	NA	NA	NA	0.00126502	0	NA	NA	NA	NA	NA	NA	NA	NA	NA	NA	NA	NA	NA	Name=12_Repressed	NA	NA
3	27773232	T	G	379	PASS		intergenic	EOMES(dist=9447),CMC1(dist=509892)	NA	NA	NA	0.00170503	0	NA	NA	NA	NA	NA	NA	NA	NA	NA	NA	NA	NA	NA	Name=12_Repressed	NA	NA
3	27773487	G	C	318	PASS		intergenic	EOMES(dist=9702),CMC1(dist=509637)	NA	NA	NA	0	0.000908217	NA	NA	NA	NA	NA	NA	NA	NA	NA	NA	NA	NA	NA	Name=12_Repressed	NA	NA
3	27773491	C	T	10886	PASS	rs151277290	intergenic	EOMES(dist=9706),CMC1(dist=509633)	NA	0.0037	0.004	0.0148601	0.0173093	NA	NA	NA	NA	NA	NA	NA	NA	NA	NA	NA	NA	NA	Name=12_Repressed	NA	NA
3	27773524	G	A	231	PASS		intergenic	EOMES(dist=9739),CMC1(dist=509600)	NA	NA	NA	0.00110467	0	NA	NA	NA	NA	NA	NA	NA	NA	NA	NA	NA	NA	NA	Name=12_Repressed	NA	NA
3	27773550	G	A	274	PASS		intergenic	EOMES(dist=9765),CMC1(dist=509574)	NA	NA	NA	0.000908973	0	NA	NA	NA	NA	NA	NA	NA	NA	NA	NA	NA	NA	NA	Name=12_Repressed	NA	NA
3	27773564	T	G	647	PASS		intergenic	EOMES(dist=9779),CMC1(dist=509560)	NA	NA	NA	0.000791348	0.000844709	NA	NA	NA	NA	NA	NA	NA	NA	NA	NA	NA	NA	NA	Name=12_Repressed	NA	NA
3	27773603	G	A	238	PASS		intergenic	EOMES(dist=9818),CMC1(dist=509521)	NA	NA	NA	0.0012221	0	NA	NA	NA	NA	NA	NA	NA	NA	NA	NA	NA	NA	NA	Name=12_Repressed	NA	NA
3	27773639	C	T	348	PASS		intergenic	EOMES(dist=9854),CMC1(dist=509485)	NA	NA	NA	0	0.000999955	NA	NA	NA	NA	NA	NA	NA	NA	NA	NA	NA	NA	NA	Name=12_Repressed	NA	NA
3	27773681	G	T	586	PASS		intergenic	EOMES(dist=9896),CMC1(dist=509443)	NA	NA	NA	0	0.00103245	NA	NA	NA	NA	NA	NA	NA	NA	NA	NA	NA	NA	NA	Name=12_Repressed	NA	NA
3	27773720	A	G	445	PASS	rs180916484	intergenic	EOMES(dist=9935),CMC1(dist=509404)	NA	0.0009	0.0013	0	0.000645011	NA	NA	NA	NA	NA	NA	NA	NA	NA	NA	NA	NA	NA	Name=12_Repressed	NA	NA
3	27773724	G	T	176	PASS		intergenic	EOMES(dist=9939),CMC1(dist=509400)	NA	NA	NA	0	0.000591541	NA	NA	NA	NA	NA	NA	NA	NA	NA	NA	NA	NA	NA	Name=12_Repressed	NA	NA
3	27773736	A	T	24484	PASS	rs9821307	intergenic	EOMES(dist=9951),CMC1(dist=509388)	NA	0.02	0.03	0.0291318	0.028762	NA	NA	NA	NA	NA	NA	NA	NA	NA	NA	NA	NA	NA	Name=12_Repressed	NA	NA
3	27773815	A	C	17084	PASS	rs9821342	intergenic	EOMES(dist=10030),CMC1(dist=509309)	NA	0.01	0.01	0.0192075	0.0224692	NA	NA	NA	NA	NA	NA	NA	NA	NA	NA	NA	NA	NA	Name=12_Repressed	NA	NA
3	27773879	T	C	441	PASS		intergenic	EOMES(dist=10094),CMC1(dist=509245)	NA	NA	NA	0	0.00162955	NA	NA	NA	NA	NA	NA	NA	NA	NA	NA	NA	NA	NA	Name=12_Repressed	NA	NA
3	27773965	A	G	443	PASS		intergenic	EOMES(dist=10180),CMC1(dist=509159)	NA	NA	NA	0.00132641	0	NA	NA	NA	NA	NA	NA	NA	NA	NA	NA	NA	NA	NA	Name=12_Repressed	NA	NA
3	27773975	A	T	371	PASS		intergenic	EOMES(dist=10190),CMC1(dist=509149)	NA	NA	NA	0	0.00116794	NA	NA	NA	NA	NA	NA	NA	NA	NA	NA	NA	NA	NA	Name=12_Repressed	NA	NA
3	27774002	G	T	13905	PASS	rs9859801	intergenic	EOMES(dist=10217),CMC1(dist=509122)	NA	0.01	0.01	0.0199426	0.0250464	NA	NA	NA	NA	NA	NA	NA	NA	NA	NA	NA	NA	NA	Name=13_Heterochrom/lo	NA	NA
3	27774063	T	G	13720	PASS		intergenic	EOMES(dist=10278),CMC1(dist=509061)	NA	NA	NA	0.0442712	0.0525253	NA	NA	NA	NA	NA	NA	NA	NA	NA	NA	NA	NA	NA	Name=13_Heterochrom/lo	NA	NA
3	27774064	T	A	8968	PASS		intergenic	EOMES(dist=10279),CMC1(dist=509060)	NA	NA	NA	0.0305876	0.0350053	NA	NA	NA	NA	NA	NA	NA	NA	NA	NA	NA	NA	NA	Name=13_Heterochrom/lo	NA	NA
3	27774310	C	A	697	PASS	rs149406184	intergenic	EOMES(dist=10525),CMC1(dist=508814)	NA	0.01	0.02	0.00844434	0.00563469	NA	NA	NA	NA	NA	NA	NA	NA	NA	NA	NA	NA	NA	Name=13_Heterochrom/lo	NA	NA
3	27774502	A	G	26521	PASS	rs9826264	intergenic	EOMES(dist=10717),CMC1(dist=508622)	NA	0.02	0.03	0.0283645	0.0312123	NA	NA	NA	NA	NA	NA	NA	NA	NA	NA	NA	NA	NA	Name=13_Heterochrom/lo	NA	NA
3	27774621	T	A	30177	PASS	rs9808986	intergenic	EOMES(dist=10836),CMC1(dist=508503)	NA	0.02	0.03	0.0315522	0.0317055	NA	NA	NA	NA	NA	NA	NA	NA	NA	NA	NA	NA	NA	Name=13_Heterochrom/lo	NA	NA
3	27774734	T	C	763	PASS		intergenic	EOMES(dist=10949),CMC1(dist=508390)	NA	NA	NA	0	0.00136624	NA	NA	NA	NA	NA	NA	NA	NA	NA	NA	NA	NA	NA	Name=13_Heterochrom/lo	NA	NA
3	27774826	G	C	1562	PASS		intergenic	EOMES(dist=11041),CMC1(dist=508298)	NA	NA	NA	0	0.0018911	NA	NA	NA	NA	NA	NA	NA	NA	NA	NA	NA	NA	NA	Name=13_Heterochrom/lo	NA	NA
3	27774879	G	T	484	PASS		intergenic	EOMES(dist=11094),CMC1(dist=508245)	NA	NA	NA	0.00137571	0	NA	NA	NA	NA	NA	NA	NA	NA	NA	NA	NA	NA	NA	Name=13_Heterochrom/lo	NA	NA
3	27774987	A	C	341	PASS		intergenic	EOMES(dist=11202),CMC1(dist=508137)	NA	NA	NA	0.00160121	0	NA	NA	NA	NA	NA	NA	NA	NA	NA	NA	NA	NA	NA	Name=13_Heterochrom/lo	NA	NA
3	27775066	A	G	13253	PASS	rs72904506	intergenic	EOMES(dist=11281),CMC1(dist=508058)	NA	0.03	0.04	0.0239537	0.0247927	NA	NA	NA	NA	NA	NA	NA	NA	NA	NA	NA	NA	NA	Name=13_Heterochrom/lo	NA	NA
3	27775110	A	G	253	PASS		intergenic	EOMES(dist=11325),CMC1(dist=508014)	NA	NA	NA	0.00145773	0	NA	NA	NA	NA	NA	NA	NA	NA	NA	NA	NA	NA	NA	Name=13_Heterochrom/lo	NA	NA
3	27775124	A	G	542	PASS		intergenic	EOMES(dist=11339),CMC1(dist=508000)	NA	NA	NA	0.00169814	0.000626017	NA	NA	NA	NA	NA	NA	NA	NA	NA	NA	NA	NA	NA	Name=13_Heterochrom/lo	NA	NA
3	27775359	G	T	6083	PASS	rs185589020	intergenic	EOMES(dist=11574),CMC1(dist=507765)	NA	0.0032	NA	0.00477112	0.00885525	NA	NA	NA	NA	NA	NA	NA	NA	NA	NA	NA	NA	NA	Name=13_Heterochrom/lo	NA	NA
3	27775389	C	T	27023	PASS	rs76083162	intergenic	EOMES(dist=11604),CMC1(dist=507735)	NA	0.02	0.03	0.026464	0.028917	NA	NA	NA	NA	NA	NA	NA	NA	NA	NA	NA	NA	NA	Name=13_Heterochrom/lo	NA	NA
3	27775390	A	G	26055	PASS	rs115554139	intergenic	EOMES(dist=11605),CMC1(dist=507734)	NA	0.02	0.03	0.0253537	0.0285044	NA	NA	NA	NA	NA	NA	NA	NA	NA	NA	NA	NA	NA	Name=13_Heterochrom/lo	NA	NA
3	27775443	C	T	18228	PASS	rs75407208	intergenic	EOMES(dist=11658),CMC1(dist=507681)	NA	0.02	0.03	0.0204384	0.0252453	NA	NA	NA	NA	NA	NA	NA	NA	NA	NA	NA	NA	NA	Name=13_Heterochrom/lo	NA	NA
3	27775479	T	C	7598	PASS	rs9813995	intergenic	EOMES(dist=11694),CMC1(dist=507645)	NA	0.01	0.01	0.011969	0.0179375	NA	NA	NA	NA	NA	NA	NA	NA	NA	NA	NA	NA	NA	Name=13_Heterochrom/lo	NA	NA
3	27775555	T	C	197	PASS		intergenic	EOMES(dist=11770),CMC1(dist=507569)	NA	NA	NA	0	0.00130265	NA	NA	NA	NA	NA	NA	NA	NA	NA	NA	NA	NA	NA	Name=13_Heterochrom/lo	NA	NA
3	27775725	G	A	6831	PASS	rs115464388	intergenic	EOMES(dist=11940),CMC1(dist=507399)	NA	0.01	0.01	0.00874909	0.0114413	NA	NA	NA	NA	NA	NA	NA	NA	NA	NA	NA	NA	NA	Name=13_Heterochrom/lo	NA	NA
3	27775901	G	T	1454	PASS		intergenic	EOMES(dist=12116),CMC1(dist=507223)	NA	NA	NA	0	0.00263948	NA	NA	NA	NA	NA	NA	NA	NA	NA	NA	NA	NA	NA	Name=13_Heterochrom/lo	NA	NA
3	27775908	A	C	275	PASS		intergenic	EOMES(dist=12123),CMC1(dist=507216)	NA	NA	NA	0	0.000998565	NA	NA	NA	NA	NA	NA	NA	NA	NA	NA	NA	NA	NA	Name=13_Heterochrom/lo	NA	NA
3	27776004	C	T	232	PASS		intergenic	EOMES(dist=12219),CMC1(dist=507120)	NA	NA	NA	0.00111128	0	NA	NA	NA	NA	NA	NA	NA	NA	NA	NA	NA	NA	NA	Name=13_Heterochrom/lo	NA	NA
3	27776337	T	C	1145	PASS	rs184385685	intergenic	EOMES(dist=12552),CMC1(dist=506787)	NA	0.0014	0.0013	0.00149357	0.000760716	NA	NA	NA	NA	NA	NA	NA	NA	NA	NA	NA	NA	NA	Name=13_Heterochrom/lo	NA	NA
3	27776356	A	G	193	PASS		intergenic	EOMES(dist=12571),CMC1(dist=506768)	NA	NA	NA	0	0.000681896	NA	NA	NA	NA	NA	NA	NA	NA	NA	NA	NA	NA	NA	Name=13_Heterochrom/lo	NA	NA
3	27776361	T	C	7119	PASS	rs117340717	intergenic	EOMES(dist=12576),CMC1(dist=506763)	NA	0.01	0.01	0.00832139	0.00901739	NA	NA	NA	NA	NA	NA	NA	NA	NA	NA	NA	NA	NA	Name=13_Heterochrom/lo	NA	NA
3	27776570	T	C	1243	PASS		intergenic	EOMES(dist=12785),CMC1(dist=506554)	NA	NA	NA	0	0.00179695	NA	NA	NA	NA	NA	NA	NA	NA	NA	NA	NA	NA	NA	Name=13_Heterochrom/lo	NA	NA
3	27776670	A	G	466	PASS		intergenic	EOMES(dist=12885),CMC1(dist=506454)	NA	NA	NA	0.00134141	0	NA	NA	NA	NA	NA	NA	NA	NA	NA	NA	NA	NA	NA	Name=13_Heterochrom/lo	NA	NA
3	27776956	C	T	525	PASS		intergenic	EOMES(dist=13171),CMC1(dist=506168)	NA	NA	NA	0	0.0012463	NA	NA	NA	NA	NA	NA	NA	NA	NA	NA	NA	NA	NA	Name=13_Heterochrom/lo	NA	NA
3	27776961	C	A	225	PASS		intergenic	EOMES(dist=13176),CMC1(dist=506163)	NA	NA	NA	0.00083692	0	NA	NA	NA	NA	NA	NA	NA	NA	NA	NA	NA	NA	NA	Name=13_Heterochrom/lo	NA	NA
3	27777004	C	T	500	PASS		intergenic	EOMES(dist=13219),CMC1(dist=506120)	NA	NA	NA	0	0.00110314	NA	NA	NA	NA	NA	NA	NA	NA	NA	NA	NA	NA	NA	Name=13_Heterochrom/lo	NA	NA
3	27777059	T	C	279	PASS		intergenic	EOMES(dist=13274),CMC1(dist=506065)	NA	NA	NA	0.00154799	0	NA	NA	NA	NA	NA	NA	NA	NA	NA	NA	NA	NA	NA	Name=13_Heterochrom/lo	NA	NA
3	27777062	G	T	821	PASS		intergenic	EOMES(dist=13277),CMC1(dist=506062)	NA	NA	NA	0	0.000970632	NA	NA	NA	NA	NA	NA	NA	NA	NA	NA	NA	NA	NA	Name=13_Heterochrom/lo	NA	NA
3	27777185	C	T	545	PASS	rs181558942	intergenic	EOMES(dist=13400),CMC1(dist=505939)	NA	0.0005	0.0013	0.00131043	0.00224487	NA	NA	NA	NA	NA	NA	NA	NA	NA	NA	NA	NA	NA	Name=13_Heterochrom/lo	NA	NA
3	27777289	A	C	1576	PASS	rs140619924	intergenic	EOMES(dist=13504),CMC1(dist=505835)	NA	0.02	0.01	0.000814167	0.0039078	NA	NA	NA	NA	NA	NA	NA	NA	NA	NA	NA	NA	NA	Name=13_Heterochrom/lo	NA	NA
3	27777297	A	G	11735	PASS	rs144322669	intergenic	EOMES(dist=13512),CMC1(dist=505827)	NA	0.01	0.01	0.0210838	0.018206	NA	NA	NA	NA	NA	NA	NA	NA	NA	NA	NA	NA	NA	Name=13_Heterochrom/lo	NA	NA
3	27777476	C	G	155	PASS		intergenic	EOMES(dist=13691),CMC1(dist=505648)	NA	NA	NA	0	0.00070817	NA	NA	NA	NA	NA	NA	NA	NA	NA	NA	NA	NA	NA	Name=13_Heterochrom/lo	NA	NA
3	27777618	T	C	13224	PASS	rs77914430	intergenic	EOMES(dist=13833),CMC1(dist=505506)	NA	0.06	0.05	0.0324329	0.0378572	NA	NA	NA	NA	NA	NA	NA	NA	NA	NA	NA	NA	NA	Name=13_Heterochrom/lo	NA	NA
3	27777868	T	C	149062	PASS	rs2581184	intergenic	EOMES(dist=14083),CMC1(dist=505256)	NA	0.97	0.94	0.969403	0.963745	NA	NA	NA	NA	NA	NA	NA	NA	NA	NA	NA	NA	NA	Name=13_Heterochrom/lo	NA	NA
3	27778521	T	A	380	PASS		intergenic	EOMES(dist=14736),CMC1(dist=504603)	NA	NA	NA	0.00107277	0.000916285	NA	NA	NA	NA	NA	NA	NA	NA	NA	NA	NA	NA	NA	Name=13_Heterochrom/lo	NA	NA
3	27778524	C	T	6165	PASS	rs113282956	intergenic	EOMES(dist=14739),CMC1(dist=504600)	NA	0.01	0.02	0.0127651	0.0111534	NA	NA	NA	NA	NA	NA	NA	NA	NA	NA	NA	NA	NA	Name=13_Heterochrom/lo	NA	NA
3	27778530	A	T	137	PASS	rs138500629	intergenic	EOMES(dist=14745),CMC1(dist=504594)	NA	0.01	NA	0	0.000767705	NA	NA	NA	NA	NA	NA	NA	NA	NA	NA	NA	NA	NA	Name=13_Heterochrom/lo	NA	NA
3	27778559	T	G	266	PASS		intergenic	EOMES(dist=14774),CMC1(dist=504565)	NA	NA	NA	0	0.000936154	NA	NA	NA	NA	NA	NA	NA	NA	NA	NA	NA	NA	NA	Name=13_Heterochrom/lo	NA	NA
3	27778606	A	G	1274	PASS	rs191027492	intergenic	EOMES(dist=14821),CMC1(dist=504518)	NA	0.0032	0.01	0.00117647	0.00230721	NA	NA	NA	NA	NA	NA	NA	NA	NA	NA	NA	NA	NA	Name=13_Heterochrom/lo	NA	NA
3	27778639	G	T	3841	PASS	rs78415547	intergenic	EOMES(dist=14854),CMC1(dist=504485)	NA	0.1	0.02	0.00947014	0.00916205	NA	NA	NA	NA	NA	NA	NA	NA	NA	NA	NA	NA	NA	Name=13_Heterochrom/lo	NA	NA
3	27778700	A	G	157	PASS		intergenic	EOMES(dist=14915),CMC1(dist=504424)	NA	NA	NA	0	0.00103187	NA	NA	NA	NA	NA	NA	NA	NA	NA	NA	NA	NA	NA	Name=13_Heterochrom/lo	NA	NA
3	27779040	G	A	186	PASS		intergenic	EOMES(dist=15255),CMC1(dist=504084)	NA	NA	NA	0	0.00072455	NA	NA	NA	NA	NA	NA	NA	NA	NA	NA	NA	NA	NA	Name=13_Heterochrom/lo	NA	NA
3	27779073	T	C	13088	PASS	rs138003749	intergenic	EOMES(dist=15288),CMC1(dist=504051)	NA	0.01	0.01	0.0202661	0.0220915	NA	NA	NA	NA	NA	NA	NA	NA	NA	NA	NA	NA	NA	Name=13_Heterochrom/lo	NA	NA
3	27779109	G	A	314	PASS	rs76472414	intergenic	EOMES(dist=15324),CMC1(dist=504015)	NA	0.0027	0.0013	0.00202066	0	NA	NA	NA	NA	NA	NA	NA	NA	NA	NA	NA	NA	NA	Name=13_Heterochrom/lo	NA	NA
3	27780206	G	A	267	PASS		intergenic	EOMES(dist=16421),CMC1(dist=502918)	NA	NA	NA	0	0.000960384	NA	NA	NA	NA	NA	NA	NA	NA	NA	NA	NA	NA	NA	Name=13_Heterochrom/lo	NA	NA
3	27780503	T	C	190	PASS		intergenic	EOMES(dist=16718),CMC1(dist=502621)	NA	NA	NA	0	0.000762922	NA	NA	NA	NA	NA	NA	NA	NA	NA	NA	NA	NA	NA	Name=13_Heterochrom/lo	NA	NA
3	27780573	T	A	14881	PASS	rs76643192	intergenic	EOMES(dist=16788),CMC1(dist=502551)	NA	0.06	0.05	0.0307191	0.0325975	NA	NA	NA	NA	NA	NA	NA	NA	NA	NA	NA	NA	NA	Name=13_Heterochrom/lo	NA	NA
3	27781004	T	C	335	PASS		intergenic	EOMES(dist=17219),CMC1(dist=502120)	NA	NA	NA	0	0.00145254	NA	NA	NA	NA	NA	NA	NA	NA	NA	NA	NA	NA	NA	Name=13_Heterochrom/lo	NA	NA
3	27781032	C	T	494	PASS		intergenic	EOMES(dist=17247),CMC1(dist=502092)	NA	NA	NA	0	0.00146939	NA	NA	NA	NA	NA	NA	NA	NA	NA	NA	NA	NA	NA	Name=13_Heterochrom/lo	NA	NA
3	27781047	G	T	1798	PASS	rs185992080	intergenic	EOMES(dist=17262),CMC1(dist=502077)	NA	0.0032	0.004	0.00226754	0.00309836	NA	NA	NA	NA	NA	NA	NA	NA	NA	NA	NA	NA	NA	Name=13_Heterochrom/lo	NA	NA
3	27781084	C	T	384	PASS		intergenic	EOMES(dist=17299),CMC1(dist=502040)	NA	NA	NA	0.00150327	0	NA	NA	NA	NA	NA	NA	NA	NA	NA	NA	NA	NA	NA	Name=13_Heterochrom/lo	NA	NA
3	27781267	A	G	528	PASS		intergenic	EOMES(dist=17482),CMC1(dist=501857)	NA	NA	NA	0	0.00102237	NA	NA	NA	NA	NA	NA	NA	NA	NA	NA	NA	NA	NA	Name=13_Heterochrom/lo	NA	NA
3	27781287	T	A	9899	PASS	rs114399777	intergenic	EOMES(dist=17502),CMC1(dist=501837)	NA	0.01	0.01	0.00982008	0.00941682	NA	NA	NA	NA	NA	NA	NA	NA	NA	NA	NA	NA	NA	Name=13_Heterochrom/lo	NA	NA
3	27781303	C	T	31869	PASS	rs76072411	intergenic	EOMES(dist=17518),CMC1(dist=501821)	NA	0.01	0.02	0.0241328	0.0372535	NA	NA	NA	NA	NA	NA	NA	NA	NA	NA	NA	NA	NA	Name=13_Heterochrom/lo	NA	NA
3	27781403	T	C	45453	PASS	rs17020249	intergenic	EOMES(dist=17618),CMC1(dist=501721)	NA	0.07	0.06	0.0500688	0.0457778	NA	NA	NA	NA	NA	NA	NA	NA	NA	NA	NA	NA	NA	Name=13_Heterochrom/lo	NA	NA
3	27781502	T	C	26575	PASS	rs150514463	intergenic	EOMES(dist=17717),CMC1(dist=501622)	NA	0.01	0.02	0.0334206	0.0324904	NA	NA	NA	NA	NA	NA	NA	NA	NA	NA	NA	NA	NA	Name=13_Heterochrom/lo	NA	NA
3	27781661	A	G	903	PASS		intergenic	EOMES(dist=17876),CMC1(dist=501463)	NA	NA	NA	0	0.00153941	NA	NA	NA	NA	NA	NA	NA	NA	NA	NA	NA	NA	NA	Name=13_Heterochrom/lo	NA	NA
3	27781666	T	C	31255	PASS	rs72904523	intergenic	EOMES(dist=17881),CMC1(dist=501458)	NA	0.04	0.04	0.0286281	0.0256702	NA	NA	NA	NA	NA	NA	NA	NA	NA	NA	NA	NA	NA	Name=13_Heterochrom/lo	NA	NA
3	27781687	A	G	474	PASS		intergenic	EOMES(dist=17902),CMC1(dist=501437)	NA	NA	NA	0	0.000960384	NA	NA	NA	NA	NA	NA	NA	NA	NA	NA	NA	NA	NA	Name=13_Heterochrom/lo	NA	NA
3	27781694	A	G	367	PASS		intergenic	EOMES(dist=17909),CMC1(dist=501430)	NA	NA	NA	0.00101566	0	NA	NA	NA	NA	NA	NA	NA	NA	NA	NA	NA	NA	NA	Name=13_Heterochrom/lo	NA	NA
3	27781842	A	G	569	PASS		intergenic	EOMES(dist=18057),CMC1(dist=501282)	NA	NA	NA	0	0.00106016	NA	NA	NA	NA	NA	NA	NA	NA	NA	NA	NA	NA	NA	Name=13_Heterochrom/lo	NA	NA
3	27781875	A	G	155	PASS	rs72904525	intergenic	EOMES(dist=18090),CMC1(dist=501249)	NA	0.01	NA	0.000872383	0	NA	NA	NA	NA	NA	NA	NA	NA	NA	NA	NA	NA	NA	Name=13_Heterochrom/lo	NA	NA
3	27781887	A	G	897	PASS	rs77554070	intergenic	EOMES(dist=18102),CMC1(dist=501237)	NA	0.03	0.0013	0.00110715	0.00093985	NA	NA	NA	NA	NA	NA	NA	NA	NA	NA	NA	NA	NA	Name=13_Heterochrom/lo	NA	NA
3	27781918	A	G	509	PASS		intergenic	EOMES(dist=18133),CMC1(dist=501206)	NA	NA	NA	0	0.000825213	NA	NA	NA	NA	NA	NA	NA	NA	NA	NA	NA	NA	NA	Name=13_Heterochrom/lo	NA	NA
3	27782093	C	A	1002	PASS		intergenic	EOMES(dist=18308),CMC1(dist=501031)	NA	NA	NA	0	0.00218366	NA	NA	NA	NA	NA	NA	NA	NA	NA	NA	NA	NA	NA	Name=13_Heterochrom/lo	NA	NA
3	27782242	T	C	283	PASS		intergenic	EOMES(dist=18457),CMC1(dist=500882)	NA	NA	NA	0	0.000967628	NA	NA	NA	NA	NA	NA	NA	NA	NA	NA	NA	NA	NA	Name=13_Heterochrom/lo	NA	NA
3	27782298	A	C	204	PASS		intergenic	EOMES(dist=18513),CMC1(dist=500826)	NA	NA	NA	0	0.000747341	NA	NA	NA	NA	NA	NA	NA	NA	NA	NA	NA	NA	NA	Name=13_Heterochrom/lo	NA	NA
3	27782572	G	A	205	PASS	rs76245762	intergenic	EOMES(dist=18787),CMC1(dist=500552)	NA	0	NA	0.00149551	0	NA	NA	NA	NA	NA	NA	NA	NA	NA	NA	NA	NA	NA	Name=13_Heterochrom/lo	NA	NA
3	27782577	C	G	324	PASS		intergenic	EOMES(dist=18792),CMC1(dist=500547)	NA	NA	NA	0	0.00119268	NA	NA	NA	NA	NA	NA	NA	NA	NA	NA	NA	NA	NA	Name=13_Heterochrom/lo	NA	NA
3	27782595	C	T	114	PASS		intergenic	EOMES(dist=18810),CMC1(dist=500529)	NA	NA	NA	0.00110467	0	NA	NA	NA	NA	NA	NA	NA	NA	NA	NA	NA	NA	NA	Name=13_Heterochrom/lo	NA	NA
3	27782746	G	A	194	PASS		intergenic	EOMES(dist=18961),CMC1(dist=500378)	NA	NA	NA	0.00126957	0	NA	NA	NA	NA	NA	NA	NA	NA	NA	NA	NA	NA	NA	Name=13_Heterochrom/lo	NA	NA
3	27782752	C	T	589	PASS		intergenic	EOMES(dist=18967),CMC1(dist=500372)	NA	NA	NA	0.00184502	0.000915751	NA	NA	NA	NA	NA	NA	NA	NA	NA	NA	NA	NA	NA	Name=13_Heterochrom/lo	NA	NA
3	27782784	G	A	3120	PASS	rs79419467	intergenic	EOMES(dist=18999),CMC1(dist=500340)	NA	0.1	0.02	0.0130179	0.011166	NA	NA	NA	NA	NA	NA	NA	NA	NA	NA	NA	NA	NA	Name=13_Heterochrom/lo	NA	NA
3	27783089	T	C	46773	PASS	rs17020252	intergenic	EOMES(dist=19304),CMC1(dist=500035)	NA	0.06	0.06	0.0501348	0.0480668	NA	NA	NA	NA	NA	NA	NA	NA	NA	NA	NA	NA	NA	Name=13_Heterochrom/lo	NA	NA
3	27783116	A	G	10916	PASS	rs17020254	intergenic	EOMES(dist=19331),CMC1(dist=500008)	NA	0.1	0.02	0.00992743	0.0126493	NA	NA	NA	NA	NA	NA	NA	NA	NA	NA	NA	NA	NA	Name=13_Heterochrom/lo	NA	NA
3	27783318	C	T	347	PASS		intergenic	EOMES(dist=19533),CMC1(dist=499806)	NA	NA	NA	0	0.000738581	NA	NA	NA	NA	NA	NA	NA	NA	NA	NA	NA	NA	NA	Name=13_Heterochrom/lo	NA	NA
3	27783454	G	A	245	PASS		intergenic	EOMES(dist=19669),CMC1(dist=499670)	NA	NA	NA	0.00130305	0.00100959	NA	NA	NA	NA	NA	NA	NA	NA	NA	NA	NA	NA	NA	Name=13_Heterochrom/lo	NA	NA
3	27783509	A	G	1234	PASS	rs139278039	intergenic	EOMES(dist=19724),CMC1(dist=499615)	NA	0.01	0.01	0.0108927	0.00500826	NA	NA	NA	NA	NA	NA	NA	NA	NA	NA	NA	NA	NA	Name=13_Heterochrom/lo	NA	NA
3	27783937	C	T	473	PASS		intergenic	EOMES(dist=20152),CMC1(dist=499187)	NA	NA	NA	0	0.0015865	NA	NA	NA	NA	NA	NA	NA	NA	NA	NA	NA	NA	NA	Name=13_Heterochrom/lo	NA	NA
3	27784134	C	T	249	PASS		intergenic	EOMES(dist=20349),CMC1(dist=498990)	NA	NA	NA	0	0.000971817	NA	NA	NA	NA	NA	NA	NA	NA	NA	NA	NA	NA	NA	Name=13_Heterochrom/lo	NA	NA
3	27784552	G	T	3837	PASS	rs184375796	intergenic	EOMES(dist=20767),CMC1(dist=498572)	NA	0.0018	0.0013	0.00635472	0.00544245	NA	NA	NA	NA	NA	NA	NA	NA	NA	NA	NA	NA	NA	Name=13_Heterochrom/lo	NA	NA
3	27785115	G	A	338	PASS	rs189100875	intergenic	EOMES(dist=21330),CMC1(dist=498009)	NA	0.0005	0.0013	0.00249506	0.00100604	NA	NA	NA	NA	NA	NA	NA	NA	NA	NA	NA	NA	NA	Name=13_Heterochrom/lo	NA	NA
3	27785263	G	T	6465	PASS	rs148216935	intergenic	EOMES(dist=21478),CMC1(dist=497861)	NA	0.0009	0.0026	0.0116043	0.00515338	NA	NA	NA	NA	NA	NA	NA	NA	NA	NA	NA	NA	NA	Name=13_Heterochrom/lo	NA	NA
3	27785331	C	T	449	PASS		intergenic	EOMES(dist=21546),CMC1(dist=497793)	NA	NA	NA	0	0.00103162	NA	NA	NA	NA	NA	NA	NA	NA	NA	NA	NA	NA	NA	Name=13_Heterochrom/lo	NA	NA
3	27785332	G	A	12643	PASS	rs72904535	intergenic	EOMES(dist=21547),CMC1(dist=497792)	NA	0.01	0.004	0.0142728	0.00938366	NA	NA	NA	NA	NA	NA	NA	NA	NA	NA	NA	NA	NA	Name=13_Heterochrom/lo	NA	NA
3	27785370	A	G	25432	PASS	rs114178819	intergenic	EOMES(dist=21585),CMC1(dist=497754)	NA	0.01	0.01	0.0201835	0.0223668	NA	NA	NA	NA	NA	NA	NA	NA	NA	NA	NA	NA	NA	Name=13_Heterochrom/lo	NA	NA
3	27785427	T	C	10582	PASS	rs74614983	intergenic	EOMES(dist=21642),CMC1(dist=497697)	NA	0.03	0.01	0.0116488	0.00944431	NA	NA	NA	NA	NA	NA	NA	NA	NA	NA	NA	NA	NA	Name=13_Heterochrom/lo	NA	NA
3	27786135	T	A	11617	PASS	rs148769996	intergenic	EOMES(dist=22350),CMC1(dist=496989)	NA	0.02	0.04	0.0280263	0.0261659	NA	NA	NA	NA	NA	NA	NA	NA	NA	NA	NA	NA	NA	Name=13_Heterochrom/lo	NA	NA
3	27786156	T	C	133	PASS		intergenic	EOMES(dist=22371),CMC1(dist=496968)	NA	NA	NA	0.000865052	0	NA	NA	NA	NA	NA	NA	NA	NA	NA	NA	NA	NA	NA	Name=13_Heterochrom/lo	NA	NA
3	27786243	G	A	284	PASS		intergenic	EOMES(dist=22458),CMC1(dist=496881)	NA	NA	NA	0	0.000757612	NA	NA	NA	NA	NA	NA	NA	NA	NA	NA	NA	NA	NA	Name=13_Heterochrom/lo	NA	NA
3	27786443	T	G	15061	PASS	rs77912518	intergenic	EOMES(dist=22658),CMC1(dist=496681)	NA	0.01	0.01	0.0197708	0.0201422	NA	NA	NA	NA	NA	NA	NA	NA	NA	NA	NA	NA	NA	Name=13_Heterochrom/lo	NA	NA
3	27786454	G	T	211	PASS		intergenic	EOMES(dist=22669),CMC1(dist=496670)	NA	NA	NA	0.00115018	0	NA	NA	NA	NA	NA	NA	NA	NA	NA	NA	NA	NA	NA	Name=13_Heterochrom/lo	NA	NA
3	27786558	T	C	279	PASS		intergenic	EOMES(dist=22773),CMC1(dist=496566)	NA	NA	NA	0	0.0021271	NA	NA	NA	NA	NA	NA	NA	NA	NA	NA	NA	NA	NA	Name=13_Heterochrom/lo	NA	NA
3	27786925	T	C	8974	PASS	rs181158152	intergenic	EOMES(dist=23140),CMC1(dist=496199)	NA	0.01	0.01	0.0111599	0.00920247	NA	NA	NA	NA	NA	NA	NA	NA	NA	NA	NA	NA	NA	Name=13_Heterochrom/lo	NA	NA
3	27787027	A	G	1381	PASS		intergenic	EOMES(dist=23242),CMC1(dist=496097)	NA	NA	NA	0.00106148	0.00237401	NA	NA	NA	NA	NA	NA	NA	NA	NA	NA	NA	NA	NA	Name=13_Heterochrom/lo	NA	NA
3	27787063	C	T	534	PASS		intergenic	EOMES(dist=23278),CMC1(dist=496061)	NA	NA	NA	0.00156565	0	NA	NA	NA	NA	NA	NA	NA	NA	NA	NA	NA	NA	NA	Name=13_Heterochrom/lo	NA	NA
3	27787126	T	C	5579	PASS	rs74893284	intergenic	EOMES(dist=23341),CMC1(dist=495998)	NA	0.01	0.01	0.009941	0.00531525	NA	NA	NA	NA	NA	NA	NA	NA	NA	NA	NA	NA	NA	Name=13_Heterochrom/lo	NA	NA
3	27787710	C	A	239	PASS		intergenic	EOMES(dist=23925),CMC1(dist=495414)	NA	NA	NA	0.00413492	0.00133451	NA	NA	NA	NA	NA	NA	NA	NA	NA	NA	NA	NA	NA	Name=15_Repetitive/CNV	NA	NA
3	27787823	T	C	1024	PASS		intergenic	EOMES(dist=24038),CMC1(dist=495301)	NA	NA	NA	0.00147427	0.00177799	NA	NA	NA	NA	NA	NA	NA	NA	NA	NA	NA	NA	NA	Name=13_Heterochrom/lo	NA	NA
3	27787847	A	G	483	PASS		intergenic	EOMES(dist=24062),CMC1(dist=495277)	NA	NA	NA	0.000984769	0	NA	NA	NA	NA	NA	NA	NA	NA	NA	NA	NA	NA	NA	Name=13_Heterochrom/lo	NA	NA
3	27788202	T	C	235	PASS		intergenic	EOMES(dist=24417),CMC1(dist=494922)	NA	NA	NA	0	0.000691021	NA	NA	NA	NA	NA	NA	NA	NA	NA	NA	NA	NA	NA	Name=13_Heterochrom/lo	NA	NA
3	27788248	G	A	223	PASS	rs145513413	intergenic	EOMES(dist=24463),CMC1(dist=494876)	NA	0.0005	0.0013	0	0.000639182	NA	NA	NA	NA	NA	NA	NA	NA	NA	NA	NA	NA	NA	Name=13_Heterochrom/lo	NA	NA
3	27788276	C	G	216	PASS		intergenic	EOMES(dist=24491),CMC1(dist=494848)	NA	NA	NA	0.000992582	0	NA	NA	NA	NA	NA	NA	NA	NA	NA	NA	NA	NA	NA	Name=13_Heterochrom/lo	NA	NA
3	27788323	T	C	1039	PASS	rs148842732	intergenic	EOMES(dist=24538),CMC1(dist=494801)	NA	0.0014	0.0026	0	0.000741666	NA	NA	NA	NA	NA	NA	NA	NA	NA	NA	NA	NA	NA	Name=13_Heterochrom/lo	NA	NA
3	27788469	A	G	720	PASS		intergenic	EOMES(dist=24684),CMC1(dist=494655)	NA	NA	NA	0.00158744	0	NA	NA	NA	NA	NA	NA	NA	NA	NA	NA	NA	NA	NA	Name=13_Heterochrom/lo	NA	NA
3	27788512	G	A	673	PASS	rs115464937	intergenic	EOMES(dist=24727),CMC1(dist=494612)	NA	0.03	0.0013	0.00117647	0.000704835	NA	NA	NA	NA	NA	NA	NA	NA	NA	NA	NA	NA	NA	Name=13_Heterochrom/lo	NA	NA
3	27788636	T	C	7250	PASS	rs17634838	intergenic	EOMES(dist=24851),CMC1(dist=494488)	NA	0.01	0.01	0.00924511	0.00992319	NA	NA	NA	NA	NA	NA	NA	NA	NA	NA	NA	NA	NA	Name=13_Heterochrom/lo	NA	NA
3	27788681	G	A	3849	PASS	rs142327614	intergenic	EOMES(dist=24896),CMC1(dist=494443)	NA	0.0027	0.01	0.0069662	0.00505288	NA	NA	NA	NA	NA	NA	NA	NA	NA	NA	NA	NA	NA	Name=13_Heterochrom/lo	NA	NA
3	27788808	T	C	31648	PASS	rs78550145	intergenic	EOMES(dist=25023),CMC1(dist=494316)	NA	0.01	0.02	0.0474876	0.0471683	NA	NA	NA	NA	NA	NA	NA	NA	NA	NA	NA	NA	NA	Name=13_Heterochrom/lo	NA	NA
3	27788861	A	G	460	PASS		intergenic	EOMES(dist=25076),CMC1(dist=494263)	NA	NA	NA	0	0.00096781	NA	NA	NA	NA	NA	NA	NA	NA	NA	NA	NA	NA	NA	Name=13_Heterochrom/lo	NA	NA
3	27788942	C	T	10474	PASS	rs17020268	intergenic	EOMES(dist=25157),CMC1(dist=494182)	NA	0.02	0.01	0.00957532	0.00921435	NA	NA	NA	NA	NA	NA	NA	NA	NA	NA	NA	NA	NA	Name=13_Heterochrom/lo	NA	NA
3	27788969	G	A	594	PASS		intergenic	EOMES(dist=25184),CMC1(dist=494155)	NA	NA	NA	0	0.00128067	NA	NA	NA	NA	NA	NA	NA	NA	NA	NA	NA	NA	NA	Name=13_Heterochrom/lo	NA	NA
3	27789048	A	C	10214	PASS	rs114162416	intergenic	EOMES(dist=25263),CMC1(dist=494076)	NA	0.01	0.01	0.00939286	0.0090038	NA	NA	NA	NA	NA	NA	NA	NA	NA	NA	NA	NA	NA	Name=13_Heterochrom/lo	NA	NA
3	27789065	C	G	59236	PASS	rs13319602	intergenic	EOMES(dist=25280),CMC1(dist=494059)	NA	0.05	0.06	0.0550941	0.0474215	NA	NA	NA	NA	NA	NA	NA	NA	NA	NA	NA	NA	NA	Name=13_Heterochrom/lo	NA	NA
3	27789363	C	T	12136	PASS	rs143896718	intergenic	EOMES(dist=25578),CMC1(dist=493761)	NA	0.01	0.01	0.00829089	0.0105399	NA	NA	NA	NA	NA	NA	NA	NA	NA	NA	NA	NA	NA	Name=13_Heterochrom/lo	NA	NA
3	27789433	C	T	10591	PASS	rs78095989	intergenic	EOMES(dist=25648),CMC1(dist=493691)	NA	0.03	0.01	0.0092957	0.00975096	NA	NA	NA	NA	NA	NA	NA	NA	NA	NA	NA	NA	NA	Name=13_Heterochrom/lo	NA	NA
3	27789651	G	T	2389	PASS	rs144619639	intergenic	EOMES(dist=25866),CMC1(dist=493473)	NA	0.0023	0.01	0.00332494	0.00134923	NA	NA	NA	NA	NA	NA	NA	NA	NA	NA	NA	NA	NA	Name=13_Heterochrom/lo	NA	NA
3	27789662	T	G	409	PASS		intergenic	EOMES(dist=25877),CMC1(dist=493462)	NA	NA	NA	0.001455	0	NA	NA	NA	NA	NA	NA	NA	NA	NA	NA	NA	NA	NA	Name=13_Heterochrom/lo	NA	NA
3	27789706	A	T	983	PASS		intergenic	EOMES(dist=25921),CMC1(dist=493418)	NA	NA	NA	0	0.000853128	NA	NA	NA	NA	NA	NA	NA	NA	NA	NA	NA	NA	NA	Name=13_Heterochrom/lo	NA	NA
3	27789871	G	A	286	PASS	rs77537679	intergenic	EOMES(dist=26086),CMC1(dist=493253)	NA	0.03	0.0013	0	0.000641514	NA	NA	NA	NA	NA	NA	NA	NA	NA	NA	NA	NA	NA	Name=13_Heterochrom/lo	NA	NA
3	27790026	C	G	159	PASS		intergenic	EOMES(dist=26241),CMC1(dist=493098)	NA	NA	NA	0	0.000713572	NA	NA	NA	NA	NA	NA	NA	NA	NA	NA	NA	NA	NA	Name=13_Heterochrom/lo	NA	NA
3	27790193	T	C	824	PASS		intergenic	EOMES(dist=26408),CMC1(dist=492931)	NA	NA	NA	0	0.00155238	NA	NA	NA	NA	NA	NA	NA	NA	NA	NA	NA	NA	NA	Name=13_Heterochrom/lo	NA	NA
3	27790928	G	A	3477	PASS	rs3903366	intergenic	EOMES(dist=27143),CMC1(dist=492196)	NA	0.03	0.01	0.010769	0.00917049	NA	NA	NA	NA	NA	NA	NA	NA	NA	NA	NA	NA	NA	Name=13_Heterochrom/lo	NA	NA
3	27790984	A	G	225	PASS		intergenic	EOMES(dist=27199),CMC1(dist=492140)	NA	NA	NA	0	0.000924412	NA	NA	NA	NA	NA	NA	NA	NA	NA	NA	NA	NA	NA	Name=13_Heterochrom/lo	NA	NA
3	27791318	A	C	8372	PASS	rs960815	intergenic	EOMES(dist=27533),CMC1(dist=491806)	NA	0.03	0.01	0.0127878	0.0103901	NA	NA	NA	NA	NA	NA	NA	NA	NA	NA	NA	NA	NA	Name=13_Heterochrom/lo	NA	NA
3	27791409	C	T	253	PASS		intergenic	EOMES(dist=27624),CMC1(dist=491715)	NA	NA	NA	0	0.00093985	NA	NA	NA	NA	NA	NA	NA	NA	NA	NA	NA	NA	NA	Name=13_Heterochrom/lo	NA	NA
3	27791605	G	A	847	PASS	rs191555709	intergenic	EOMES(dist=27820),CMC1(dist=491519)	NA	0.0014	0.0026	0.00298687	0.00117872	NA	NA	NA	NA	NA	NA	NA	NA	NA	NA	NA	NA	NA	Name=13_Heterochrom/lo	NA	NA
3	27791666	A	G	826	PASS		intergenic	EOMES(dist=27881),CMC1(dist=491458)	NA	NA	NA	0	0.00161706	NA	NA	NA	NA	NA	NA	NA	NA	NA	NA	NA	NA	NA	Name=13_Heterochrom/lo	NA	NA
3	27791844	T	A	7037	PASS	rs78041470	intergenic	EOMES(dist=28059),CMC1(dist=491280)	NA	0.03	0.01	0.011351	0.010876	NA	NA	NA	NA	NA	NA	NA	NA	NA	NA	NA	NA	NA	Name=13_Heterochrom/lo	NA	NA
3	27791971	A	G	2198	PASS	rs79731776	intergenic	EOMES(dist=28186),CMC1(dist=491153)	NA	0.01	0.01	0.00848377	0.00816398	NA	NA	NA	NA	NA	NA	NA	NA	NA	NA	NA	NA	NA	Name=13_Heterochrom/lo	NA	NA
3	27792023	T	A	1890	PASS	rs140842107	intergenic	EOMES(dist=28238),CMC1(dist=491101)	NA	0.01	0.01	0.00966938	0.0088704	NA	NA	NA	NA	NA	NA	NA	NA	NA	NA	NA	NA	NA	Name=13_Heterochrom/lo	NA	NA
3	27792202	C	G	3367	PASS	rs183422427	intergenic	EOMES(dist=28417),CMC1(dist=490922)	NA	0.0041	0.01	0.0091215	0.00714659	NA	NA	NA	NA	NA	NA	NA	NA	NA	NA	NA	NA	NA	Name=13_Heterochrom/lo	NA	NA
3	27792334	C	T	338	PASS		intergenic	EOMES(dist=28549),CMC1(dist=490790)	NA	NA	NA	0	0.00120838	NA	NA	NA	NA	NA	NA	NA	NA	NA	NA	NA	NA	NA	Name=13_Heterochrom/lo	NA	NA
3	27792342	C	A	176	PASS		intergenic	EOMES(dist=28557),CMC1(dist=490782)	NA	NA	NA	0	0.000643791	NA	NA	NA	NA	NA	NA	NA	NA	NA	NA	NA	NA	NA	Name=13_Heterochrom/lo	NA	NA
3	27792410	G	A	407	PASS		intergenic	EOMES(dist=28625),CMC1(dist=490714)	NA	NA	NA	0.000823529	0.00056953	NA	NA	NA	NA	NA	NA	NA	NA	NA	NA	NA	NA	NA	Name=13_Heterochrom/lo	NA	NA
3	27792585	C	T	2501	PASS	rs148895978	intergenic	EOMES(dist=28800),CMC1(dist=490539)	NA	0.01	0.01	0.0120439	0.00954827	NA	NA	NA	NA	NA	NA	NA	NA	NA	NA	NA	NA	NA	Name=13_Heterochrom/lo	NA	NA
3	27792639	G	A	268	PASS	rs114921217	intergenic	EOMES(dist=28854),CMC1(dist=490485)	NA	0.0023	0.01	0.0051713	0.00292756	NA	NA	NA	NA	NA	NA	NA	NA	NA	NA	NA	NA	NA	Name=13_Heterochrom/lo	NA	NA
3	27792796	A	G	946	PASS	rs143560299	intergenic	EOMES(dist=29011),CMC1(dist=490328)	NA	0.01	0.01	0.00670512	0.0119308	NA	NA	NA	NA	NA	NA	NA	NA	NA	NA	NA	NA	NA	Name=13_Heterochrom/lo	NA	NA
3	27792931	T	C	177	PASS		intergenic	EOMES(dist=29146),CMC1(dist=490193)	NA	NA	NA	0.00123234	0	NA	NA	NA	NA	NA	NA	NA	NA	NA	NA	NA	NA	NA	Name=13_Heterochrom/lo	NA	NA
3	27793088	G	A	12246	PASS	rs75413473	intergenic	EOMES(dist=29303),CMC1(dist=490036)	NA	0.03	0.01	0.0112986	0.00972482	NA	NA	NA	NA	NA	NA	NA	NA	NA	NA	NA	NA	NA	Name=13_Heterochrom/lo	NA	NA
3	27793141	A	G	332	PASS		intergenic	EOMES(dist=29356),CMC1(dist=489983)	NA	NA	NA	0.000920556	0	NA	NA	NA	NA	NA	NA	NA	NA	NA	NA	NA	NA	NA	Name=13_Heterochrom/lo	NA	NA
3	27793241	C	T	456	PASS		intergenic	EOMES(dist=29456),CMC1(dist=489883)	NA	NA	NA	0	0.000864753	NA	NA	NA	NA	NA	NA	NA	NA	NA	NA	NA	NA	NA	Name=13_Heterochrom/lo	NA	NA
3	27793334	C	T	8621	PASS	rs76245196	intergenic	EOMES(dist=29549),CMC1(dist=489790)	NA	0.03	0.01	0.00796839	0.0104179	NA	NA	NA	NA	NA	NA	NA	NA	NA	NA	NA	NA	NA	Name=13_Heterochrom/lo	NA	NA
3	27793351	A	T	185	PASS		intergenic	EOMES(dist=29566),CMC1(dist=489773)	NA	NA	NA	0.000942253	0	NA	NA	NA	NA	NA	NA	NA	NA	NA	NA	NA	NA	NA	Name=13_Heterochrom/lo	NA	NA
3	27793421	G	A	7253	PASS	rs79555915	intergenic	EOMES(dist=29636),CMC1(dist=489703)	NA	0.03	0.01	0.00849742	0.0097579	NA	NA	NA	NA	NA	NA	NA	NA	NA	NA	NA	NA	NA	Name=13_Heterochrom/lo	NA	NA
3	27793523	C	T	179	PASS		intergenic	EOMES(dist=29738),CMC1(dist=489601)	NA	NA	NA	0	0.000736032	NA	NA	NA	NA	NA	NA	NA	NA	NA	NA	NA	NA	NA	Name=13_Heterochrom/lo	NA	NA
3	27793531	T	C	239	PASS	rs147285672	intergenic	EOMES(dist=29746),CMC1(dist=489593)	NA	0.0005	NA	0	0.000884354	NA	NA	NA	NA	NA	NA	NA	NA	NA	NA	NA	NA	NA	Name=13_Heterochrom/lo	NA	NA
3	27793546	G	A	275	PASS		intergenic	EOMES(dist=29761),CMC1(dist=489578)	NA	NA	NA	0.00143239	0	NA	NA	NA	NA	NA	NA	NA	NA	NA	NA	NA	NA	NA	Name=13_Heterochrom/lo	NA	NA
3	27793561	G	C	113	PASS		intergenic	EOMES(dist=29776),CMC1(dist=489563)	NA	NA	NA	0	0.00066912	NA	NA	NA	NA	NA	NA	NA	NA	NA	NA	NA	NA	NA	Name=13_Heterochrom/lo	NA	NA
3	27793595	C	T	355	PASS		intergenic	EOMES(dist=29810),CMC1(dist=489529)	NA	NA	NA	0.00262285	0.000574878	NA	NA	NA	NA	NA	NA	NA	NA	NA	NA	NA	NA	NA	Name=13_Heterochrom/lo	NA	NA
3	27793991	T	C	2836	PASS	rs111660232	intergenic	EOMES(dist=30206),CMC1(dist=489133)	NA	0.01	0.01	0.0098821	0.00973641	NA	NA	NA	NA	NA	NA	NA	NA	NA	NA	NA	NA	NA	Name=13_Heterochrom/lo	NA	NA
3	27794285	C	A	339	PASS		intergenic	EOMES(dist=30500),CMC1(dist=488839)	NA	NA	NA	0.00119506	0	NA	NA	NA	NA	NA	NA	NA	NA	NA	NA	NA	NA	NA	Name=13_Heterochrom/lo	NA	NA
3	27794315	C	T	768	PASS		intergenic	EOMES(dist=30530),CMC1(dist=488809)	NA	NA	NA	0	0.000773854	NA	NA	NA	NA	NA	NA	NA	NA	NA	NA	NA	NA	NA	Name=13_Heterochrom/lo	NA	NA
3	27794376	G	C	493	PASS		intergenic	EOMES(dist=30591),CMC1(dist=488748)	NA	NA	NA	0	0.000689299	NA	NA	NA	NA	NA	NA	NA	NA	NA	NA	NA	NA	NA	Name=13_Heterochrom/lo	NA	NA
3	27794380	T	C	125	PASS		intergenic	EOMES(dist=30595),CMC1(dist=488744)	NA	NA	NA	0	0.000922982	NA	NA	NA	NA	NA	NA	NA	NA	NA	NA	NA	NA	NA	Name=13_Heterochrom/lo	NA	NA
3	27794467	C	T	249	PASS		intergenic	EOMES(dist=30682),CMC1(dist=488657)	NA	NA	NA	0	0.00139635	NA	NA	NA	NA	NA	NA	NA	NA	NA	NA	NA	NA	NA	Name=13_Heterochrom/lo	NA	NA
3	27794674	T	C	485	PASS		intergenic	EOMES(dist=30889),CMC1(dist=488450)	NA	NA	NA	0.001321	0	NA	NA	NA	NA	NA	NA	NA	NA	NA	NA	NA	NA	NA	Name=13_Heterochrom/lo	NA	NA
3	27795521	A	C	4451	PASS	rs192113172	intergenic	EOMES(dist=31736),CMC1(dist=487603)	NA	0.0023	0.01	0.00792684	0.00676047	NA	NA	NA	NA	NA	NA	NA	NA	NA	NA	NA	NA	NA	Name=13_Heterochrom/lo	NA	NA
3	27795624	A	G	135	PASS		intergenic	EOMES(dist=31839),CMC1(dist=487500)	NA	NA	NA	0	0.0015851	NA	NA	NA	NA	NA	NA	NA	NA	NA	NA	NA	NA	NA	Name=13_Heterochrom/lo	NA	NA
3	27795927	C	A	882	PASS		intergenic	EOMES(dist=32142),CMC1(dist=487197)	NA	NA	NA	0.0342938	0.0347358	NA	NA	NA	NA	NA	NA	NA	NA	NA	NA	NA	NA	NA	Name=13_Heterochrom/lo	NA	NA
3	27796324	A	C	1091	PASS		intergenic	EOMES(dist=32539),CMC1(dist=486800)	NA	NA	NA	0	0.000945483	NA	NA	NA	NA	NA	NA	NA	NA	NA	NA	NA	NA	NA	Name=13_Heterochrom/lo	NA	NA
3	27796364	T	C	825	PASS		intergenic	EOMES(dist=32579),CMC1(dist=486760)	NA	NA	NA	0.00169855	0.000542548	NA	NA	NA	NA	NA	NA	NA	NA	NA	NA	NA	NA	NA	Name=13_Heterochrom/lo	NA	NA
3	27796419	A	G	328	PASS		intergenic	EOMES(dist=32634),CMC1(dist=486705)	NA	NA	NA	0	0.000765306	NA	NA	NA	NA	NA	NA	NA	NA	NA	NA	NA	NA	NA	Name=13_Heterochrom/lo	NA	NA
3	27796437	A	G	445	PASS		intergenic	EOMES(dist=32652),CMC1(dist=486687)	NA	NA	NA	0.00126918	0	NA	NA	NA	NA	NA	NA	NA	NA	NA	NA	NA	NA	NA	Name=13_Heterochrom/lo	NA	NA
3	27796474	C	T	354	PASS		intergenic	EOMES(dist=32689),CMC1(dist=486650)	NA	NA	NA	0	0.000802568	NA	NA	NA	NA	NA	NA	NA	NA	NA	NA	NA	NA	NA	Name=13_Heterochrom/lo	NA	NA
3	27796594	T	C	185	PASS	rs142213761	intergenic	EOMES(dist=32809),CMC1(dist=486530)	NA	0.0023	0.01	0	0.000914849	NA	NA	NA	NA	NA	NA	NA	NA	NA	NA	NA	NA	NA	Name=13_Heterochrom/lo	NA	NA
3	27796800	T	A	3232	PASS	rs181740970	intergenic	EOMES(dist=33015),CMC1(dist=486324)	NA	0.0005	0.0013	0.00726381	0.00640181	NA	NA	NA	NA	NA	NA	NA	NA	NA	NA	NA	NA	NA	Name=13_Heterochrom/lo	NA	NA
3	27796814	C	T	218	PASS		intergenic	EOMES(dist=33029),CMC1(dist=486310)	NA	NA	NA	0	0.000796715	NA	NA	NA	NA	NA	NA	NA	NA	NA	NA	NA	NA	NA	Name=13_Heterochrom/lo	NA	NA
3	27796861	T	G	1250	PASS		intergenic	EOMES(dist=33076),CMC1(dist=486263)	NA	NA	NA	0.00281809	0.00185954	NA	NA	NA	NA	NA	NA	NA	NA	NA	NA	NA	NA	NA	Name=13_Heterochrom/lo	NA	NA
3	27796980	C	T	255	PASS		intergenic	EOMES(dist=33195),CMC1(dist=486144)	NA	NA	NA	0.00143862	0	NA	NA	NA	NA	NA	NA	NA	NA	NA	NA	NA	NA	NA	Name=13_Heterochrom/lo	NA	NA
3	27797014	A	G	335	PASS		intergenic	EOMES(dist=33229),CMC1(dist=486110)	NA	NA	NA	0.00271873	0.00106016	NA	NA	NA	NA	NA	NA	NA	NA	NA	NA	NA	NA	NA	Name=13_Heterochrom/lo	NA	NA
3	27797294	C	A	1097	PASS		intergenic	EOMES(dist=33509),CMC1(dist=485830)	NA	NA	NA	0.00177179	0.00168067	NA	NA	NA	NA	NA	NA	NA	NA	NA	NA	NA	NA	NA	Name=13_Heterochrom/lo	NA	NA
3	27797356	C	A	252	PASS		intergenic	EOMES(dist=33571),CMC1(dist=485768)	NA	NA	NA	0.00152684	0	NA	NA	NA	NA	NA	NA	NA	NA	NA	NA	NA	NA	NA	Name=13_Heterochrom/lo	NA	NA
3	27797412	A	G	385	PASS		intergenic	EOMES(dist=33627),CMC1(dist=485712)	NA	NA	NA	0	0.00096743	NA	NA	NA	NA	NA	NA	NA	NA	NA	NA	NA	NA	NA	Name=13_Heterochrom/lo	NA	NA
3	27797477	G	T	685	PASS		intergenic	EOMES(dist=33692),CMC1(dist=485647)	NA	NA	NA	0	0.00102183	NA	NA	NA	NA	NA	NA	NA	NA	NA	NA	NA	NA	NA	Name=13_Heterochrom/lo	NA	NA
3	27797679	A	G	1212	PASS	rs184210979	intergenic	EOMES(dist=33894),CMC1(dist=485445)	NA	0.0005	0.0013	0	0.00209041	NA	NA	NA	NA	NA	NA	NA	NA	NA	NA	NA	NA	NA	Name=13_Heterochrom/lo	NA	NA
3	27797707	G	A	945	PASS		intergenic	EOMES(dist=33922),CMC1(dist=485417)	NA	NA	NA	0.00102749	0.00153913	NA	NA	NA	NA	NA	NA	NA	NA	NA	NA	NA	NA	NA	Name=13_Heterochrom/lo	NA	NA
3	27797772	C	T	394	PASS		intergenic	EOMES(dist=33987),CMC1(dist=485352)	NA	NA	NA	0.00087495	0	NA	NA	NA	NA	NA	NA	NA	NA	NA	NA	NA	NA	NA	Name=13_Heterochrom/lo	NA	NA
3	27797969	A	T	1612	PASS	rs143700866	intergenic	EOMES(dist=34184),CMC1(dist=485155)	NA	0.0009	0.0026	0.000837346	0.00534296	NA	NA	NA	NA	NA	NA	NA	NA	NA	NA	NA	NA	NA	Name=13_Heterochrom/lo	NA	NA
3	27798089	T	G	167	PASS		intergenic	EOMES(dist=34304),CMC1(dist=485035)	NA	NA	NA	0.00108623	0	NA	NA	NA	NA	NA	NA	NA	NA	NA	NA	NA	NA	NA	Name=13_Heterochrom/lo	NA	NA
3	27798159	G	A	344	PASS		intergenic	EOMES(dist=34374),CMC1(dist=484965)	NA	NA	NA	0	0.00103401	NA	NA	NA	NA	NA	NA	NA	NA	NA	NA	NA	NA	NA	Name=13_Heterochrom/lo	NA	NA
3	27798196	T	A	1511	PASS	rs148094056	intergenic	EOMES(dist=34411),CMC1(dist=484928)	NA	0.0014	0.0013	0.00659609	0	NA	NA	NA	NA	NA	NA	NA	NA	NA	NA	NA	NA	NA	Name=13_Heterochrom/lo	NA	NA
3	27798335	A	G	1519	PASS		intergenic	EOMES(dist=34550),CMC1(dist=484789)	NA	NA	NA	0	0.00284438	NA	NA	NA	NA	NA	NA	NA	NA	NA	NA	NA	NA	NA	Name=13_Heterochrom/lo	NA	NA
3	27798377	C	T	623	PASS		intergenic	EOMES(dist=34592),CMC1(dist=484747)	NA	NA	NA	0	0.00136054	NA	NA	NA	NA	NA	NA	NA	NA	NA	NA	NA	NA	NA	Name=13_Heterochrom/lo	NA	NA
3	27798433	G	A	719	PASS		intergenic	EOMES(dist=34648),CMC1(dist=484691)	NA	NA	NA	0.0017911	0	NA	NA	NA	NA	NA	NA	NA	NA	NA	NA	NA	NA	NA	Name=13_Heterochrom/lo	NA	NA
3	27798765	A	G	388	PASS		intergenic	EOMES(dist=34980),CMC1(dist=484359)	NA	NA	NA	0	0.000674144	NA	NA	NA	NA	NA	NA	NA	NA	NA	NA	NA	NA	NA	Name=13_Heterochrom/lo	NA	NA
3	27798794	C	T	330	PASS	rs115209122	intergenic	EOMES(dist=35009),CMC1(dist=484330)	NA	0.0046	NA	0.00132784	0	NA	NA	NA	NA	NA	NA	NA	NA	NA	NA	NA	NA	NA	Name=13_Heterochrom/lo	NA	NA
[truncated: 11,293 more rows]
