# Supplementary material for: Contribution of Rare and Low-Frequency Variants to Multiple Sclerosis Susceptibility in the Italian Continental Population
Source: Front Genet. 2022 Jan 3;12:800262. doi: 10.3389/fgene.2021.800262 (PMC8762330; doi:10.3389/fgene.2021.800262)
Supplement: Supplementary file 5 [file Table4.XLSX]

## Sheet: Supplementary Table 3
Table S4: Genes co-expressed with EFCAB13
Rank	Symbol	Name	LLS
1	NF1	neurofibromin 1	2.316
2	HMGCS2	3-hydroxy-3-methylglutaryl-CoA synthase 2 (mitochondrial)	2.116
3	DRD2	dopamine receptor D2	2.026
4	CAMK2N2	calcium/calmodulin-dependent protein kinase II inhibitor 2	1.709
5	GPRASP1	G protein-coupled receptor associated sorting protein 1	1.546
6	SLC25A16	solute carrier family 25 (mitochondrial carrier), member 16	1.44
7	RIMKLB	ribosomal modification protein rimK-like family member B	1.439
8	SYDE2	synapse defective 1, Rho GTPase, homolog 2 (C. elegans)	1.356
9	NOG	noggin	1.262
10	ME3	malic enzyme 3, NADP(+)-dependent, mitochondrial	1.176
LLS: log-likelihood score of co-expression as computed in Coexpedia database. It measures the likelihood for functional association of co-expressed genes, using a Bayesian framework [Yang et al]
