# Supplementary material for: Contribution of Rare and Low-Frequency Variants to Multiple Sclerosis Susceptibility in the Italian Continental Population
Source: Front Genet. 2022 Jan 3;12:800262. doi: 10.3389/fgene.2021.800262 (PMC8762330; doi:10.3389/fgene.2021.800262)
Supplement: Supplementary file 6 [file Table1.XLSX]

## Sheet: Foglio1
	Table S1: Genes analysed in the discovery phase mapping in each of the 46 selected regions
Region #	Gene	Chr	Gene start a	Gene end a	Region start a	Region end a	Sequenced regions	IMSGC lead SNP b	lead SNP genomic coordinate	lead SNP position in gene	distance of the lead SNP from neighboring genes
1	HES5	1	2460184	2461684	2455183	2466684	coding, UTR, introns, flanking regions	rs3748817	2525665		63981
1	TNFRSF14	1	2487805	2495267	2482804	2500268	coding, UTR, introns, flanking regions				30398
	MMEL1	1	2522081	2564481	2517080	2569481	coding, UTR, introns, flanking regions			intronic	within gene
2	TGFBR3	1	92145900	92371559			coding, UTR	rs41286801	92975464		603905
	C1orf146	1	92683573	92711367			coding, UTR				264097
	GLMN	1	92711955	92764566			coding, UTR				210898
	RPAP2	1	92764522	92853732			coding, UTR				121732
	GFI1	1	92940318	92952433			coding, UTR				23031
	EVI5	1	92974253	93257961			coding, UTR			3'UTR	within gene
	RPL5	1	93297594	93307481			coding, UTR				-322130
	FAM69A	1	93298286	93427079			coding, UTR				-322822
3	VCAM1	1	101185196	101204601			coding, UTR	rs7552544	101240893	intergenic (3' flanking)	36292
3	EXTL2	1	101337928	101360735			coding, UTR				-97035
	SLC30A7	1	101361632	101447311			coding, UTR				-120739
	DPH5	1	101455180	101491362			coding, UTR				-214287
4	PHGDH	1	120254419	120286849	120249418	120291849	coding, UTR, introns, flanking regions	rs666930	120258970	intronic	within gene
5	SLAMF7	1	160709077	160724601			coding, UTR	rs35967351	160711804	intronic	within gene
6	PUS10	2	61167548	61245365			coding, UTR	rs842639	61095245	intergenic (5' flanking)	-72303
7	PLEK	2	68592322	68624585			coding, UTR	rs7595717	68587477	intergenic (5' flanking)	-4845
8	MERTK	2	112656191	112786945			coding, UTR	rs17174870	112665201	intronic	within gene
9	STAT1	2	191833762	191878976			coding, UTR	rs9967792	191974435		95459
	STAT4	2	191894302	192038902			coding, UTR			intronic	within gene
10	SP140	2	231090445	231177930			coding, UTR	rs9989735	231115454	intronic	within gene
11	EOMES	3	27757440	27764206	27724995	27824996	coding, UTR, introns, flanking regions	rs2371108	27757018	intergenic (5' flanking)	-422
12	CBLB	3	105377109	105588266			coding, UTR	rs2028597	105558837	intronic	within gene
13	FBXO40	3	121312170	121349139			coding, UTR	rs1920296	121543577		194438
	HCLS1	3	121350246	121379791			coding, UTR				163786
	GOLGB1	3	121382046	121468614			coding, UTR				74963
	IQCB1	3	121488610	121553926			coding, UTR			intronic	within gene
	EAF2	3	121554034	121605373			coding, UTR				-10457
	SLC15A2	3	121613171	121663034			coding, UTR				-69594
	ILDR1	3	121706170	121741127			coding, UTR				-162593
	CD86	3	121774209	121839988			coding, UTR				-230632
14	PTGER4	5	40680032	40693837			coding, UTR	rs6880778	40399096	intergenic (5' flanking)	-280936
15	ANKRD55	5	55395507	55529186			coding, UTR	rs71624119	55440730	intronic	within gene
16	IL12B	5	158741791	158757481			coding, UTR	rs2546890	158759900	intergenic (3' flanking)	2419
17	ETV7	6	36321998	36355577	36316997	36360577	coding, UTR, introns, flanking regions	rs941816	36375304	intergenic (5' flanking)	19727
	KCTD20	6	36410544	36458315	36405543	36463315	coding, UTR, introns, flanking regions				-35240
18	AHI1	6	135605110	135818903			coding, UTR	rs11154801	135739355	intronic	within gene
19	IL20RA	6	137321108	137366298			coding, UTR	rs17066096	137452908		86610
	IL22RA2	6	137464957	137494785			coding, UTR			intergenic (5' flanking)	-12049
	IFNGR1	6	137518621	137540567			coding, UTR				-65713
	OLIG3	6	137813336	137815531			coding, UTR				-360428
19	TNFAIP3	6	138188325	138204451			coding, UTR	rs67297943	138244816	intergenic (3' flanking)	40365
20	TAGAP	6	159456027	159466184	159451023	159471184	coding, UTR, introns, flanking regions	rs212405	159470559	intergenic (3' flanking)	4375
21	SKAP2	7	26706688	27034858			coding, UTR	rs706015	27014988	intronic	within gene
	HOXA1	7	27132614	27135625			coding, UTR				-117626
22	JAZF1	7	27870193	28220437			coding, UTR	rs917116	28172739	intronic	within gene
23	ELMO1	7	36892511	37488895			coding, UTR	rs60600003	37382465	intronic	within gene
24	C7orf72 (SPATA48)	7	50135479	50198852			coding, UTR	rs201847125	50325567		126715
	IKZF1	7	50343660	50472799			coding, UTR			intergenic (5' flanking)	-18093
25	ZNF767	7	149244245	149321881			coding, UTR	rs354033	149289464	intronic	within gene
26	ZC2HC1A	8	79578282	79631997	79550473	79754907	coding, UTR, introns, intergenic regions	rs1021156	79575804	intergenic (5' flanking)	-2478
	LOC101241902		79635083	79636609			coding, UTR, introns, intergenic regions				-59279
	IL7		79645007	79717758			coding, UTR, introns, intergenic regions				-69203
27	MYC	8	128748315	128753680			coding, UTR	rs4410871	128815029		61349
	PVT1	8	128902835	129113499			coding, UTR	rs759648	129158945	intergenic (3' flanking)	45446
28	HHEX	10	94449681	94455408			coding, UTR	rs7923837	94481917	intergenic (3' flanking)	26509
29	DDX6	11	118618473	118661972			coding, UTR	rs9736016	118724894	intergenic (3' flanking)	62922
30	TNFRSF1A	12	6437923	6451283	6437922	6451283	coding, UTR, introns, flanking regions	rs1800693	6440009	intronic	within gene
31	CLECL1	12	9868456	9885895			coding, UTR	rs11052877	9905690	intergenic (3' flanking)	19795
32	UBAC2	13	99852679	100038753			coding, UTR	rs4772201	100086259	intergenic (3' flanking)	47506
	TM9SF2	13	100153628	100216302			coding, UTR				-67369
33	BATF	14	75988784	76013334			coding, UTR	rs4903324	75961511	intergenic (5' flanking)	-27273
34	GALC	14	88399358	88460009	88394357	88486155	coding, UTR, introns, intergenic regions	rs74796499	88432328	intronic	within gene
	GPR65		88471479	88481155							-39151
35	MORF4L1	15	79165123	79190081			coding, UTR	rs59772922	79207466	intergenic (3' flanking)	17385
36	CLEC16A	16	11038345	11276046			coding, UTR	rs12927355	11194771	intronic	within gene
36	SOCS1	16	11348274	11350039			coding, UTR	rs6498184	11435990		85951
	TNP2	16	11361714	11363160			coding, UTR				72830
	PRM3	16	11367144	11367452			coding, UTR				68538
	PRM2	16	11369493	11370337			coding, UTR				65653
	PRM1	16	11374693	11375192			coding, UTR				60798
	RMI2 (c16orf75)	16	11439311	11445617			coding, UTR			intronic	within gene
37	IRF8	16	85932768	85956215	85927773	86028286	coding, UTR, introns, flanking regions	rs35929052	85994484	intergenic (3' flanking)	38269
38	STAT5A	17	40439565	40463960			coding, UTR	rs4796791	40530763		66803
	STAT3	17	40465343	40540513			coding, UTR			intronic	within gene
39	ITGB3	17	45331193	45391109	45309692	45824486	coding, UTR, introns, intergenic regions	rs4794058	45597098		205989
	EFCAB13		45401321	45518677							78421
	MRPL45P2		45527593	45569986							27112
	NPEPPS		45600299	45700642						intergenic (5' flanking)	-3201
	KPNB1		45727285	45762871							-130187
	TBKBP1		45772630	45789429							-175532
	TBX21		45810610	45823485							-213512
40	VMP1	17	57784863	57917952	57815756	58027786	coding, UTR, introns, intergenic regions	rs8070345	57816757	intronic	within gene
	TUBD1		57936841	57970306							-120084
	RPS6KB1		57970407	58027786							-153650
41	MALT1	18	56338618	56417370			coding, UTR	rs7238078	56384192	intronic	within gene
42	TNFSF14	19	6663148	6670599	6658147	6675599	coding, UTR, introns, flanking regions	rs1077667	6668972	intronic	within gene
43	RAVER1	19	10426889	10444314			coding, UTR	rs34536443	10463118		18804
	ICAM3	19	10444452	10450345			coding, UTR				12773
	TYK2	19	10461204	10491277			coding, UTR			intronic	within gene
	CDC37	19	10501809	10514271			coding, UTR				-38691
	PDE4A	19	10527449	10580307			coding, UTR				-64331
	KEAP1	19	10596796	10614054			coding, UTR				-133678
44	MPV17L2	19	18304028	18307758			coding, UTR	rs11554159	18285944	intergenic (5' flanking)	-18084
45	DKKL1	19	49867134	49878373			coding, UTR	rs8107548	49870643	intronic	within gene
46	SCO2	22	50961997	50964868			coding, UTR	rs470119	50966914	intergenic (3' flanking)	2046
	a Coordinates are expressed in GRCh37.p13 assembly. For all the genes the start/end of the gene according to UCSC are given. Moreover, for the genes/regions that have been fully sequenced (including intergenic and flanking regions) the start and end of the sequenced region are given.
	b For each of the 46 selected regions, the lead SNP derived from the IMSGC study (IMSGC 2013) is reported together with its position in the neighboring genes
