# Supplementary material for: Contribution of Rare and Low-Frequency Variants to Multiple Sclerosis Susceptibility in the Italian Continental Population
Source: Front Genet. 2022 Jan 3;12:800262. doi: 10.3389/fgene.2021.800262 (PMC8762330; doi:10.3389/fgene.2021.800262)
Supplement: Supplementary file 7 [file Table5.XLSX]

## Sheet: metameta (copy)
Table S5 – Investigated transcriptomic studies from GEO database for EFCAB13 gene
Study	Year	PMID	GEO ID	Platform	Tissue	MS	Mean (SD) MS	HC	Mean (SD) HC
Nickles et al.(discovery)	2013	23748426	GSE41850	Illumina array	Whole blood	54	26.63 (5.15)	38	29.64 (5.8)
Nickles et al.(replication)	2013	23748426	GSE41850	Illumina array	Whole blood	21	21.47 (4.12)	22	20.19 (3.37)
Acquaviva et al §	2020	33205062	GSE136411	Illumina array	PBMC	168	121.33 (35.36)	60	124.34(35.49)
Gandhi et al. *	2010	20190274	GSE17048	Illumina array	Whole blood	54	5.5 (3.62)	30	6.36 (6.19)
Irizar et al	2012	24587374	GSE41890	Affymetrix array	PBMC	22	44.44 (11.53)	24	46.97 (8.51)
Iparraguirre et al	2020	-	GSE159225	RNA-seq	PBMC	30	249.5 (74.75)	20	293.6 (94.29)
Abbreviations: MS: multiple sclerosis, HC: healthy control, SD: standard deviation
§ For this study CIS patients were excluded
* For this study we only retained values above background
